# Supplementary material for: Transcriptomic profiling disclosed the role of DNA methylation and histone modifications in tumor-infiltrating myeloid-derived suppressor cell subsets in colorectal cancer
Source: Clin Epigenetics. 2020 Jan 15;12:13. doi: 10.1186/s13148-020-0808-9 (PMC6964037; doi:10.1186/s13148-020-0808-9)
Supplement: Supplementary file 2 — Additional file 2: Table S1. Gene cluster analysis. [file 13148_2020_808_MOESM2_ESM.xlsx]

## Sheet: 07 08 PMN-MDSC TT vs NT
Name	Chromosome	Region	Max group mean	Log₂ fold change	Fold change	P-value	FDR p-value	Bonferroni	ENSEMBL			07NT GMC	08NT GMC	07TT GMC	08TT GMC	07NT GMC log2	08NT GMC log2	07TT GMC log2	08TT GMC log2	Mean NT GMC	Mean TT GMC
TSPAN6	X	complement(99883667..99894988)	0.183732	-4.90614	-29.9844	0.119654	0.999791	1	ENSG00000000003			0	32.6889	0	0	0	5.03073	0	0	2.51537	0
TNMD	X	99839799..99854882	0.114348	1.59294	3.01664	0.408279	0.999791	1	ENSG00000000005			6.94808	0	5.54785	16.5699	2.79661	0	2.47193	4.05049	1.39831	3.26121
DPM1	20	complement(49551404..49575092)	0.0748691	3.19226	9.14041	0.340946	0.999791	1	ENSG00000000419			0	0	0	14.7349	0	0	0	3.88117	0	1.94058
SCYL3	1	complement(169818772..169863408)	0.160823	-0.172113	-1.12671	0.910095	0.999791	1	ENSG00000000457			19.5225	7.05503	22.0833	2.58654	4.28707	2.81865	4.46488	1.37102	3.55286	2.91795
C1orf112	1	169631245..169823221	0.239796	-4.53964	-23.2578	0.0245752	0.999791	1	ENSG00000000460			33.4501	5.72596	1.40574	0	5.06394	2.51752	0.491326	0	3.79073	0.245663
FGR	1	complement(27938575..27961788)	0.817224	-1.52176	-2.87141	0.317894	0.999791	1	ENSG00000000938			112.701	20.9458	12.8556	33.2766	6.81636	4.38859	3.68432	5.05643	5.60247	4.37038
CFH	1	196621008..196716634	0.255293	-1.23254	-2.3498	0.446002	0.999791	1	ENSG00000000971			37.0866	4.46743	17.5482	2.18382	5.21282	2.15945	4.13325	1.12685	3.68614	2.63005
FUCA2	6	complement(143815948..143832827)	0.266153	2.32271	5.0027	0.165431	0.999791	1	ENSG00000001036			3.58654	7.77659	14.3188	37.064	1.84259	2.95914	3.83984	5.21195	2.40086	4.52589
GCLC	6	complement(53362139..53481768)	0.314262	0.530379	1.44431	0.715314	0.999791	1	ENSG00000001084			10.5744	38.6914	26.3856	33.6241	3.40251	5.27394	4.72168	5.07142	4.33822	4.89655
NFYA	6	41040684..41067715	0.0894316	-0.882682	-1.8438	0.618196	0.999791	1	ENSG00000001167			0	15.9113	4.68751	2.33338	0	3.99198	2.22882	1.22242	1.99599	1.72562
STPG1	1	complement(24683489..24743424)	0.492935	1.67378	3.19049	0.280678	0.999791	1	ENSG00000001460			10.5111	19.942	82.879	8.35567	3.39384	4.31774	6.37293	3.06275	3.85579	4.71784
NIPAL3	1	24742284..24799466	0.560017	-0.211226	-1.15767	0.890353	0.999791	1	ENSG00000001461			16.6535	81.2461	38.9424	30.2595	4.05776	6.34423	5.28327	4.91932	5.20099	5.10129
LAS1L	X	complement(64732462..64754655)	0.0853736	-1.79083	-3.46014	0.354752	0.999791	1	ENSG00000001497			0	15.1893	3.19629	0	0	3.92499	1.6764	0	1.96249	0.8382
ENPP4	6	46097730..46114436	0.588686	-1.04721	-2.06654	0.481346	0.999791	1	ENSG00000001561			21.6465	80.8332	32.6478	9.55979	4.43606	6.33688	5.02891	3.25698	5.38647	4.14295
SEMA3F	3	50192478..50226508	0.170018	-1.60068	-3.03287	0.353568	0.999791	1	ENSG00000001617			4.63589	25.1297	0	7.37051	2.21285	4.65132	0	2.88176	3.43208	1.44088
CFTR	7	117105838..117356025	0.144875	1.58265	2.99519	0.311784	0.999791	1	ENSG00000001626			1.38121	8.98451	14.3372	13.1757	0.465931	3.16744	3.84169	3.71981	1.81669	3.78075
ANKIB1	7	91875548..92030698	0.240426	-3.16644	-8.9783	0.0532871	0.999791	1	ENSG00000001629			12.5514	28.9157	1.25274	2.49439	3.64977	4.85378	0.325089	1.31869	4.25178	0.821889
CYP51A1	7	complement(91741465..91772266)	0.17993	2.18798	4.55668	0.19814	0.999791	1	ENSG00000001630			2.7458	5.95365	6.57735	28.3757	1.45723	2.57378	2.71751	4.82659	2.0155	3.77205
KRIT1	7	complement(91828283..91875480)	0.463299	-1.74842	-3.35991	0.237783	0.999791	1	ENSG00000001631			16.2279	64.5085	15.837	4.30006	4.0204	6.01142	3.98522	2.10436	5.01591	3.04479
RAD52	12	complement(1021243..1099219)	0.215673	0.632754	1.55052	0.711157	0.999791	1	ENSG00000002016			13.3489	20.2609	0	42.4464	3.73865	4.34063	0	5.40757	4.03964	2.70378
MYH16	7	98836417..98908753	0.0972403	-0.0690186	-1.049	0.963741	0.999791	1	ENSG00000002079			10.5086	5.69638	6.99236	6.96142	3.3935	2.51005	2.80578	2.79938	2.95177	2.80258
BAD	11	complement(64037302..64052176)	0.159636	-4.04226	-16.4756	0.192705	0.999791	1	ENSG00000002330			0	28.4019	0	0	0	4.82791	0	0	2.41396	0
LAP3	4	17578815..17609595	0.181763	-0.609309	-1.52553	0.716429	0.999791	1	ENSG00000002549			14.7773	16.0206	18.8788	0	3.88531	4.00186	4.2387	0	3.94358	2.11935
CD99	X	2609220..2659350	0.628092	-3.0454	-8.25575	0.0554738	0.999791	1	ENSG00000002586			47.6887	59.0869	10.8795	0	5.57558	5.88477	3.44354	0	5.73017	1.72177
HS3ST1	4	complement(11394774..11431389)	0.310093	0.266308	1.20273	0.854993	0.999791	1	ENSG00000002587			10.959	43.0688	29.5328	26.1352	3.45405	5.42857	4.88425	4.70792	4.44131	4.79609
AOC1	7	150521715..150558592	0.34464	-1.60117	-3.03389	0.359072	0.999791	1	ENSG00000002726			52.6557	3.17144	21.0221	0	5.71852	1.66514	4.39383	0	3.69183	2.19692
WNT16	7	120965421..120981158	0.0893269	2.11064	4.31883	0.308482	0.999791	1	ENSG00000002745			0	3.71898	16.4343	0	0	1.89491	4.03864	0	0.947453	2.01932
HECW1	7	43152198..43605600	0.113353	0.00492076	1.00342	0.997367	0.999791	1	ENSG00000002746			9.61238	9.5527	10.8732	6.36772	3.26489	3.25591	3.44271	2.67078	3.2604	3.05674
MAD1L1	7	complement(1855429..2272878)	0.205748	1.68361	3.21231	0.263048	0.999791	1	ENSG00000002822			9.65039	3.48745	11.5584	28.1287	3.27059	1.80217	3.53087	4.81397	2.53638	4.17242
LASP1	17	37026112..37078023	0.270841	-0.570703	-1.48525	0.718257	0.999791	1	ENSG00000002834			4.75276	42.9386	22.7697	3.77816	2.24876	5.4242	4.50904	1.91768	3.83648	3.21336
SNX11	17	46180719..46200436	0.340716	0.623132	1.54022	0.702995	0.999791	1	ENSG00000002919			0	53.8107	39.6319	24.6603	0	5.74982	5.30859	4.62412	2.87491	4.96636
TMEM176A	7	150497491..150502208	0.0139549	2.36228	5.14182	0.483488	0.999791	1	ENSG00000002933			0	0	2.56742	0	0	0	1.36032	0	0	0.680159
M6PR	12	complement(9092959..9102551)	0.678805	-1.42336	-2.68209	0.39544	0.999791	1	ENSG00000003056			97.7367	12.8436	47.297	0	6.61083	3.68298	5.56368	0	5.1469	2.78184
KLHL13	X	complement(117031776..117251303)	0.0497135	-1.15603	-2.22844	0.547066	0.999791	1	ENSG00000003096			8.00974	0	3.83734	0	3.00176	0	1.94011	0	1.50088	0.970053
CYP26B1	2	complement(72356367..72375167)	0.164872	-0.427851	-1.34523	0.798493	0.999791	1	ENSG00000003137			15.6141	12.0913	0	17.7318	3.96478	3.5959	0	4.14827	3.78034	2.07414
ICA1	7	complement(8152814..8302317)	0.432557	-1.57532	-2.98001	0.317657	0.999791	1	ENSG00000003147			4.57428	71.9076	14.6098	5.45442	2.19355	6.16807	3.86886	2.44743	4.18081	3.15814
DBNDD1	16	complement(90071273..90086536)	0.135478	-2.60456	-6.08208	0.209451	0.999791	1	ENSG00000003249			0	24.1037	2.53607	0	0	4.59118	1.3426	0	2.29559	0.671298
ALS2	2	complement(202565277..202645912)	0.15785	1.07725	2.11002	0.513665	0.999791	1	ENSG00000003393			0	18.692	14.6272	15.4191	0	4.22435	3.87058	3.94664	2.11217	3.90861
CASP10	2	202047604..202094129	0.625188	-0.914479	-1.88489	0.541096	0.999791	1	ENSG00000003400			54.4745	51.077	29.3895	21.0668	5.76751	5.6746	4.87723	4.3969	5.72106	4.63706
CFLAR	2	201980827..202041410	0.176281	0.341484	1.26706	0.822675	0.999791	1	ENSG00000003402			6.95178	23.6867	11.4981	20.1313	2.79738	4.56601	3.52332	4.33137	3.68169	3.92735
TFPI	2	complement(188328957..188430487)	0.541491	1.19832	2.29473	0.447929	0.999791	1	ENSG00000003436			30.5587	19.6708	24.4003	80.4684	4.93351	4.29799	4.60883	6.33035	4.61575	5.46959
NDUFAF7	2	37458774..37480546	0.149708	-2.06597	-4.18715	0.249084	0.999791	1	ENSG00000003509			3.06393	23.252	2.44647	2.43564	1.61538	4.53928	1.2907	1.2843	3.07733	1.2875
RBM5	3	50126341..50156454	0.617729	1.07083	2.10064	0.494752	0.999791	1	ENSG00000003756			14.0262	49.128	89.5961	25.7307	3.81005	5.61847	6.48536	4.68542	4.71426	5.58539
MTMR7	8	complement(17155539..17271037)	0.132175	0.220306	1.16498	0.884304	0.999791	1	ENSG00000003987			3.93057	19.1757	10.9846	12.4983	1.97474	4.26121	3.45741	3.64366	3.11797	3.55053
SLC7A2	8	17354597..17428082	0.276371	1.40934	2.65615	0.399886	0.999791	1	ENSG00000003989			8.49063	10.7392	50.8466	0	3.08587	3.42481	5.66808	0	3.25534	2.83404
ARF5	7	127228399..127231759	0.217345	2.89336	7.42997	0.177889	0.999791	1	ENSG00000004059			0	6.48188	0	42.7753	0	2.69641	0	5.41871	1.34821	2.70935
SARM1	17	26691378..26728065	4.40986	3.83007	14.2222	0.0554403	0.999791	1	ENSG00000004139			28.8877	26.8442	806.213	5.46761	4.85238	4.74654	9.65502	2.45091	4.79946	6.05296
POLDIP2	17	complement(26673659..26684545)	0.0512132	-1.01049	-2.0146	0.58375	0.999791	1	ENSG00000004142			0	9.11164	3.35539	0	0	3.18771	1.74648	0	1.59386	0.87324
PLXND1	3	complement(129274018..129325661)	0.0854276	-1.90389	-3.74221	0.265837	0.999791	1	ENSG00000004399			12.6361	1.24539	1.83447	1.82635	3.65948	0.316596	0.875365	0.868967	1.98804	0.872166
AK2	1	complement(33473585..33546597)	0.571979	-2.30888	-4.95498	0.123235	0.999791	1	ENSG00000004455			72.8307	21.3401	9.43028	9.38855	6.18648	4.4155	3.2373	3.2309	5.30099	3.2341
CD38	4	15779898..15854853	0.179542	-0.363054	-1.28615	0.807178	0.999791	1	ENSG00000004468			4.89558	26.5374	13.03	7.78339	2.29148	4.72996	3.70376	2.9604	3.51072	3.33208
FKBP4	12	2904119..2914576	0.087069	-1.41704	-2.67037	0.416262	0.999791	1	ENSG00000004478			8.47883	6.12814	4.51341	0	3.08387	2.61545	2.17422	0	2.84966	1.08711
KDM1A	1	23345941..23410182	0.482084	1.63244	3.10036	0.289312	0.999791	1	ENSG00000004487			19.6483	14.2009	15.6886	78.0959	4.29633	3.82791	3.97165	6.28717	4.06212	5.12941
RBM6	3	49977440..50137478	0.239351	2.96813	7.82519	0.0676893	0.999791	1	ENSG00000004534			4.59715	1.66131	11.0121	35.3264	2.20074	0.732325	3.46102	5.14268	1.46653	4.30185
CAMKK1	17	complement(3763609..3798185)	1.03957	-3.40413	-10.5863	0.0325741	0.999791	1	ENSG00000004660			18.0815	164.99	7.21879	5.98903	4.17644	7.36624	2.85176	2.58232	5.77134	2.71704
RECQL	12	complement(21621845..21654603)	0.144675	-0.857857	-1.81234	0.607282	0.999791	1	ENSG00000004700			2.96093	22.4704	9.4569	2.35376	1.56605	4.48995	3.24137	1.23497	3.028	2.23817
CCDC132	7	92861653..92988338	0.108494	3.60487	12.1668	0.0659058	0.999791	1	ENSG00000004766			0	1.64799	10.9238	9.66709	0	0.720711	3.44941	3.27308	0.360356	3.36124
HSPB6	19	complement(36245469..36248980)	0.0791693	-1.01049	-2.0146	0.584198	0.999791	1	ENSG00000004776			0	14.0855	5.18702	0	0	3.81614	2.37491	0	1.90807	1.18745
ARHGAP33	19	36265434..36279724	0.619901	-5.69624	-51.8489	0.0063236	0.999791	1	ENSG00000004777			95.7012	4.61125	1.69811	0	6.58047	2.20516	0.763928	0	4.39281	0.381964
NDUFAB1	16	complement(23592323..23607677)	0.0585829	3.19213	9.13956	0.328373	0.999791	1	ENSG00000004779			0	0	5.58253	5.55782	0	0	2.48092	2.47452	0	2.47772
PDK4	7	complement(95212811..95225803)	0.0752034	0.527858	1.44179	0.77128	0.999791	1	ENSG00000004799			2.47542	8.05107	13.8359	0	1.30767	3.00918	3.79034	0	2.15843	1.89517
SLC22A16	6	complement(110745890..110797844)	0.424765	3.72519	13.225	0.0298141	0.999791	1	ENSG00000004809			2.95078	3.19905	51.8346	28.1483	1.5611	1.67764	5.69584	4.81498	1.61937	5.25541
ZMYND10	3	complement(50378541..50384283)	0.108151	0.596607	1.51216	0.720433	0.999791	1	ENSG00000004838			2.79032	12.1004	17.824	2.21814	1.48043	3.59698	4.15575	1.14935	2.53871	2.65255
ABCB5	7	20654830..20816658	0.140455	-1.13327	-2.19355	0.491378	0.999791	1	ENSG00000004846			4.83371	19.6515	9.64896	0	2.27313	4.29657	3.27037	0	3.28485	1.63519
ARX	X	complement(25021811..25034065)	0	#NUM!	#NUM!	#NUM!	#NUM!	#NUM!	ENSG00000004848			0	0	0	0	0	0	0	0	0	0
SLC25A13	7	complement(95749532..95951459)	0.129636	0.00943448	1.00656	0.995388	0.999791	1	ENSG00000004864			9.04561	13.0756	2.40756	16.7783	3.17722	3.7088	1.26757	4.06853	3.44301	2.66805
ST7	7	116593292..116870157	0.122639	-0.973421	-1.96349	0.538028	0.999791	1	ENSG00000004866			11.6145	8.99406	7.94902	1.31897	3.53785	3.16897	2.99078	0.399415	3.35341	1.6951
CDC27	17	complement(45195069..45266788)	31.393	0.739036	1.66906	0.696142	0.999791	1	ENSG00000004897			1904.84	2361.89	1357.35	4726.43	10.8955	11.2057	10.4066	12.2065	11.0506	11.3066
SLC4A1	17	complement(42325753..42345509)	0.422406	2.96963	7.83337	0.113787	0.999791	1	ENSG00000004939			0	11.4693	77.714	0	0	3.5197	6.2801	0	1.75985	3.14005
CALCR	7	complement(93053799..93204042)	0.171086	-0.529875	-1.4438	0.734566	0.999791	1	ENSG00000004948			19.4016	9.01456	11.0655	6.6099	4.2781	3.17226	3.46799	2.72463	3.72518	3.09631
HCCS	X	11129421..11141198	2.25982	-5.10755	-34.4768	0.00818829	0.999791	1	ENSG00000004961			364.097	0	11.4759	0	8.50818	0	3.52053	0	4.25409	1.76027
DVL2	17	complement(7128660..7137864)	0.140625	0.408348	1.32716	0.80119	0.999791	1	ENSG00000004975			4.18183	20.4016	1.66954	23.2701	2.06414	4.35061	0.739452	4.54041	3.20737	2.63993
PRSS22	16	complement(2902728..2908171)	0	#NUM!	#NUM!	#NUM!	#NUM!	#NUM!	ENSG00000005001			0	0	0	0	0	0	0	0	0	0
UPF1	19	18942747..18979045	0.0653949	1.00957	2.01331	0.520779	0.999791	1	ENSG00000005007			1.30075	5.64074	6.23166	6.20408	0.379338	2.49588	2.63962	2.63322	1.43761	2.63642
SKAP2	7	complement(26706681..27034858)	0.148413	-0.415725	-1.33397	0.794004	0.999791	1	ENSG00000005020			2.02652	24.1673	11.3269	4.83289	1.01901	4.59498	3.50168	2.27289	2.807	2.88728
SLC25A5	X	118602363..118605282	0.648013	-1.7466	-3.35566	0.350275	0.999791	1	ENSG00000005022			104.406	0	35.7282	0	6.70607	0	5.15899	0	3.35303	2.5795
CCDC109B	4	110481361..110609874	0.0653875	0.490992	1.40541	0.778077	0.999791	1	ENSG00000005059			0	10.2256	5.02082	7.49791	0	3.35412	2.32792	2.90649	1.67706	2.61721
HOXA11	7	complement(27221129..27224842)	0.119833	-1.93963	-3.83607	0.309243	0.999791	1	ENSG00000005073			14.5467	5.25687	3.87171	0	3.86262	2.3942	1.95297	0	3.12841	0.976486
POLR2J	7	complement(102113565..102119354)	0.283429	-1.89196	-3.7114	0.349757	0.999791	1	ENSG00000005075			0	50.4266	0	9.24378	0	5.65611	0	3.20848	2.82806	1.60424
DHX33	17	complement(5344232..5372380)	0.247951	1.02831	2.03964	0.527602	0.999791	1	ENSG00000005100			1.90504	30.9799	4.56337	43.9174	0.929823	4.95326	2.1901	5.45672	2.94154	3.82341
MEOX1	17	complement(41717756..41739322)	0.639338	-2.23611	-4.71124	0.167877	0.999791	1	ENSG00000005102			86.7804	17.9203	19.7977	3.28501	6.4393	4.16353	4.30726	1.7159	5.30141	3.01158
THSD7A	7	complement(11409984..11871824)	0.137522	-1.11171	-2.16102	0.477492	0.999791	1	ENSG00000005108			2.04823	22.2056	6.54183	2.44233	1.03438	4.47285	2.70969	1.28826	2.75361	1.99898
LIG3	17	33307513..33332083	0.340705	-0.143041	-1.10423	0.925111	0.999791	1	ENSG00000005156			13.5757	45.6256	44.4434	3.23757	3.76296	5.51177	5.4739	1.69491	4.63737	3.5844
RPAP3	12	complement(48057070..48099844)	0.116181	1.57938	2.9884	0.405569	0.999791	1	ENSG00000005175			3.34622	3.62776	21.3749	0	1.74253	1.85908	4.41785	0	1.8008	2.20892
ACSM3	16	20621565..20808903	0.321338	-2.29774	-4.91687	0.175642	0.999791	1	ENSG00000005187			2.19557	54.7467	7.0124	1.74534	1.13459	5.7747	2.80991	0.80351	3.45465	1.80671
AC004381.6	16	20817751..20860987	0.114002	1.06036	2.08545	0.509291	0.999791	1	ENSG00000005189			2.72109	8.8501	10.8636	10.8155	1.44419	3.14569	3.44143	3.43503	2.29494	3.43823
CIAPIN1	16	complement(57462081..57481440)	0.404925	2.3108	4.9616	0.151751	0.999791	1	ENSG00000005194			0	20.7368	15.2728	63.3551	0	4.37412	3.93289	5.98539	2.18706	4.95914
SPPL2B	19	2328614..2355099	0.0205253	3.70829	13.0709	0.280461	0.999791	1	ENSG00000005206			0	0	3.77623	0	0	0	1.91695	0	0	0.958474
FAM214B	9	complement(35104109..35116338)	0.606634	-1.17279	-2.25447	0.4487	0.999791	1	ENSG00000005238			3.49084	104.075	20.9051	15.2626	1.80358	6.70148	4.38578	3.93192	4.25253	4.15885
COPZ2	17	complement(46103533..46115392)	0.0788562	0.342608	1.26805	0.847015	0.999791	1	ENSG00000005243			0	13.1322	14.5079	0	0	3.71504	3.85877	0	1.85752	1.92938
PRKAR2B	7	106685094..106802256	0.0957348	5.25284	38.1295	0.128747	0.999791	1	ENSG00000005249			0	0	4.13712	14.4158	0	0	2.04863	3.84958	0	2.94911
MSL3	X	11776278..11793870	0.0314897	0.188263	1.13939	0.913506	0.999791	1	ENSG00000005302			0	5.60252	4.12629	1.36934	0	2.48608	2.04485	0.453485	1.24304	1.24917
CREBBP	16	complement(3775055..3930727)	0.360991	-1.32442	-2.50433	0.379835	0.999791	1	ENSG00000005339			31.923	28.9749	7.11339	14.754	4.99652	4.85673	2.83054	3.88303	4.92663	3.35678
BZRAP1	17	complement(56378592..56406152)	0.110341	-2.86373	-7.27897	0.105601	0.999791	1	ENSG00000005379			8.97066	9.72541	0	2.03747	3.16521	3.28176	0	1.02678	3.22349	0.513388
MPO	17	complement(56347217..56358296)	0.150906	-2.87662	-7.34428	0.148347	0.999791	1	ENSG00000005381			3.08846	23.4382	2.46605	0	1.62689	4.55079	1.3022	0	3.08884	0.651102
PON1	7	complement(94926988..95025673)	0.0228128	-2.31099	-4.96223	0.440872	0.999791	1	ENSG00000005421			0	4.05877	0	0	0	2.02104	0	0	1.01052	0
GCFC2	2	complement(75879126..75938115)	0.48138	1.60846	3.04926	0.309403	0.999791	1	ENSG00000005436			18.4223	17.7531	4.90323	89.4947	4.20338	4.15	2.29373	6.48373	4.17669	4.38873
WDR54	2	74648805..74652882	0.119169	-4.30307	-19.7403	0.16701	0.999791	1	ENSG00000005448			0	21.2021	0	0	0	4.40613	0	0	2.20307	0
CROT	7	86974997..87029111	0.0780063	0.864433	1.82062	0.65341	0.999791	1	ENSG00000005469			6.74015	0	14.3515	0	2.75278	0	3.84313	0	1.37639	1.92157
ABCB4	7	complement(87031013..87109751)	0.214876	1.84067	3.58177	0.2579	0.999791	1	ENSG00000005471			0	12.9465	26.2216	14.2394	0	3.69449	4.71269	3.83182	1.84724	4.27225
KMT2E	7	104654626..104754808	0.1405	-0.767388	-1.70219	0.634854	0.999791	1	ENSG00000005483			1.21236	23.6585	8.7123	2.89125	0.277813	4.56428	3.12305	1.53169	2.42105	2.32737
RHBDD2	7	75471920..75518244	0.019889	2.36228	5.14182	0.483488	0.999791	1	ENSG00000005486			0	0	3.65917	0	0	0	1.87152	0	0	0.935759
SOX8	16	1031808..1036979	0.310457	-6.36934	-82.6728	0.0383105	0.999791	1	ENSG00000005513			25.2401	27.3637	0	0	4.65765	4.77419	0	0	4.71592	0
IBTK	6	complement(82879700..82957471)	0.173386	-0.864217	-1.82035	0.545434	0.999791	1	ENSG00000005700			12.8255	16.6855	6.14449	8.1564	3.68094	4.06052	2.61929	3.02793	3.87073	2.82361
ZNF195	11	complement(3360491..3400448)	0.161939	0.54624	1.46027	0.727903	0.999791	1	ENSG00000005801			1.96081	25.5094	9.39391	21.8221	0.971448	4.67296	3.23173	4.44772	2.8222	3.83972
MYCBP2	13	complement(77618792..77901185)	0.722752	-2.84363	-7.17821	0.109702	0.999791	1	ENSG00000005810			115.071	1.52137	10.0845	7.80877	6.84638	0.60537	3.33406	2.9651	3.72587	3.14958
FBXL3	13	complement(77566740..77601330)	0.446751	-4.99223	-31.8281	0.0134018	0.999791	1	ENSG00000005812			62.5342	10.4301	1.92046	0	5.96657	3.38268	0.94145	0	4.67463	0.470725
ITGAL	16	30483979..30534506	0.212013	-0.294429	-1.2264	0.839513	0.999791	1	ENSG00000005844			12.099	24.3601	9.66074	16.488	3.59682	4.60645	3.27213	4.04334	4.10163	3.65774
PDK2	17	48172101..48189516	0.448228	1.82158	3.53467	0.281923	0.999791	1	ENSG00000005882			0	35.4026	8.14819	79.4989	0	5.14578	3.02648	6.31286	2.57289	4.66967
ITGA3	17	48133332..48167845	0.256989	-1.801	-3.48461	0.29161	0.999791	1	ENSG00000005884			1.45335	44.1175	10.4441	0	0.539379	5.46328	3.38462	0	3.00133	1.69231
ZFX	X	24167290..24234372	0.0629775	1.00931	2.01294	0.522289	0.999791	1	ENSG00000005889			1.23785	5.36797	7.90709	3.93605	0.307831	2.42438	2.98315	1.97675	1.3661	2.47995
LAMP2	X	complement(119561682..119603220)	0.138292	3.29275	9.79978	0.119582	0.999791	1	ENSG00000005893			1.99153	0	25.4429	0	0.993875	0	4.66919	0	0.496938	2.3346
GGNBP2	17	34900737..34946278	0.177239	-0.0308795	-1.02163	0.983361	0.999791	1	ENSG00000005955			18.3968	11.2189	15.6074	10.9683	4.20138	3.48785	3.96416	3.45526	3.84462	3.70971
ITGA2B	17	complement(42449548..42466873)	0.0618545	-2.24639	-4.74494	0.228962	0.999791	1	ENSG00000005961			4.03041	6.55427	0	1.60197	2.01093	2.71244	0	0.679844	2.36168	0.339922
ASB4	7	95107756..95169544	0.105427	0.2369	1.17846	0.889013	0.999791	1	ENSG00000005981			4.85837	13.1679	19.3964	0	2.28047	3.71895	4.27772	0	2.99971	2.13886
GDE1	16	complement(19513015..19533467)	0.296128	-1.44096	-2.71502	0.339258	0.999791	1	ENSG00000006007			22.8191	27.4877	8.09796	8.06212	4.51217	4.78072	3.01756	3.01116	4.64644	3.01436
C19orf60	19	18699495..18703146	0.228353	1.04675	2.06587	0.559354	0.999791	1	ENSG00000006015			18.845	4.08612	0	44.942	4.23611	2.03073	0	5.48999	3.13342	2.745
CRLF1	19	complement(18683030..18718551)	0	#NUM!	#NUM!	#NUM!	#NUM!	#NUM!	ENSG00000006016			0	0	0	0	0	0	0	0	0	0
OSBPL7	17	complement(45884738..45899200)	0.618301	-1.72986	-3.31696	0.260833	0.999791	1	ENSG00000006025			56.1703	47.9789	29.9003	1.35309	5.81174	5.58433	4.90209	0.43626	5.69803	2.66917
TMEM98	17	31254928..31272124	1.16608	1.49625	2.82109	0.360907	0.999791	1	ENSG00000006042			12.9397	74.8184	204.919	10.2863	3.69374	6.22532	7.67891	3.36265	4.95953	5.52078
YBX2	17	complement(7191571..7197934)	0.356174	-3.10792	-8.62141	0.0578233	0.999791	1	ENSG00000006047			16.9564	44.6447	1.93418	3.85124	4.08376	5.48042	0.951722	1.94532	4.78209	1.44852
KRT33A	17	complement(39502344..39507064)	0.113168	1.20957	2.31269	0.535117	0.999791	1	ENSG00000006059			0	9.42315	20.8206	0	0	3.23621	4.37994	0	1.6181	2.18997
MAP3K14	17	complement(43340488..43394414)	0.132441	1.06561	2.09306	0.536886	0.999791	1	ENSG00000006062			6.53921	4.72626	24.3665	0	2.70912	2.2407	4.60682	0	2.47491	2.30341
ABCC8	11	complement(17414432..17498449)	0.260961	-3.74621	-13.419	0.0295619	0.999791	1	ENSG00000006071			14.7297	30.1637	1.30681	1.30103	3.88066	4.91474	0.386049	0.379651	4.3977	0.38285
CCL18	17	34391640..34399392	0.198797	-0.822547	-1.76853	0.662098	0.999791	1	ENSG00000006074			32.0298	0	19.1812	0	5.00134	0	4.26162	0	2.50067	2.13081
CCL3	17	complement(34415602..34417515)	0.228128	-2.1771	-4.52245	0.282879	0.999791	1	ENSG00000006075			0	40.5877	5.97861	0	0	5.34297	2.57981	0	2.67148	1.28991
SYNRG	17	complement(35874900..35969544)	0.296193	-0.0266413	-1.01864	0.986945	0.999791	1	ENSG00000006114			1.56705	50.967	35.035	6.22856	0.648054	5.67149	5.13072	2.6389	3.15977	3.88481
CACNG3	16	24266874..24374122	0.132854	-0.0442097	-1.03112	0.980381	0.999791	1	ENSG00000006116			3.62254	19.6366	0	17.2782	1.857	4.29548	0	4.11088	3.07624	2.05544
TMEM132A	11	60691935..60704631	0.404387	1.06688	2.0949	0.509152	0.999791	1	ENSG00000006118			18.462	28.355	1.22845	78.2727	4.20648	4.82553	0.296837	6.29044	4.51601	3.29364
AP2B1	17	33905065..34053436	0.306951	2.00114	4.00315	0.215961	0.999791	1	ENSG00000006125			0	20.2204	14.8925	44.4797	0	4.33774	3.89651	5.47508	2.16887	4.68579
TAC1	7	97361220..97369784	0.794963	-1.04018	-2.05648	0.550791	0.999791	1	ENSG00000006128			5.925	134.894	0	47.1002	2.56682	7.07568	0	5.55766	4.82125	2.77883
ZNF263	16	3313743..3351401	0.579404	-0.551198	-1.4653	0.718502	0.999791	1	ENSG00000006194			19.1856	81.8993	35.4256	21.9239	4.26195	6.35578	5.14672	4.45443	5.30887	4.80058
CX3CL1	16	57406370..57418960	0.746536	1.5197	2.86732	0.385466	0.999791	1	ENSG00000006210			9.34849	44.5942	137.347	0	3.22473	5.47878	7.10168	0	4.35176	3.55084
SPATA20	17	48620419..48633213	0.494995	2.47336	5.55335	0.117144	0.999791	1	ENSG00000006282			10.6802	9.26301	8.52783	88.2969	3.41686	3.21148	3.09218	6.46429	3.31417	4.77823
CACNA1G	17	48638429..48704835	0.18254	0.205677	1.15323	0.901405	0.999791	1	ENSG00000006283			0	32.4768	6.43983	20.1499	0	5.02134	2.68702	4.3327	2.51067	3.50986
TNFRSF12A	16	3068446..3072384	0.147543	-4.04226	-16.4756	0.194968	0.999791	1	ENSG00000006327			0	26.2502	0	0	0	4.71426	0	0	2.35713	0
DLX6	7	96634860..96640351	0.279625	-5.86141	-58.138	0.0556944	0.999791	1	ENSG00000006377			25.947	21.0976	0	0	4.6975	4.39901	0	0	4.54825	0
MAP3K9	14	complement(71189243..71276251)	1.3501	2.62287	6.15974	0.159298	0.999791	1	ENSG00000006432			36.126	7.8331	39.6627	223.282	5.17496	2.96958	5.30971	7.80272	4.07227	6.55622
RALA	7	39663082..39747723	0.105974	4.94644	30.8338	0.159635	0.999791	1	ENSG00000006451			0	0	19.497	0	0	0	4.28518	0	0	2.14259
BAIAP2L1	7	complement(97920963..98030380)	0.0284138	-0.180643	-1.13339	0.917581	0.999791	1	ENSG00000006453			0	5.05527	1.86162	1.85338	0	2.33779	0.896557	0.890159	1.16889	0.893358
KDM7A	7	complement(139784546..139876835)	0.211236	-0.436	-1.35285	0.765208	0.999791	1	ENSG00000006459			14.2351	21.8631	15.1551	8.48703	3.83138	4.45043	3.92173	3.08526	4.1409	3.5035
ETV1	7	complement(13930853..14031050)	0.135148	-1.84022	-3.58064	0.238781	0.999791	1	ENSG00000006468			12.704	10.0166	4.6108	0.91808	3.66721	3.32432	2.20502	-0.123309	3.49576	1.04085
AGK	7	141250989..141355044	1.0894	-2.69161	-6.46036	0.0923706	0.999791	1	ENSG00000006530			150.36	27.7858	24.5573	5.43303	7.23227	4.79628	4.61808	2.44176	6.01428	3.52992
ALDH3B1	11	67776048..67796744	0.312488	-0.147946	-1.10799	0.91985	0.999791	1	ENSG00000006534			32.1012	20.1485	10.7924	32.2339	5.00455	4.3326	3.43194	5.01051	4.66858	4.22122
TTC22	1	complement(55245385..55266940)	0.673028	2.90084	7.46859	0.0609427	0.999791	1	ENSG00000006555			5.5424	16.0232	23.6024	107.21	2.47051	4.00209	4.56086	6.74429	3.2363	5.65258
PHTF2	7	77428122..77586818	0.311527	-0.786758	-1.72519	0.591013	0.999791	1	ENSG00000006576			31.1058	21.0768	14.4883	13.3939	4.95911	4.39758	3.85682	3.7435	4.67835	3.80016
CCL26	7	complement(75398851..75419214)	0.193101	-3.17795	-9.05022	0.28926	0.999791	1	ENSG00000006606			0	34.3558	0	0	0	5.10248	0	0	2.55124	0
FARP2	2	242295658..242434256	0.376394	0.5214	1.43535	0.740372	0.999791	1	ENSG00000006607			9.3136	51.3275	42.1411	28.998	3.21934	5.68166	5.39715	4.85788	4.4505	5.12752
USH1C	11	complement(17515442..17565963)	0.891514	-3.55532	-11.756	0.0303179	0.999791	1	ENSG00000006611			109.54	37.6543	12.7997	0	6.77531	5.23474	3.67804	0	6.00503	1.83902
GGCT	7	complement(30536237..30591095)	0.098407	0.726079	1.65414	0.673362	0.999791	1	ENSG00000006625			0	12.7324	9.37748	9.33598	0	3.67043	3.2292	3.2228	1.83522	3.226
DBF4	7	87505531..87538856	0.0507634	1.89541	3.72027	0.32177	0.999791	1	ENSG00000006634			2.44085	0	3.8979	5.82098	1.28738	0	1.9627	2.54126	0.643691	2.25198
TBXA2R	19	complement(3594504..3606838)	0.122028	-2.1771	-4.52245	0.28284	0.999791	1	ENSG00000006638			0	21.7107	3.19801	0	0	4.44033	1.67718	0	2.22017	0.838588
IFRD1	7	112063023..112121072	0.0588894	1.13891	2.20215	0.498443	0.999791	1	ENSG00000006652			1.72603	3.74251	8.26914	2.74418	0.787459	1.904	3.04774	1.45638	1.34573	2.25206
LGALS14	19	40194946..40200084	0.311843	2.33162	5.03372	0.237201	0.999791	1	ENSG00000006659			10.3674	0	49.6685	8.24144	3.37398	0	5.63426	3.0429	1.68699	4.33858
COX10	17	13972813..14111994	0.128937	-2.40482	-5.29569	0.242222	0.999791	1	ENSG00000006695			0	22.94	2.8159	0	0	4.51979	1.4936	0	2.2599	0.746799
GTF2IRD1	7	73868120..74016931	0.987628	-2.1076	-4.30973	0.179301	0.999791	1	ENSG00000006704			13.7721	160.507	20.6188	10.948	3.78368	7.32649	4.36589	3.4526	5.55508	3.90924
PAF1	19	complement(39876492..39881835)	0.308085	2.12966	4.37613	0.224725	0.999791	1	ENSG00000006712			4.19281	9.09115	53.5655	3.33303	2.06792	3.18446	5.74323	1.73683	2.62619	3.74003
VPS41	7	complement(38762563..38971994)	0.140942	-0.616999	-1.53368	0.705116	0.999791	1	ENSG00000006715			10.0378	13.9916	14.8848	0	3.32737	3.80649	3.89577	0	3.56693	1.94789
ARHGAP44	17	12692856..12894960	0.165261	-1.85176	-3.60941	0.246205	0.999791	1	ENSG00000006740			12.411	15.6977	3.30327	3.28865	3.63354	3.97248	1.7239	1.7175	3.80301	1.7207
ELAC2	17	complement(12895708..12921504)	0.258033	-1.8802	-3.68127	0.279515	0.999791	1	ENSG00000006744			1.76303	43.9613	9.85411	0	0.818055	5.45816	3.30073	0	3.13811	1.65036
SCIN	7	12610203..12693228	0.267573	1.29306	2.45048	0.374652	0.999791	1	ENSG00000006747			6.64802	16.8172	21.2331	29.9471	2.73293	4.07186	4.40824	4.90434	3.40239	4.65629
ARSD	X	complement(2822011..2847392)	0.141399	1.16547	2.24306	0.498971	0.999791	1	ENSG00000006756			6.36495	8.6256	0	27.8286	2.67015	3.10862	0	4.7985	2.88939	2.39925
PNPLA4	X	complement(7866288..7895780)	1.00174	5.61578	49.0363	0.00970246	0.999791	1	ENSG00000006757			0	3.52444	184.3	0	0	1.81739	7.52591	0	0.908697	3.76295
MYH13	17	complement(10201401..10276447)	0.248607	0.108169	1.07786	0.941753	0.999791	1	ENSG00000006788			14.0998	28.6614	22.5166	18.2138	3.8176	4.84104	4.49292	4.18696	4.32932	4.33994
ADIPOR2	12	1797740..1897844	0.117042	-0.927937	-1.90255	0.55233	0.999791	1	ENSG00000006831			9.51549	10.3161	6.07829	3.0257	3.25028	3.36682	2.60367	1.59727	3.30855	2.10047
CDKL3	5	complement(133541305..133706738)	0.0245496	0.686454	1.60932	0.727505	0.999791	1	ENSG00000006837			0	3.29465	0	4.83158	0	1.72012	0	2.27249	0.860062	1.13625
UPP2	2	158733214..158992666	0.231376	-1.86307	-3.6378	0.281688	0.999791	1	ENSG00000007001			7.56605	32.8105	9.06193	0	2.91954	5.03609	3.17982	0	3.97781	1.58991
PRSS21	16	2867164..2876305	0.349949	-5.61142	-48.8885	0.0794668	0.999791	1	ENSG00000007038			56.3831	0	0	0	5.81719	0	0	0	2.9086	0
MARK4	19	45582546..45808541	0.166956	1.17915	2.26443	0.501616	0.999791	1	ENSG00000007047			0	16.369	29.4699	1.33361	0	4.03289	4.88117	0.415338	2.01645	2.64825
PROM1	4	complement(15964699..16086001)	0.146608	-2.11388	-4.32854	0.215433	0.999791	1	ENSG00000007062			4.49554	21.1197	4.78609	0	2.1685	4.40052	2.25885	0	3.28451	1.12942
CCDC124	19	18043825..18054800	0.0410631	-0.143526	-1.1046	0.937402	0.999791	1	ENSG00000007080			0	7.30578	5.38075	0	0	2.86904	2.42781	0	1.43452	1.2139
CEACAM21	19	42055886..42093197	0.530878	-1.24371	-2.36807	0.481382	0.999791	1	ENSG00000007129			0	94.4516	4.63761	23.0855	0	6.5615	2.21338	4.52891	3.28075	3.37115
PAFAH1B1	17	2496504..2588909	0.218073	-2.43129	-5.39376	0.188222	0.999791	1	ENSG00000007168			0	38.7987	5.49529	0	0	5.27794	2.4582	0	2.63897	1.2291
NOS2	17	complement(26083792..26127525)	0.238842	1.61424	3.06151	0.335633	0.999791	1	ENSG00000007171			2.67874	17.4247	2.1389	44.7181	1.42155	4.12306	1.09687	5.48279	2.77231	3.28983
DNAH9	17	11501748..11873065	0.320119	-1.33352	-2.52016	0.379602	0.999791	1	ENSG00000007174			26.352	27.8549	4.7343	14.14	4.71984	4.79986	2.24315	3.82171	4.75985	3.03243
KIAA0100	17	complement(26941458..26972472)	0.58821	2.13219	4.38381	0.222298	0.999791	1	ENSG00000007202			1.21131	36.7702	2.90159	112.661	0.276563	5.20046	1.53684	6.81584	2.73851	4.17634
SLC13A2	17	26800311..26824799	0.0633894	-1.54817	-2.92447	0.429182	0.999791	1	ENSG00000007216			0	11.278	2.76877	0	0	3.49544	1.46924	0	1.74772	0.734622
GAS7	17	complement(9813926..10101868)	0.365948	-0.291628	-1.22402	0.845072	0.999791	1	ENSG00000007237			13.2908	50.4316	29.1839	14.9676	3.73235	5.65626	4.8671	3.90377	4.6943	4.38544
TRAPPC6A	19	complement(45666186..45681495)	0	#NUM!	#NUM!	#NUM!	#NUM!	#NUM!	ENSG00000007255			0	0	0	0	0	0	0	0	0	0
MATK	19	complement(3777971..3802127)	0.0823644	-1.25553	-2.38755	0.507122	0.999791	1	ENSG00000007264			0	14.6539	0	4.29798	0	3.87322	0	2.10366	1.93661	1.05183
CEACAM7	19	complement(42177235..42210895)	0.346949	1.00685	2.00952	0.538093	0.999791	1	ENSG00000007306			21.1144	9.15635	60.6934	3.35693	4.40016	3.19477	5.92347	1.74714	3.79746	3.83531
CD79B	17	complement(62006100..62009714)	0.0767621	-3.17795	-9.05022	0.289432	0.999791	1	ENSG00000007312			0	13.6572	0	0	0	3.77159	0	0	1.88579	0
SCN4A	17	complement(62015914..62050278)	0.56268	-4.12617	-17.4623	0.011174	0.999791	1	ENSG00000007314			78.6724	13.2349	4.33226	1.07827	6.29779	3.72628	2.11512	0.108723	5.01203	1.11192
ST7L	1	complement(113066140..113163447)	0.0940037	-0.47546	-1.39036	0.775645	0.999791	1	ENSG00000007341			13.7917	1.4952	11.0123	1.09635	3.78572	0.580341	3.46104	0.132712	2.18303	1.79688
TKTL1	X	153524024..153558700	0.0747011	-1.08556	-2.1222	0.564862	0.999791	1	ENSG00000007350			0	13.2905	4.89427	0	0	3.73232	2.29109	0	1.86616	1.14555
PAX6	11	complement(31806340..31839509)	0.247069	-1.15964	-2.23402	0.422256	0.999791	1	ENSG00000007372			22.712	18.8775	7.85846	9.02733	4.50538	4.2386	2.97425	3.1743	4.37199	3.07427
RPUSD1	16	complement(834974..838397)	0.17232	-4.73005	-26.5391	0.132445	0.999791	1	ENSG00000007376			0	30.6584	0	0	0	4.93821	0	0	2.46911	0
RHBDF1	16	complement(108058..126354)	0.0803788	-0.165384	-1.12146	0.922452	0.999791	1	ENSG00000007384			2.19169	11.8805	1.75001	8.71132	1.13205	3.57052	0.807362	3.12289	2.35128	1.96513
LUC7L	16	complement(238968..279462)	0.0994674	0.869217	1.82667	0.575683	0.999791	1	ENSG00000007392			1.81127	9.81832	11.57	7.19925	0.857002	3.29548	3.53232	2.84785	2.07624	3.19008
CACNA2D2	3	complement(50400233..50541675)	0.0845135	5.38165	41.6906	0.129328	0.999791	1	ENSG00000007402			0	0	15.5487	0	0	0	3.95873	0	0	1.97936
BAIAP3	16	1383602..1399439	0.0152585	3.19213	9.13956	0.328373	0.999791	1	ENSG00000007516			0	0	1.45402	1.44759	0	0	0.540047	0.533649	0	0.536848
TSR3	16	complement(1399241..1401912)	5.19468	-6.71834	-105.299	0.00222699	0.999791	1	ENSG00000007520			836.956	0	7.18588	0	9.70901	0	2.84516	0	4.8545	1.42258
PIGQ	16	616995..634136	0.0394673	4.75551	27.0117	0.175289	0.999791	1	ENSG00000007541			0	0	0	7.76752	0	0	0	2.95745	0	1.47873
CRAMP1L	16	1662326..1727909	0.638287	-1.51645	-2.86087	0.31665	0.999791	1	ENSG00000007545			65.045	41.7349	24.3784	11.6077	6.02337	5.38318	4.60753	3.537	5.70327	4.07227
TEAD3	6	complement(35441374..35464853)	0.268112	3.85444	14.4645	0.0660266	0.999791	1	ENSG00000007866			0	3.98148	2.93239	49.6299	0	1.99331	1.55207	5.63314	0.996653	3.59261
SELE	1	complement(169691781..169733846)	0.299204	-1.91252	-3.76467	0.236202	0.999791	1	ENSG00000007908			17.0748	34.3783	11.6861	0	4.09379	5.10342	3.54672	0	4.59861	1.77336
DNAJC11	1	complement(6694228..6761984)	0.463526	-1.57146	-2.97206	0.355608	0.999791	1	ENSG00000007923			0	82.4686	13.8831	6.91084	0	6.36577	3.79526	2.78886	3.18289	3.29206
FMO3	1	171060018..171086959	0.150326	0.633839	1.55169	0.686319	0.999791	1	ENSG00000007933			3.23027	17.5102	18.055	10.2715	1.69165	4.13013	4.17432	3.36057	2.91089	3.76745
MYLIP	6	16129356..16148479	0.584324	1.08093	2.11539	0.498604	0.999791	1	ENSG00000007944			36.8823	23.9913	8.83486	105.549	5.20486	4.58444	3.14321	6.72177	4.89465	4.93249
NOX1	X	complement(100098313..100129334)	1.42929	5.22561	37.4167	0.00901431	0.999791	1	ENSG00000007952			0	9.59082	0	281.298	0	3.26165	0	8.13595	1.63083	4.06798
E2F2	1	complement(23832922..23857712)	0.0846495	1.45138	2.73469	0.390607	0.999791	1	ENSG00000007968			2.04992	4.44478	4.91042	11.4069	1.03557	2.15211	2.29585	3.51184	1.59384	2.90384
PSMB1	6	complement(170844205..170862429)	1.12605	3.60881	12.2	0.0333395	0.999791	1	ENSG00000008018			9.91703	10.7514	11.8777	208.911	3.30991	3.42645	3.57019	7.70675	3.36818	5.63847
SYN1	X	complement(47431303..47479252)	0.075787	1.86666	3.64688	0.360125	0.999791	1	ENSG00000008056			0	3.78632	13.9432	0	0	1.9208	3.80149	0	0.960399	1.90075
JARID2	6	15246527..15522252	0.443467	-1.36822	-2.58151	0.367248	0.999791	1	ENSG00000008083			20.6837	56.0597	23.3967	2.74038	4.37042	5.80889	4.54824	1.45437	5.08966	3.0013
CDKL5	X	18443703..18671749	0.293433	4.16838	17.9807	0.0422045	0.999791	1	ENSG00000008086			0	3.39138	7.49333	49.7344	0	1.76187	2.90561	5.63617	0.880937	4.27089
CAMK1G	1	209757062..209787283	0.10189	-4.04226	-16.4756	0.191877	0.999791	1	ENSG00000008118			0	18.1279	0	0	0	4.18014	0	0	2.09007	0
CDK11A	1	complement(1634169..1655766)	0.0700546	2.35845	5.12818	0.213729	0.999791	1	ENSG00000008128			0	2.5765	7.59044	5.66763	0	1.36541	2.92418	2.50275	0.682707	2.71346
NADK	1	complement(1682671..1711896)	0.157874	-1.26554	-2.40417	0.431291	0.999791	1	ENSG00000008130			5.95338	21.5143	1.58454	7.88763	2.57371	4.42722	0.664063	2.97959	3.50047	1.82183
TFAP2B	6	50786436..50815326	0.236864	2.5543	5.87383	0.155812	0.999791	1	ENSG00000008196			1.81922	5.91686	43.578	0	0.863323	2.56483	5.44553	0	1.71408	2.72276
TFAP2D	6	50681541..50740701	0.366211	1.12849	2.1863	0.512459	0.999791	1	ENSG00000008197			12.0543	19.6028	67.3753	0	3.59148	4.29299	6.07415	0	3.94223	3.03707
DLEC1	3	38080696..38165516	0.279626	-1.59171	-3.01406	0.290735	0.999791	1	ENSG00000008226			14.7578	33.4534	10.7125	3.19951	3.88341	5.06408	3.42122	1.67785	4.47374	2.54954
CYTH3	7	complement(6201407..6312275)	0.189404	-1.84468	-3.59174	0.263949	0.999791	1	ENSG00000008256			13.4892	18.8025	7.69341	0	3.75373	4.23285	2.94362	0	3.99329	1.47181
ADAM22	7	87563458..87832204	0.454161	1.94125	3.84038	0.204098	0.999791	1	ENSG00000008277			7.32514	18.861	37.2869	49.4959	2.87286	4.23733	5.2206	5.62924	3.55509	5.42492
SYPL1	7	complement(105730949..105753022)	0.121634	0.971114	1.96035	0.612655	0.999791	1	ENSG00000008282			0	13.0218	22.3781	0	0	3.70285	4.48401	0	1.85143	2.24201
CYB561	17	complement(61509665..61523739)	0.218771	-0.0103875	-1.00723	0.994617	0.999791	1	ENSG00000008283			8.41083	29.6351	31.9002	1.67153	3.07225	4.88923	4.99549	0.741166	3.98074	2.86833
SPAG9	17	complement(49039535..49198226)	0.225295	1.43181	2.69784	0.382395	0.999791	1	ENSG00000008294			0	19.2856	35.8837	5.95415	0	4.26945	5.16526	2.57389	2.13473	3.86958
CELSR3	3	complement(48673902..48700348)	0.6842	2.20982	4.62617	0.206341	0.999791	1	ENSG00000008300			4.83284	26.1973	123.485	2.56121	2.27287	4.71134	6.94819	1.35683	3.49211	4.15251
AASS	7	complement(121715701..121784334)	0.0742374	0.302949	1.23366	0.874038	0.999791	1	ENSG00000008311			0	13.208	0	11.6217	0	3.72334	0	3.53875	1.86167	1.76937
PLEKHG6	12	6419602..6437672	0.112008	-2.53699	-5.80378	0.220669	0.999791	1	ENSG00000008323			0	19.928	0	2.08745	0	4.31672	0	1.06174	2.15836	0.530869
SS18L2	3	42623332..42636606	0.576335	-2.40411	-5.29309	0.211806	0.999791	1	ENSG00000008324			0	102.539	13.731	0	0	6.68003	3.77937	0	3.34002	1.88968
MPND	19	4343524..4360083	0.710963	-6.65667	-100.892	0.0342871	0.999791	1	ENSG00000008382			109.189	5.91879	0	0	6.77068	2.5653	0	0	4.66799	0
MGST1	12	16500076..16762193	0.099149	-0.215841	-1.16138	0.889293	0.999791	1	ENSG00000008394			3.60097	13.6638	8.62583	4.29383	1.84838	3.77229	3.10866	2.10226	2.81034	2.60546
CRY1	12	complement(107385142..107487607)	0.0543638	-0.586299	-1.50139	0.729768	0.999791	1	ENSG00000008405			4.41976	4.79162	5.29359	0	2.14397	2.26051	2.40425	0	2.20224	1.20212
PGLYRP1	19	complement(46522411..46526323)	0	#NUM!	#NUM!	#NUM!	#NUM!	#NUM!	ENSG00000008438			0	0	0	0	0	0	0	0	0	0
NFIX	19	13106422..13209610	0.682259	-3.57477	-11.9156	0.0285361	0.999791	1	ENSG00000008441			102.953	7.69761	7.08668	2.82213	6.68585	2.94441	2.82511	1.49678	4.81513	2.16095
ST3GAL1	8	complement(134467091..134584183)	0.405687	0.684205	1.60682	0.647182	0.999791	1	ENSG00000008513			17.9393	37.508	32.7406	44.8191	4.16505	5.22913	5.03301	5.48604	4.69709	5.25953
MMP25	16	3096682..3110727	0.0495623	-1.54817	-2.92447	0.432074	0.999791	1	ENSG00000008516			0	8.81793	2.16482	0	0	3.14044	1.11425	0	1.57022	0.557123
IL32	16	3115298..3131908	0.495613	-0.550222	-1.46431	0.708787	0.999791	1	ENSG00000008517			53.5601	29.0332	12.2189	39.5358	5.74309	4.85963	3.61105	5.30509	5.30136	4.45807
PKD1	16	complement(2138711..2185899)	0.296367	1.5644	2.95755	0.308378	0.999791	1	ENSG00000008710			7.84715	12.4339	42.4142	12.9559	2.97217	3.6362	5.40648	3.69553	3.30418	4.551
MAPK8IP2	22	51039114..51052409	0.0450613	-0.183858	-1.13592	0.917213	0.999791	1	ENSG00000008735			3.66347	3.9717	0	5.82448	1.87321	1.98976	0	2.54213	1.93148	1.27106
MED24	17	complement(38175350..38217468)	0.345955	-1.02437	-2.03407	0.483811	0.999791	1	ENSG00000008838			28.9221	29.6135	19.2446	6.38647	4.8541	4.88818	4.26638	2.67502	4.87114	3.4707
RHOBTB2	8	22844930..22877712	0.197897	2.5412	5.82071	0.128488	0.999791	1	ENSG00000008853			0	7.3724	14.932	22.9746	0	2.88213	3.90033	4.52197	1.44107	4.21115
HEATR5B	2	complement(37195526..37311485)	0.0705855	1.05137	2.0725	0.545991	0.999791	1	ENSG00000008869			0	7.38947	11.9733	1.08366	0	2.88547	3.58174	0.115913	1.44274	1.84883
SEC62	3	169684423..169716161	0.173555	-0.946285	-1.9269	0.528125	0.999791	1	ENSG00000008952			14.11	15.2972	9.01316	4.48664	3.81865	3.93519	3.17203	2.16564	3.87692	2.66883
RPS20	8	complement(56979854..56987069)	0.0628112	1.59318	3.01713	0.407387	0.999791	1	ENSG00000008988			0	4.1377	3.04744	9.10186	0	2.04883	1.6076	3.18616	1.02441	2.39688
CSDE1	1	complement(115259534..115301297)	0.1066	-0.464446	-1.37979	0.785364	0.999791	1	ENSG00000009307			0	18.9658	7.76025	3.09036	0	4.24533	2.9561	1.62778	2.12267	2.29194
UBE3C	7	156931607..157062066	0.946596	3.79755	13.9052	0.0271075	0.999791	1	ENSG00000009335			1.21354	17.1034	14.5347	170.75	0.279221	4.09621	3.86143	7.41574	2.18771	5.63859
REV3L	6	complement(111620234..111804918)	0.207726	1.08765	2.12528	0.452585	0.999791	1	ENSG00000009413			10.8107	9.76693	20.1415	19.3362	3.43439	3.2879	4.3321	4.27323	3.36115	4.30267
TENM1	X	complement(123509753..124097666)	0.175334	2.32461	5.0093	0.135921	0.999791	1	ENSG00000009694			0.867432	7.52332	9.6967	24.1345	-0.205177	2.91137	3.27749	4.59302	1.3531	3.93526
PAX7	1	18957500..19075360	0.191726	0.712504	1.63865	0.651744	0.999791	1	ENSG00000009709			3.54393	21.1316	33.9568	1.4086	1.82535	4.40133	5.08563	0.494266	3.11334	2.78995
MASP2	1	complement(11086580..11107290)	0.501717	1.23795	2.35863	0.439455	0.999791	1	ENSG00000009724			21.0518	17.1173	90.35	2.09186	4.39587	4.09738	6.49745	1.06479	4.24663	3.78112
IYD	6	150690028..150727105	1.26408	3.22899	9.37614	0.0761945	0.999791	1	ENSG00000009765			8.63649	25.7486	10.344	237.717	3.11044	4.68642	3.37072	7.8931	3.89843	5.63191
FAM76A	1	28052490..28089633	0.665616	1.87907	3.67838	0.222408	0.999791	1	ENSG00000009780			5.54606	33.0698	101.853	22.0439	2.47146	5.04744	6.67034	4.46231	3.75945	5.56633
TRAF3IP3	1	209929377..209955668	0.221759	-0.792555	-1.73214	0.598246	0.999791	1	ENSG00000009790			17.3142	20.3352	16.1291	3.44093	4.11388	4.34591	4.01159	1.7828	4.22989	2.8972
POMT2	14	complement(77741299..77787227)	1.34389	-2.08526	-4.24352	0.223513	0.999791	1	ENSG00000009830			23.4633	213.19	14.2741	27.5338	4.55233	7.73599	3.83533	4.78313	6.14416	4.30923
VTA1	6	142468367..142545826	0.148001	1.06101	2.08639	0.527139	0.999791	1	ENSG00000009844			1.55496	13.4863	26.0735	1.2361	0.636881	3.75343	4.70451	0.305798	2.19515	2.50516
MLXIPL	7	complement(73007524..73038873)	0.0849405	-1.47764	-2.78494	0.442168	0.999791	1	ENSG00000009950			0	15.1123	0	3.69367	0	3.91765	0	1.88506	1.95882	0.942528
BAZ1B	7	complement(72854728..72936608)	0.156888	0.292304	1.22459	0.842693	0.999791	1	ENSG00000009954			12.6884	12.0365	25.3284	3.78244	3.66544	3.58934	4.66268	1.91932	3.62739	3.291
RANBP9	6	complement(13621730..13711796)	0.621988	3.46898	11.073	0.0383406	0.999791	1	ENSG00000010017			6.42897	3.48494	100.101	15.3319	2.68459	1.80113	6.64531	3.93847	2.24286	5.29189
ETV7	6	complement(36322419..36356164)	0.0819741	1.57625	2.98194	0.438333	0.999791	1	ENSG00000010030			0	5.11929	15.0815	0	0	2.35594	3.91471	0	1.17797	1.95736
SPRTN	1	231472850..231490769	0.175148	0.487303	1.40182	0.756658	0.999791	1	ENSG00000010072			0	30.8015	18.1484	15.0568	0	4.94493	4.18177	3.91234	2.47247	4.04706
METTL13	1	171750788..171783163	0.125149	-0.676226	-1.59795	0.695449	0.999791	1	ENSG00000010165			8.73256	12.623	11.6212	0	3.1264	3.65799	3.53869	0	3.3922	1.76934
DYRK4	12	4671370..4723325	0.409529	2.22973	4.69047	0.172274	0.999791	1	ENSG00000010219			1.89247	16.4136	72.5323	3.0088	0.920273	4.03682	6.18055	1.58919	2.47855	3.88487
ZNF207	17	30677136..30708905	0.293892	1.78228	3.43969	0.238241	0.999791	1	ENSG00000010244			5.65184	12.2547	37.7951	17.4099	2.49872	3.61527	5.24013	4.12183	3.05699	4.68098
UQCRC1	3	complement(48636435..48648409)	0.171713	1.70772	3.26643	0.30107	0.999791	1	ENSG00000010256			3.45686	7.49542	11.0408	21.984	1.78946	2.90601	3.46478	4.45838	2.34774	3.96158
STARD3NL	7	38217824..38270272	0.314076	1.54651	2.92111	0.315069	0.999791	1	ENSG00000010270			12.8639	11.1569	6.16287	55.2203	3.68525	3.47987	2.6236	5.78713	3.58256	4.20536
CD9	12	6308881..6347425	0.0847293	0.13781	1.10023	0.941944	0.999791	1	ENSG00000010278			0	15.0747	13.8783	0	0	3.91406	3.79475	0	1.95703	1.89738
HHATL	3	complement(42734155..42744319)	0.515758	3.30476	9.88173	0.0737238	0.999791	1	ENSG00000010282			3.86939	8.38989	0	101.506	1.95211	3.06865	0	6.66542	2.51038	3.33271
NCAPD2	12	6602522..6641121	0.158204	-0.301566	-1.23248	0.844078	0.999791	1	ENSG00000010292			5.1733	22.4343	15.1461	4.11246	2.37109	4.48763	3.92087	2.04	3.42936	2.98044
IFFO1	12	complement(6647541..6665239)	0.409588	0.445974	1.36223	0.789174	0.999791	1	ENSG00000010295			53.8533	7.00612	1.72002	78.7706	5.75096	2.80862	0.782422	6.29959	4.27979	3.541
GIPR	19	46171502..46186982	0.0863574	-2.34587	-5.08366	0.248533	0.999791	1	ENSG00000010310			0	15.3643	0	1.87764	0	3.94151	0	0.908923	1.97076	0.454461
PHF7	3	52444673..52457657	0.505094	2.57156	5.94453	0.0960799	0.999791	1	ENSG00000010318			3.32237	14.4076	58.362	36.9751	1.73221	3.84876	5.86696	5.20848	2.79048	5.53772
SEMA3G	3	complement(52467069..52479101)	0.122427	-0.472428	-1.38744	0.786743	0.999791	1	ENSG00000010319			0	21.7817	10.6949	1.7746	0	4.44505	3.41885	0.827493	2.22252	2.12317
NISCH	3	52489134..52527087	0.239761	-2.83462	-7.13355	0.0658808	0.999791	1	ENSG00000010322			14.6531	26.4766	3.90003	0.970693	3.87313	4.72664	1.96349	-0.0429131	4.29989	0.960286
STAB1	3	52529354..52558511	0.225721	2.55415	5.87321	0.0959169	0.999791	1	ENSG00000010327			2.11304	6.87245	10.1232	33.5947	1.07932	2.78083	3.33959	5.07016	1.93007	4.20488
FUZ	19	complement(50310126..50320633)	0.138593	-1.07223	-2.10269	0.567718	0.999791	1	ENSG00000010361			0	24.6579	9.08036	0	0	4.62398	3.18275	0	2.31199	1.59137
SLC6A13	12	complement(329789..372039)	0.482781	-2.26969	-4.8222	0.157513	0.999791	1	ENSG00000010379			5.27536	80.069	2.10612	10.484	2.39927	6.32317	1.07459	3.39012	4.36122	2.23235
IDS_1	X	complement(148558521..148615470)	0.0904886	1.32331	2.50239	0.392356	0.999791	1	ENSG00000010404			2.01902	5.47225	12.8971	4.01251	1.01366	2.45213	3.68897	2.0045	1.7329	2.84674
PRSS3	9	33750515..33799230	0.0881548	1.20971	2.3129	0.521299	0.999791	1	ENSG00000010438			0	7.514	11.0682	5.50961	0	2.90958	3.46835	2.46195	1.45479	2.96515
ZNF200	16	complement(3272325..3286221)	0.315244	2.0087	4.02419	0.226254	0.999791	1	ENSG00000010539			15.5872	0	29.0406	30.9772	3.96229	0	4.86	4.95313	1.98114	4.90657
CD4	12	6896024..6929974	0.241563	-6.1932	-73.1711	0.0460492	0.999791	1	ENSG00000010610			31.731	7.93864	0	0	4.98782	2.98889	0	0	3.98836	0
LRRC23	12	6982733..7023407	0	#NUM!	#NUM!	#NUM!	#NUM!	#NUM!	ENSG00000010626			0	0	0	0	0	0	0	0	0	0
BTK	X	complement(100604435..100641183)	0.0322521	-0.180776	-1.13349	0.918759	0.999791	1	ENSG00000010671			0	5.73816	4.22619	0	0	2.52059	2.07936	0	1.26029	1.03968
HFE	6	26087509..26098571	0.279599	0.613095	1.52954	0.705433	0.999791	1	ENSG00000010704			0	47.0145	23.6089	29.7723	0	5.55503	4.56126	4.8959	2.77752	4.72858
SCMH1	1	complement(41492872..41707826)	0.967422	-2.83004	-7.11093	0.0805873	0.999791	1	ENSG00000010803			150.93	5.45428	16.0684	7.99867	7.23773	2.44739	4.00616	2.99976	4.84256	3.50296
FYN	6	complement(111981535..112194655)	0.538144	1.45576	2.74302	0.340573	0.999791	1	ENSG00000010810			21.1321	22.91	20.4891	83.9936	4.40136	4.51791	4.35679	6.39221	4.45963	5.3745
HIVEP2	6	complement(143072604..143266338)	1.11419	-5.35922	-41.0475	0.00167992	0.999791	1	ENSG00000010818			46.9248	146.415	0.913858	2.72944	5.55228	7.19392	-0.129958	1.44861	6.3731	0.659323
FMO1	1	171217638..171255117	0.708109	1.51619	2.86035	0.30293	0.999791	1	ENSG00000010932			21.9096	30.5395	67.4777	67.1791	4.45349	4.93261	6.07634	6.06994	4.69305	6.07314
TCEB3	1	24069645..24088549	0.38355	-0.899153	-1.86497	0.571538	0.999791	1	ENSG00000011007			37.3503	26.9952	33.1369	1.64951	5.22305	4.75463	5.05037	0.722039	4.98884	2.8862
LYPLA2	1	24117460..24122029	0.977232	-2.99287	-7.96059	0.0597013	0.999791	1	ENSG00000011009			132.444	27.6129	16.2697	4.04942	7.04924	4.78727	4.02411	2.01771	5.91825	3.02091
CLCN6	1	11866207..11903201	0.384182	0.930343	1.90573	0.515721	0.999791	1	ENSG00000011021			19.4998	22.9022	44.1153	28.4189	4.28539	4.51741	5.46321	4.82878	4.4014	5.14599
MRC2	17	60704762..60770958	0.0397462	-0.999809	-1.99973	0.597386	0.999791	1	ENSG00000011028			0	7.07148	0	2.59257	0	2.82201	0	1.37438	1.41101	0.687192
NME2	17	49230951..49249105	0	#NUM!	#NUM!	#NUM!	#NUM!	#NUM!	ENSG00000011052			0	0	0	0	0	0	0	0	0	0
SLC6A7	5	149569520..149602351	0.294951	-1.52041	-2.86872	0.404887	0.999791	1	ENSG00000011083			0	52.4765	0	12.151	0	5.7136	0	3.603	2.8568	1.8015
TSPAN9	12	3186521..3395730	0.238589	-0.727916	-1.65624	0.67372	0.999791	1	ENSG00000011105			0	42.4487	18.7582	1.55627	0	5.40765	4.22945	0.638091	2.70382	2.43377
BTBD7	14	complement(93703896..93799438)	0.206398	-0.452572	-1.36848	0.75363	0.999791	1	ENSG00000011114			16.7801	18.1919	13.3985	9.41588	4.06868	4.18523	3.744	3.2351	4.12695	3.48955
APBA3	19	complement(3750817..3761697)	0.23356	0.125741	1.09107	0.940539	0.999791	1	ENSG00000011132			4.02678	37.1075	0	32.0105	2.00963	5.21364	0	5.00047	3.61163	2.50024
MKS1	17	complement(56282803..56296966)	0.20114	-0.582227	-1.49716	0.736764	0.999791	1	ENSG00000011143			2.74648	32.7531	19.7369	0	1.45758	5.03356	4.30282	0	3.24557	2.15141
ABHD5	3	43731605..43775863	0.171995	0.584113	1.49912	0.7187	0.999791	1	ENSG00000011198			14.1064	11.47	2.8159	30.8379	3.81828	3.51979	1.4936	4.94663	3.66904	3.22011
KAL1	X	complement(8496915..8700227)	0.105681	-1.61475	-3.06259	0.344142	0.999791	1	ENSG00000011201			4.7061	13.6055	5.01026	0	2.23453	3.76612	2.32489	0	3.00032	1.16244
AKAP8L	19	complement(15490859..15529952)	0.46308	5.40779	42.453	0.0114303	0.999791	1	ENSG00000011243			0	2.38685	1.75793	89.2577	0	1.25511	0.813878	6.4799	0.627554	3.64689
MBTD1	17	complement(49254786..49337524)	0.274751	1.97118	3.92088	0.199245	0.999791	1	ENSG00000011258			3.1069	11.7891	29.7694	22.2282	1.63548	3.55938	4.89576	4.47432	2.59743	4.68504
UTP18	17	49337889..49375297	0.102107	1.2787	2.4262	0.462876	0.999791	1	ENSG00000011260			0	8.91407	6.56527	13.0724	0	3.15608	2.71485	3.70846	1.57804	3.21165
RNF216	7	complement(5659678..5821370)	0.190703	-1.75399	-3.3729	0.264577	0.999791	1	ENSG00000011275			24.9598	6.36703	7.03403	2.3343	4.64154	2.67062	2.81435	1.22299	3.65608	2.01867
TTC19	17	15902694..15948329	0.0937027	0.588066	1.50323	0.718708	0.999791	1	ENSG00000011295			0	14.2295	7.48579	10.4337	0	3.83081	2.90415	3.38318	1.91541	3.14367
PTBP1	19	797075..812327	0.127155	-3.44461	-10.8876	0.10104	0.999791	1	ENSG00000011304			0	22.6229	1.28168	0	0	4.49971	0.358039	0	2.24985	0.17902
DPF1	19	complement(38701646..38720354)	0.0896273	1.2447	2.36969	0.483644	0.999791	1	ENSG00000011332			6.9915	0	13.0259	3.70522	2.8056	0	3.70331	1.88956	1.4028	2.79643
SYT7	11	complement(61282785..61348620)	0.253398	-1.64992	-3.13816	0.29182	0.999791	1	ENSG00000011347			13.1538	30.5584	10.503	1.49379	3.71741	4.93349	3.39273	0.578975	4.32545	1.98585
LARS2	3	45429998..45590913	0.152847	-1.4355	-2.70475	0.361279	0.999791	1	ENSG00000011376			10.3712	15.7414	3.31246	4.9467	3.37452	3.97649	1.7279	2.30647	3.6755	2.01718
PIK3C2A	11	complement(17099277..17229530)	0.0522543	0.136774	1.09944	0.92939	0.999791	1	ENSG00000011405			3.64616	5.27057	5.82272	2.89847	1.86638	2.39796	2.54169	1.53529	2.13217	2.03849
PLAUR	19	complement(44150247..44174699)	0.235111	0.526498	1.44043	0.718595	0.999791	1	ENSG00000011422			10.0394	24.4892	32.0648	11.9711	3.3276	4.61407	5.00292	3.58148	3.97084	4.2922
ANLN	7	36429415..36493400	0.0726784	0.577904	1.49268	0.743091	0.999791	1	ENSG00000011426			1.86068	8.06892	13.3713	0	0.89583	3.01238	3.74107	0	1.9541	1.87054
WIZ	19	complement(15532319..15560762)	0.0589759	-4.88246	-29.4962	0.106431	0.999791	1	ENSG00000011451			4.11517	5.94854	0	0	2.04095	2.57254	0	0	2.30674	0
RABGAP1	9	125703112..125867145	0.202599	-0.287894	-1.22086	0.846674	0.999791	1	ENSG00000011454			23.2452	10.3769	13.1016	13.0437	4.53886	3.3753	3.71168	3.70528	3.95708	3.70848
DCN	12	complement(91539025..91576900)	0.221922	-0.717154	-1.64394	0.649267	0.999791	1	ENSG00000011465			23.527	13.5034	22.1008	1.10015	4.55625	3.75526	4.46603	0.137701	4.15575	2.30186
QPCTL	19	46195741..46207247	0.690706	-1.98984	-3.97192	0.197984	0.999791	1	ENSG00000011478			70.0318	45.5544	11.1837	14.8456	6.12994	5.50952	3.48333	3.89196	5.81973	3.68764
PPP5C	19	46850251..46896238	0.41256	-4.14144	-17.6481	0.017658	0.999791	1	ENSG00000011485			61.8034	5.1541	2.53068	1.25974	5.94961	2.36572	1.33953	0.333128	4.15767	0.836328
CEP68	2	65283500..65314138	0.467745	1.30857	2.47695	0.397269	0.999791	1	ENSG00000011523			25.9455	14.0642	17.6093	73.2192	4.69741	3.81396	4.13826	6.19415	4.25569	5.16621
MAP4K3	2	complement(39476407..39664453)	0.048013	0.0671729	1.04766	0.971896	0.999791	1	ENSG00000011566			7.37525	0	8.83341	0	2.88269	0	3.14297	0	1.44135	1.57148
ZBTB32	19	36195429..36207940	0.764225	-1.50601	-2.84024	0.347447	0.999791	1	ENSG00000011590			12.1152	122.589	35.4702	3.2103	3.59875	6.93769	5.14854	1.68271	5.26822	3.41562
TYROBP	19	complement(36395303..36399197)	0.153098	-1.01082	-2.01506	0.608154	0.999791	1	ENSG00000011600			24.6668	0	0	9.80432	4.6245	0	0	3.29342	2.31225	1.64671
TMEM159	16	21169698..21191937	0.213676	-0.514996	-1.42899	0.757059	0.999791	1	ENSG00000011638			4.37311	33.1873	3.49181	17.3818	2.12866	5.05256	1.80397	4.1195	3.59061	2.96174
GABRA3	X	complement(151334706..151619830)	0.325136	-2.30863	-4.95413	0.194028	0.999791	1	ENSG00000011677			0	57.8468	6.39068	2.1208	0	5.85417	2.67597	1.08461	2.92708	1.88029
BRCA1	17	complement(41196312..41277500)	0.703309	-3.69081	-12.9135	0.0253123	0.999791	1	ENSG00000012048			102.702	11.7203	8.63208	1.07424	6.68232	3.55094	3.10971	0.10331	5.11663	1.60651
ERCC1	19	complement(45910591..45982086)	2.05132	5.43433	43.2412	0.00528418	0.999791	1	ENSG00000012061			0	13.0498	3.20375	400.291	0	3.70595	1.67976	8.6449	1.85298	5.16233
CD22	19	35810164..35838258	0.449681	-2.73922	-6.67708	0.0764509	0.999791	1	ENSG00000012124			53.6426	20.77	6.11889	4.56886	5.74531	4.37643	2.61327	2.19183	5.06087	2.40255
SEMA3B	3	50304990..50314977	0.106817	-0.37828	-1.29979	0.812787	0.999791	1	ENSG00000012171			3.87945	14.7205	10.8417	1.54197	1.95585	3.87976	3.43852	0.624771	2.9178	2.03165
MBTPS2	X	21857754..21903542	0.0691473	-1.02907	-2.04071	0.541829	0.999791	1	ENSG00000012174			3.75929	8.15118	5.00283	0	1.91046	3.02701	2.32274	0	2.46874	1.16137
PRICKLE3	X	complement(49031151..49042845)	0.0806608	-1.10918	-2.15724	0.530497	0.999791	1	ENSG00000012211			3.294	10.7134	0	5.23705	1.71984	3.42135	0	2.38876	2.57059	1.19438
LTF	3	complement(46477136..46526724)	0.0914512	0.451236	1.36721	0.812801	0.999791	1	ENSG00000012223			10.5358	0	16.8251	0	3.39723	0	4.07255	0	1.69862	2.03627
EXTL3	8	28457986..28613116	1.06886	-1.46761	-2.76564	0.414235	0.999791	1	ENSG00000012232			13.5388	175.217	25.6746	26.2336	3.75902	7.453	4.68227	4.71334	5.60601	4.69781
NR1H4	12	100867486..100958191	0.275811	-3.4533	-10.9534	0.100226	0.999791	1	ENSG00000012504			0	49.0712	0	2.57009	0	5.6168	0	1.36182	2.8084	0.68091
ELOVL5	6	complement(53132196..53213947)	0.0983458	-1.73179	-3.3214	0.347022	0.999791	1	ENSG00000012660			13.2446	2.8718	0	4.21147	3.72733	1.52195	0	2.07432	2.62464	1.03716
ALOX5	10	45869661..45941561	0.45116	-2.36838	-5.16362	0.147998	0.999791	1	ENSG00000012779			63.7489	9.87321	9.69557	4.82633	5.99433	3.30352	3.27733	2.27093	4.64892	2.77413
KDM5D	Y	complement(21865751..21906825)	0.101247	-1.0052	-2.00722	0.517247	0.999791	1	ENSG00000012817			3.54636	14.0974	3.77557	3.75886	1.82634	3.81736	1.91669	1.91029	2.82185	1.91349
CALCOCO1	12	complement(54104903..54121529)	0.379335	-1.62485	-3.08411	0.30984	0.999791	1	ENSG00000012822			3.5535	63.5658	12.7682	4.23722	1.82924	5.99018	3.67448	2.08312	3.90971	2.8788
UBR7	14	93673401..93695561	0.168122	1.12158	2.17586	0.485142	0.999791	1	ENSG00000012963			3.02826	13.1322	24.1799	7.22186	1.59849	3.71504	4.59573	2.85237	2.65676	3.72405
MAP4K5	14	complement(50885219..51027844)	0.147169	1.17061	2.25107	0.442943	0.999791	1	ENSG00000012983			8.8082	4.77464	12.894	15.171	3.13885	2.25539	3.68863	3.92324	2.69712	3.80594
EHD3	2	31456880..31492313	1.15212	-2.59805	-6.05467	0.0861992	0.999791	1	ENSG00000013016			99.2543	95.3773	9.00589	19.7253	6.63306	6.57557	3.17087	4.30197	6.60432	3.73642
PSMC4	19	40476912..40487348	0.448057	1.53417	2.89622	0.345095	0.999791	1	ENSG00000013275			0	35.5648	33.6776	52.1555	0	5.15238	5.07372	5.70475	2.57619	5.38923
MAN2B2	4	6576902..6625089	0.351409	2.21016	4.62726	0.134732	0.999791	1	ENSG00000013288			3.77155	12.2666	43.1645	22.9858	1.91516	3.61667	5.43177	4.52267	2.76591	4.97722
SLC7A14	3	complement(170177372..170303863)	0.394558	1.1844	2.27269	0.492849	0.999791	1	ENSG00000013293			10.6955	23.1907	72.5905	0	3.41893	4.53548	6.18171	0	3.9772	3.09085
CLDN11	3	170136653..170578169	0.192948	-0.056721	-1.0401	0.968833	0.999791	1	ENSG00000013297			7.41804	26.137	20.7309	7.37112	2.89104	4.70802	4.37371	2.88188	3.79953	3.6278
SLC25A39	17	complement(42396993..42402238)	0.0773281	0.330632	1.25756	0.861875	0.999791	1	ENSG00000013306			0	13.7579	0	12.6099	0	3.78219	0	3.65649	1.89109	1.82824
MVP	16	29831715..29859355	0.355694	-0.505173	-1.41929	0.746729	0.999791	1	ENSG00000013364			1.82308	61.2704	16.0125	17.3908	0.866376	5.93712	4.00112	4.12026	3.40175	4.06069
NUB1	7	151038785..151075535	0.216027	-0.57271	-1.48731	0.716128	0.999791	1	ENSG00000013374			16.5388	20.1716	21.4594	1.64341	4.04778	4.33425	4.42354	0.716697	4.19102	2.57012
PGM3	6	complement(83870869..83903655)	1.05779	-2.26361	-4.80191	0.150331	0.999791	1	ENSG00000013375			144.961	28.1229	21.9311	15.769	7.17952	4.81367	4.45491	3.97902	5.9966	4.21696
RWDD2A	6	83903098..83908651	0.233981	0.753971	1.68643	0.622574	0.999791	1	ENSG00000013392			2.3872	28.4685	32.4039	11.3861	1.25532	4.8313	5.0181	3.5092	3.04331	4.26365
CLK1	2	complement(201717732..201729422)	0.175868	-0.765473	-1.69993	0.665317	0.999791	1	ENSG00000013441			26.1926	2.36636	19.1712	0	4.71109	1.24267	4.26087	0	2.97688	2.13044
POLR3B	12	106751436..106903976	0.029981	3.70829	13.0709	0.279584	0.999791	1	ENSG00000013503			0	0	5.51588	0	0	0	2.46359	0	0	1.2318
ANGEL1	14	complement(77253588..77292589)	2.49382	2.43185	5.39584	0.19184	0.999791	1	ENSG00000013523			25.1051	95.2607	25.0572	464.001	4.64991	6.57381	4.64715	8.85798	5.61186	6.75257
RNF14	5	141337893..141369856	0.133643	0.822099	1.76798	0.607537	0.999791	1	ENSG00000013561			2.31411	15.0529	7.39102	18.3958	1.21046	3.91197	2.88577	4.2013	2.56121	3.54354
DNASE1L1	X	complement(153629579..153640449)	0.0806569	2.35808	5.12687	0.221171	0.999791	1	ENSG00000013563			2.70857	0	10.8136	4.3063	1.43753	0	3.43478	2.10645	0.718767	2.77061
DDX11	12	31226779..31257725	0.401733	-1.18849	-2.27915	0.411591	0.999791	1	ENSG00000013573			25.3812	43.4473	20.2662	6.37152	4.66569	5.44119	4.341	2.67164	5.05344	3.50632
HEBP1	12	complement(13127798..13153207)	0.342546	-1.29266	-2.44979	0.459621	0.999791	1	ENSG00000013583			51.9996	3.52341	25.9502	0	5.70043	1.81697	4.69767	0	3.7587	2.34884
GPRC5A	12	13043716..13070871	0.187432	1.9788	3.94164	0.203052	0.999791	1	ENSG00000013588			1.3254	8.62151	28.5741	6.3217	0.406432	3.10794	4.83664	2.66031	1.75719	3.74847
MAMLD1	X	149529689..149682448	0.114833	-2.38645	-5.22869	0.184659	0.999791	1	ENSG00000013619			3.75509	16.2841	2.99834	0	1.90885	4.02539	1.58416	0	2.96712	0.792081
CD6	11	60739115..60787849	0.080225	-0.978557	-1.97049	0.552156	0.999791	1	ENSG00000013725			5.59787	8.0918	4.46975	1.48332	2.48488	3.01646	2.16019	0.568832	2.75067	1.36451
TACC3	4	1723227..1746898	0.518749	-2.31334	-4.97032	0.166831	0.999791	1	ENSG00000013810			81.2341	2.59026	3.81548	13.2951	6.34401	1.3731	1.93187	3.73282	3.85855	2.83234
UFL1	6	96969471..97003152	0.021392	0.685955	1.60877	0.712929	0.999791	1	ENSG00000014123			2.46451	0	3.93569	0	1.3013	0	1.97662	0	0.65065	0.988308
POLA2	11	65029233..65073060	0.311725	-1.32082	-2.49809	0.36691	0.999791	1	ENSG00000014138			19.5362	33.8878	14.0392	4.65902	4.28808	5.08269	3.81139	2.22003	4.68538	3.01571
ZC3H3	8	complement(144519825..144623623)	0.0632577	4.40131	21.1313	0.195065	0.999791	1	ENSG00000014164			0	0	7.18203	4.76683	0	0	2.84439	2.25303	0	2.54871
CAPN1	11	64948037..64979477	0.450703	0.794319	1.73426	0.60346	0.999791	1	ENSG00000014216			38.5074	14.451	21.2865	65.9316	5.26706	3.8531	4.41187	6.0429	4.56008	5.22738
ACPP	3	132036211..132087142	1.54991	6.7262	105.874	0.000909153	0.999791	1	ENSG00000014257			0	2.89234	80.9487	218.442	0	1.53224	6.33894	7.77111	0.766119	7.05502
MDH1	2	63815743..63834331	0.178005	0.913943	1.88419	0.572383	0.999791	1	ENSG00000014641			0	21.8603	16.1002	17.81	0	4.45024	4.00901	4.15461	2.22512	4.08181
SLC30A9	4	41992489..42092474	0.86833	-2.30718	-4.94915	0.159583	0.999791	1	ENSG00000014824			3.09658	151.07	14.8352	8.61559	1.63068	7.23908	3.89096	3.10695	4.43488	3.49895
MTMR11	1	complement(149900543..149908791)	0.0809334	1.13954	2.20311	0.510083	0.999791	1	ENSG00000014914			0	7.9248	5.83667	9.68473	0	2.98638	2.54514	3.27571	1.49319	2.91043
COX15	10	complement(101471601..101491857)	0.94835	1.46295	2.75672	0.350532	0.999791	1	ENSG00000014919			32.1372	49.3582	19.2455	166.056	5.00617	5.62522	4.26645	7.37553	5.31569	5.82099
CCDC88C	14	complement(91737667..91884188)	0.494138	2.16096	4.47212	0.178837	0.999791	1	ENSG00000015133			7.20194	20.4957	8.62583	88.0235	2.84838	4.35725	3.10866	6.45982	3.60282	4.78424
YAF2	12	complement(42550906..42632151)	0.130076	-0.797493	-1.73808	0.626099	0.999791	1	ENSG00000015153			11.1263	10.8562	12.4377	0	3.47591	3.44045	3.63665	0	3.45818	1.81832
ZMYND11	10	180405..300577	0.0451661	1.89537	3.72019	0.326903	0.999791	1	ENSG00000015171			0	2.28822	6.74117	1.67783	0	1.19423	2.753	0.7466	0.597114	1.7498
WAS	X	48534985..48549818	0.0572572	-3.17795	-9.05022	0.300468	0.999791	1	ENSG00000015285			0	10.187	0	0	0	3.34865	0	0	1.67433	0
DPEP1	16	89679716..89704839	0.0358032	3.19199	9.13872	0.331614	0.999791	1	ENSG00000015413			0	0	6.58705	0	0	0	2.71963	0	0	1.35982
BID	22	complement(18216906..18257536)	0.109434	0.126702	1.0918	0.936517	0.999791	1	ENSG00000015475			12.66	5.49008	14.1522	4.02559	3.66221	2.45683	3.82295	2.0092	3.05952	2.91608
MATR3	5	138609441..138667360	0.140096	-0.370494	-1.2928	0.797219	0.999791	1	ENSG00000015479			6.10071	18.1885	10.9603	5.4559	2.60898	4.18495	3.45422	2.44782	3.39697	2.95102
NPC1L1	7	complement(44552134..44580914)	0.393917	1.31528	2.48851	0.382885	0.999791	1	ENSG00000015520			2.12993	32.3279	40.8167	33.8634	1.09081	5.01471	5.35109	5.08165	3.05276	5.21637
XYLT2	17	48423453..48440499	0.137755	-5.2353	-37.6689	0.0867299	0.999791	1	ENSG00000015532			7.48923	16.2387	0	0	2.90482	4.02136	0	0	3.46309	0
RGPD5	2	110550335..110615272	0.146049	-0.0489818	-1.03453	0.973449	0.999791	1	ENSG00000015568			15.7833	8.55562	15.123	7.52806	3.98033	3.09687	3.91868	2.91228	3.5386	3.41548
STMN4	8	complement(27092840..27115937)	0.54802	-2.79108	-6.9215	0.119752	0.999791	1	ENSG00000015592			88.2959	0	8.13483	5.39922	6.46427	0	3.02411	2.43275	3.23214	2.72843
NUDCD3	7	complement(44418720..44530479)	0.527996	-0.79529	-1.73543	0.617921	0.999791	1	ENSG00000015676			19.9105	71.9525	44.1612	2.63795	4.31546	6.16897	5.46471	1.39942	5.24222	3.43206
ISL1	5	50678921..50690564	0.042391	-1.01036	-2.01441	0.578496	0.999791	1	ENSG00000016082			0	7.54203	0	2.76509	0	2.91495	0	1.46732	1.45748	0.733662
CHDH	3	complement(53846362..53880417)	0.534685	-0.939601	-1.918	0.537769	0.999791	1	ENSG00000016391			66.3283	21.8853	37.994	10.3161	6.05155	4.45189	5.2477	3.36683	5.25172	4.30727
IL20RA	6	complement(137321108..137366298)	0.715925	2.73473	6.65634	0.0713328	0.999791	1	ENSG00000016402			7.18152	18.1667	26.7598	112.274	2.84429	4.18323	4.742	6.81089	3.51376	5.77644
CLCA1	1	86934051..86965972	0.60027	2.65102	6.28109	0.119448	0.999791	1	ENSG00000016490			0	25.4171	13.3713	103.835	0	4.66773	3.74107	6.69815	2.33386	5.21961
CLCA4	1	87012761..87046437	0.0940954	-1.41681	-2.66994	0.412694	0.999791	1	ENSG00000016602			6.13122	9.97061	4.89561	0	2.61617	3.31768	2.29149	0	2.96693	1.14574
GLT8D1	3	complement(52728505..52740048)	0.229224	1.28264	2.43283	0.42699	0.999791	1	ENSG00000016864			5.91404	12.8233	37.7776	4.7013	2.56414	3.68069	5.23946	2.23306	3.12242	3.73626
ATP2C1	3	130569439..130735556	0.0723868	0.301047	1.23204	0.847811	0.999791	1	ENSG00000017260			1.31096	11.3701	9.42089	4.16853	0.390622	3.50717	3.23586	2.05954	1.94889	2.6477
SRCIN1	17	complement(36686251..36762183)	0.0686987	0.121433	1.08782	0.935407	0.999791	1	ENSG00000017373			6.08784	5.50004	7.29147	4.03289	2.60593	2.45944	2.86621	2.01181	2.53269	2.43901
IGF1	12	complement(102789645..102874423)	0.162966	-0.655458	-1.57512	0.679181	0.999791	1	ENSG00000017427			24.8986	1.49964	15.4629	3.29882	4.638	0.584617	3.95074	1.72195	2.61131	2.83635
SLC38A5	X	complement(48316920..48328644)	0.0241779	3.19199	9.13872	0.3282	0.999791	1	ENSG00000017483			0	0	4.44823	0	0	0	2.15323	0	0	1.07662
MAGIX	X	49019061..49024822	0.0666425	2.35845	5.12818	0.214732	0.999791	1	ENSG00000017621			0	2.45101	7.22073	5.39158	0	1.29338	2.85215	2.43071	0.646688	2.64143
RALBP1	18	9475007..9538114	0.123468	-0.0679876	-1.04825	0.965156	0.999791	1	ENSG00000017797			2.24672	19.486	10.7637	7.14402	1.16782	4.28437	3.4281	2.83674	2.72609	3.13242
RUFY3	4	71569921..71673032	0.0764905	0.0384279	1.02699	0.980817	0.999791	1	ENSG00000018189			4.15852	9.0168	11.0682	1.10192	2.05607	3.17261	3.46835	0.140023	2.61434	1.80419
CNTN1	12	41086244..41466220	0.0834049	-0.717837	-1.64471	0.697636	0.999791	1	ENSG00000018236			13.438	0	9.53769	0	3.74825	0	3.25364	0	1.87412	1.62682
SLC11A1	2	219246752..219261617	0.204717	0.308897	1.23876	0.833969	0.999791	1	ENSG00000018280			10.3148	23.7631	31.9149	6.14974	3.36664	4.57065	4.99616	2.62052	3.96865	3.80834
WWTR1	3	complement(149235022..149454501)	0.114936	-0.442107	-1.35859	0.790273	0.999791	1	ENSG00000018408			13.2966	5.76612	14.8637	0	3.73298	2.5276	3.89373	0	3.13029	1.94686
AGPS	2	178257372..178408564	0.158464	-0.861103	-1.81643	0.609542	0.999791	1	ENSG00000018510			4.09409	23.6723	13.0761	0	2.03354	4.56513	3.70886	0	3.29933	1.85443
ZNF806	2	133066882..133076309	2.67267	-2.40661	-5.30226	0.099471	0.999791	1	ENSG00000018607			189.173	266.616	45.3148	30.0762	7.56356	8.05862	5.50191	4.91055	7.81109	5.20623
CXorf56	X	complement(118672112..118699397)	0.147747	0.976653	1.96789	0.591286	0.999791	1	ENSG00000018610			12.8777	0	23.9924	3.41232	3.6868	0	4.58451	1.77075	1.8434	3.17763
ATP1A2	1	160085549..160113381	0.262771	-1.37717	-2.59758	0.341389	0.999791	1	ENSG00000018625			26.6428	17.3306	11.3459	4.23588	4.73567	4.11525	3.5041	2.08266	4.42546	2.79338
TTC27	2	32853099..33046118	0.0294294	0.686088	1.60891	0.705551	0.999791	1	ENSG00000018699			3.51222	0	2.80441	2.792	1.81238	0	1.4877	1.4813	0.906191	1.4845
ZNF582	19	complement(56887413..56904914)	0.0440724	1.2096	2.31274	0.527625	0.999791	1	ENSG00000018869			3.54899	0	2.83377	5.64246	1.82741	0	1.50272	2.49632	0.913704	1.99952
VSIG2	11	complement(124617368..124622134)	0	#NUM!	#NUM!	#NUM!	#NUM!	#NUM!	ENSG00000019102			0	0	0	0	0	0	0	0	0	0
PHLDB1	11	118477155..118528741	0.311628	1.09985	2.14333	0.489398	0.999791	1	ENSG00000019144			14.7538	17.0982	19.905	40.0382	3.88301	4.09577	4.31506	5.3233	3.98939	4.81918
MARCO	2	119699742..119752236	0	#NUM!	#NUM!	#NUM!	#NUM!	#NUM!	ENSG00000019169			0	0	0	0	0	0	0	0	0	0
CYP24A1	20	complement(52769988..52790512)	0.44534	3.52461	11.5083	0.0435707	0.999791	1	ENSG00000019186			2.81632	6.10654	4.49751	82.8356	1.49381	2.61036	2.16913	6.37218	2.05208	4.27065
PRDM11	11	45115564..45247734	0.197329	-0.385006	-1.30587	0.817261	0.999791	1	ENSG00000019485			0	35.1079	16.1607	4.82677	0	5.13372	4.01442	2.27106	2.56686	3.14274
SYT13	11	complement(45261852..45307870)	0.286953	1.41621	2.66884	0.390741	0.999791	1	ENSG00000019505			0	29.0669	9.88058	45.9053	0	4.8613	3.3046	5.52059	2.43065	4.41259
SNAI2	8	complement(49830249..49834299)	0.0298706	-0.143526	-1.1046	0.937402	0.999791	1	ENSG00000019549			0	5.31446	3.91413	0	0	2.40992	1.96869	0	1.20496	0.984346
CD74	5	complement(149781200..149792492)	0.0436118	-1.01082	-2.01506	0.610594	0.999791	1	ENSG00000019582			7.02664	0	0	2.79288	2.81283	0	0	1.48175	1.40642	0.740876
HGF	7	complement(81328322..81399754)	0.169834	-0.767099	-1.70184	0.596215	0.999791	1	ENSG00000019991			11.3159	17.7204	12.0473	2.99849	3.50028	4.14734	3.59063	1.58424	3.82381	2.58743
ZRANB1	10	126630692..126676758	0.154157	0.595679	1.51118	0.701441	0.999791	1	ENSG00000019995			3.73316	20.2363	8.94248	20.7734	1.9004	4.33887	3.16067	4.37667	3.11963	3.76867
NCDN	1	36023074..36032875	0.124768	-0.699022	-1.6234	0.706516	0.999791	1	ENSG00000020129			0	22.1982	10.8994	0	0	4.47237	3.44617	0	2.23618	1.72309
GPR124	8	37641709..37702414	0.0265494	0.725846	1.65387	0.661546	0.999791	1	ENSG00000020181			1.58425	1.71755	2.52997	2.51877	0.663802	0.780349	1.33912	1.33272	0.722076	1.33592
CCT8L1P	7	152142562..152144235	0	#NUM!	#NUM!	#NUM!	#NUM!	#NUM!	ENSG00000020219			0	0	0	0	0	0	0	0	0	0
ZFP64	20	complement(50668202..50820847)	0.337994	2.27911	4.8538	0.12336	0.999791	1	ENSG00000020256			6.39497	8.66628	22.978	41.9398	2.67694	3.11541	4.52218	5.39025	2.89618	4.95621
MNAT1	14	61201460..61436671	0.106473	-0.762868	-1.69686	0.648437	0.999791	1	ENSG00000020426			5.78857	12.5512	2.31101	6.90234	2.53321	3.64975	1.20852	2.78709	3.09148	1.9978
SAMD4A	14	55033815..55260033	3.53426	-3.27435	-9.67559	0.119861	0.999791	1	ENSG00000020577			0	628.801	19.8164	27.0356	0	9.29646	4.30862	4.75679	4.64823	4.5327
RUNX3	1	complement(25226002..25291612)	0.699281	-0.346365	-1.27135	0.822876	0.999791	1	ENSG00000020633			31.5794	89.5414	3.87928	69.5181	4.98091	6.48448	1.95579	6.11932	5.7327	4.03755
MRE11A	11	complement(94152895..94227074)	0.0648059	0.514314	1.42831	0.772819	0.999791	1	ENSG00000020922			0	10.2834	2.5246	10.0537	0	3.36225	1.33606	3.32966	1.68112	2.33286
PLEKHB1	11	73357223..73373864	0.0834216	-0.46067	-1.37618	0.781924	0.999791	1	ENSG00000021300			4.53534	9.83385	7.24269	1.80266	2.18121	3.29776	2.85653	0.850127	2.73948	1.85333
SERPINB1	6	complement(2832566..2842240)	0.175376	1.31656	2.49072	0.410072	0.999791	1	ENSG00000021355			3.46758	11.278	19.3814	13.7826	1.79393	3.49544	4.2766	3.78477	2.64468	4.03069
CYP3A43	7	99425636..99463718	0.309241	3.06771	8.38441	0.124142	0.999791	1	ENSG00000021461			0	9.2225	0	60.8613	0	3.20516	0	5.92745	1.60258	2.96373
SLC7A9	19	complement(33321415..33360672)	0.0882877	1.89577	3.72121	0.330866	0.999791	1	ENSG00000021488			0	4.66985	3.43937	13.6966	0	2.22338	1.78214	3.77575	1.11169	2.77895
SPAST	2	32288680..32382706	0.185975	-0.925447	-1.89927	0.574671	0.999791	1	ENSG00000021574			25.7504	4.65283	15.4208	1.70584	4.68652	2.21811	3.9468	0.770478	3.45232	2.35864
NRXN3	14	78708734..80330762	0.794164	-1.85666	-3.62168	0.248048	0.999791	1	ENSG00000021645			109.545	20.3286	22.0642	15.6904	6.77538	4.34544	4.46363	3.97181	5.56041	4.21772
OSBPL5	11	complement(3108346..3187969)	0.064588	-0.676459	-1.59821	0.697114	0.999791	1	ENSG00000021762			5.99325	4.87313	5.98181	0	2.58334	2.28485	2.58058	0	2.43409	1.29029
AQR	15	complement(35147732..35262040)	0.168069	-1.32025	-2.4971	0.361301	0.999791	1	ENSG00000021776			6.86353	22.323	7.30712	2.72805	2.77895	4.48046	2.8693	1.44787	3.6297	2.15859
CPS1	2	211342406..211543831	0.138948	0.720601	1.64787	0.620154	0.999791	1	ENSG00000021826			9.63976	8.12841	12.8285	13.6232	3.269	3.02297	3.68128	3.76799	3.14599	3.72463
C8B	1	complement(57394883..57431813)	0.177163	0.136706	1.09939	0.930908	0.999791	1	ENSG00000021852			20.4954	8.88794	9.81903	19.5512	4.35723	3.15185	3.29558	4.28918	3.75454	3.79238
FHL1	X	135229559..135293518	0.206174	2.40854	5.30937	0.190314	0.999791	1	ENSG00000022267			2.26217	4.90499	37.9318	0	1.1777	2.29425	5.24534	0	1.73598	2.62267
RTFDC1	20	55043647..55093943	0.106131	2.54419	5.83281	0.192022	0.999791	1	ENSG00000022277			0	3.46404	7.65385	12.7	0	1.79245	2.93619	3.66675	0.896227	3.30147
GABRA1	5	161274197..161326975	0.218729	4.26133	19.1774	0.0309884	0.999791	1	ENSG00000022355			0	2.20742	13.0063	29.1346	0	1.14236	3.70113	4.86466	0.571182	4.2829
NLRP2	19	55464498..55512510	0.225379	0.816447	1.76106	0.612911	0.999791	1	ENSG00000022556			0	30.7368	28.2973	14.086	0	4.9419	4.82259	3.81619	2.47095	4.31939
SLC45A4	8	complement(142217265..142318404)	0.152661	-0.548913	-1.46298	0.71202	0.999791	1	ENSG00000022567			19.493	5.6355	5.18822	11.3636	4.28489	2.49454	2.37524	3.50635	3.38972	2.94079
RNF10	12	120971283..121015397	0.841637	-0.885904	-1.84792	0.570101	0.999791	1	ENSG00000022840			100.301	38.9823	12.0887	58.6717	6.64819	5.28475	3.59559	5.87459	5.96647	4.73509
ZNF839	14	102783714..102809044	0.365947	0.0771297	1.05492	0.960744	0.999791	1	ENSG00000022976			3.99872	60.6921	47.893	7.94684	1.99954	5.92344	5.58174	2.99038	3.96149	4.28606
ZDHHC6	10	complement(114190058..114206672)	0.114471	-4.10686	-17.2301	0.172953	0.999791	1	ENSG00000023041			9.3065	10.0895	0	0	3.21824	3.33478	0	0	3.27651	0
GRAMD1B	11	123396344..123498482	0.565895	0.702417	1.62723	0.651955	0.999791	1	ENSG00000023171			14.8847	63.3068	65.8247	40.9584	3.89576	5.98429	6.04056	5.35609	4.94002	5.69832
RNH1	11	complement(494512..507300)	0.199442	-1.91046	-3.75928	0.299529	0.999791	1	ENSG00000023191			0	35.4838	7.25947	0	0	5.14909	2.85986	0	2.57455	1.42993
NDUFS1	2	complement(206979541..207024327)	0.40165	0.917369	1.88867	0.56176	0.999791	1	ENSG00000023228			3.64735	50.4163	29.8511	47.1156	1.86685	5.65582	4.89971	5.55813	3.76133	5.22892
RB1CC1	8	complement(53535016..53658403)	0.181852	-1.0865	-2.12358	0.50285	0.999791	1	ENSG00000023287			24.9729	4.77778	14.0754	1.16776	4.64229	2.25634	3.81511	0.223748	3.44932	2.01943
ERP44	9	complement(102741461..102861322)	0.150028	1.50075	2.8299	0.3956	0.999791	1	ENSG00000023318			4.60915	4.99695	27.6021	0	2.2045	2.32105	4.78671	0	2.26277	2.39335
ALAS1	3	52232102..52248343	0.128699	0.953697	1.93683	0.563115	0.999791	1	ENSG00000023330			4.41104	9.56435	10.5663	14.0261	2.14112	3.25767	3.4014	3.81004	2.69939	3.60572
BIRC3	11	102188215..102210134	0.125694	0.504799	1.41893	0.736929	0.999791	1	ENSG00000023445			5.97884	12.9638	13.1283	10.6938	2.57987	3.69641	3.71461	3.41871	3.13814	3.56666
AKAP11	13	42846289..42897396	0.132717	1.74435	3.35043	0.256226	0.999791	1	ENSG00000023516			1.12846	7.34042	13.5157	11.6617	0.174353	2.87586	3.75656	3.54371	1.52511	3.65013
GLRX2	1	complement(193065598..193075244)	0.157424	-3.71564	-13.1377	0.22253	0.999791	1	ENSG00000023572			0	28.0083	0	0	0	4.80778	0	0	2.40389	0
SNAPC1	14	62229075..62263146	0.0365581	3.19199	9.13872	0.335561	0.999791	1	ENSG00000023608			0	0	6.72594	0	0	0	2.74974	0	0	1.37487
DERA	12	16064106..16190220	0.153421	2.66716	6.35178	0.209813	0.999791	1	ENSG00000023697			0	4.25828	28.2263	0	0	2.09027	4.81897	0	1.04514	2.40948
STRAP	12	16035325..16056412	0.0643518	3.71551	13.1365	0.265576	0.999791	1	ENSG00000023734			0	0	8.07964	4.02194	0	0	3.01429	2.00789	0	2.51109
ABCC2	10	101542489..101611949	0.0992528	-0.566235	-1.48065	0.713993	0.999791	1	ENSG00000023839			7.17998	9.7301	7.16628	2.85382	2.84398	3.28245	2.84122	1.5129	3.06322	2.17706
DEF6	6	35265595..35289548	0.815429	-1.59279	-3.01632	0.351774	0.999791	1	ENSG00000023892			0	145.078	6.67817	26.5944	0	7.18068	2.73945	4.73305	3.59034	3.73625
PLEKHO1	1	150121373..150136916	0.0287873	0.725946	1.65399	0.679575	0.999791	1	ENSG00000023902			0	3.65895	4.04226	1.34146	0	1.87143	2.01516	0.423801	0.935715	1.21948
GCLM	1	complement(94350761..94374966)	0.076105	-1.07223	-2.10269	0.56637	0.999791	1	ENSG00000023909			0	13.5403	4.98626	0	0	3.75919	2.31796	0	1.87959	1.15898
UBR2	6	42531800..42661242	0.102686	0.706971	1.63237	0.648157	0.999791	1	ENSG00000024048			2.4867	12.1316	5.95668	13.8374	1.31423	3.6007	2.57451	3.7905	2.45747	3.18251
EHD2	19	48216600..48246391	0.0610197	1.89537	3.72019	0.32766	0.999791	1	ENSG00000024422			0	3.09141	9.10736	2.26676	0	1.62826	3.18703	1.18063	0.814132	2.18383
DEPDC1	1	complement(68939835..68962904)	0.176918	1.04689	2.06607	0.496168	0.999791	1	ENSG00000024526			3.78943	14.3789	22.6932	10.5433	1.92198	3.84588	4.50419	3.39825	2.88393	3.95122
CCDC28A	6	139094657..139114456	0.0455647	-2.31099	-4.96223	0.440872	0.999791	1	ENSG00000024862			0	8.10668	0	0	0	3.01911	0	0	1.50956	0
RRAGD	6	complement(90074355..90121989)	0.363072	1.94341	3.84613	0.240621	0.999791	1	ENSG00000025039			4.41104	14.3465	65.1589	1.75326	2.14112	3.84263	6.02589	0.810037	2.99187	3.41796
HSF2	6	122720691..122754264	0.442968	3.26885	9.63875	0.0677195	0.999791	1	ENSG00000025156			0	8.97675	66.1143	16.4554	0	3.16619	6.04689	4.04049	1.5831	5.04369
PHF20	20	34359896..34538303	0.227191	-0.881693	-1.84254	0.570086	0.999791	1	ENSG00000025293			2.8639	37.2583	10.2904	6.82989	1.51798	5.21949	3.36322	2.77186	3.36874	3.06754
HSD17B6	12	57145945..57181574	0.0600042	-0.180776	-1.13349	0.918852	0.999791	1	ENSG00000025423			0	10.6757	7.86272	0	0	3.41626	2.97503	0	1.70813	1.48751
NR1H3	11	47269851..47290396	0.60649	-2.17501	-4.51588	0.195981	0.999791	1	ENSG00000025434			92.6624	5.58104	22.6076	2.04614	6.53391	2.48053	4.49873	1.0329	4.50722	2.76582
TYMP	22	complement(50964181..50968485)	0.085712	1.2782	2.42536	0.448222	0.999791	1	ENSG00000025708			3.3694	3.65289	10.7615	5.35694	1.75249	1.86904	3.42781	2.42141	1.81076	2.92461
NCAPH2	22	50946645..50961901	0.108691	-1.41681	-2.66994	0.412095	0.999791	1	ENSG00000025770			7.08225	11.5172	5.65498	0	2.82421	3.52572	2.49952	0	3.17496	1.24976
TOMM34	20	complement(43570771..43589127)	0.367315	-0.849518	-1.8019	0.587757	0.999791	1	ENSG00000025772			32.5502	29.4074	8.66348	21.5628	5.02459	4.8781	3.11495	4.43048	4.95135	3.77271
SEC63	6	complement(108188960..108279393)	0.451295	2.93068	7.62472	0.0578533	0.999791	1	ENSG00000025796			1.30271	11.2986	66.5717	17.6048	0.381521	3.49807	6.05684	4.1379	1.93979	5.09737
KPNA6	1	32573639..32642169	1.18061	3.333	10.077	0.0601525	0.999791	1	ENSG00000025800			10.1867	11.0437	216.126	1.15683	3.34861	3.46516	7.75573	0.210171	3.40688	3.98295
VIM	10	17270258..17279592	0.358484	-0.558504	-1.47274	0.724832	0.999791	1	ENSG00000026025			13.5183	48.8523	1.799	30.4477	3.75684	5.61036	0.847197	4.92826	4.6836	2.88773
RTEL1-TNFRSF6B	20	62290653..62330037	0.0156019	-3.17795	-9.05022	0.297555	0.999791	1	ENSG00000026036			0	2.77583	0	0	0	1.47292	0	0	0.736459	0
FAS	10	90750414..90775542	0.0574099	-0.194943	-1.14468	0.908596	0.999791	1	ENSG00000026103			0	10.2141	5.01519	2.4965	0	3.3525	2.3263	1.3199	1.67625	1.8231
RNASET2	6	complement(167342992..167370679)	0.434397	2.3596	5.13227	0.120594	0.999791	1	ENSG00000026297			4.48773	16.2177	14.3333	70.1603	2.16598	4.0195	3.8413	6.13258	3.09274	4.98694
CD44	11	35160417..35253949	0.515366	1.38677	2.61492	0.389126	0.999791	1	ENSG00000026508			10.0077	40.9879	8.87877	91.9306	3.32304	5.35713	3.15036	6.52247	4.34008	4.83642
KCNG1	20	complement(49620193..49639666)	5.04023	-2.8088	-7.00701	0.140461	0.999791	1	ENSG00000026559			697.38	126.649	26.8527	90.0508	9.4458	6.98469	4.74699	6.49267	8.21525	5.61983
AGPAT4	6	complement(161551011..161695093)	1.53756	2.55117	5.86109	0.178464	0.999791	1	ENSG00000026652			28.5034	33.4767	6.63811	295.505	4.83306	5.06509	2.73077	8.20704	4.94908	5.4689
SLAMF7	1	160709037..160724611	0.740854	1.65542	3.15015	0.310847	0.999791	1	ENSG00000026751			0	63.2194	38.8012	104.3	0	5.9823	5.27803	6.70459	2.99115	5.99131
BTN3A1	6	26402465..26415444	0.639234	-0.962579	-1.94879	0.559552	0.999791	1	ENSG00000026950			2.01666	111.503	3.2205	36.8718	1.01197	6.80094	1.68728	5.20445	3.90645	3.44586
MIPEP	13	complement(24304328..24463558)	0.145882	2.35477	5.11512	0.239199	0.999791	1	ENSG00000027001			0	7.11922	0	28.7108	0	2.83172	0	4.84352	1.41586	2.42176
PRKCH	14	61654277..62017694	0.467445	-0.521714	-1.43566	0.725867	0.999791	1	ENSG00000027075			27.9374	52.3156	18.2514	30.2844	4.80413	5.70917	4.18994	4.9205	5.25665	4.55522
INSRR	1	complement(156809855..156828810)	0.228422	1.51382	2.85565	0.391137	0.999791	1	ENSG00000027644			2.19298	14.265	42.0249	0	1.13289	3.8344	5.39317	0	2.48365	2.69659
IFNGR1	6	complement(137518621..137540586)	0.652687	2.35768	5.12544	0.131381	0.999791	1	ENSG00000027697			4.17403	22.6261	76.6556	46.4535	2.06144	4.49992	6.26032	5.53771	3.28068	5.89902
B4GALT7	5	177027101..177037348	0.326828	0.998564	1.99801	0.54323	0.999791	1	ENSG00000027847			0	39.3833	39.8833	21.6583	0	5.29951	5.31771	4.43685	2.64976	4.87728
SH2D2A	1	complement(156776035..156786654)	0.269237	1.56038	2.94931	0.37867	0.999791	1	ENSG00000027869			0	19.3115	46.2248	3.54002	0	4.27138	5.53059	1.82376	2.13569	3.67717
VRK2	2	58134786..58387055	0.0585577	-3.85012	-14.4213	0.206665	0.999791	1	ENSG00000028116			9.4347	0	0	0	3.23798	0	0	0	1.61899	0
TNFRSF1B	1	12227060..12269285	0.237652	-0.993157	-1.99054	0.549092	0.999791	1	ENSG00000028137			20.7926	19.3217	18.9741	0	4.378	4.27215	4.24596	0	4.32507	2.12298
VEZT	12	95611522..95696566	0.265672	0.80255	1.74418	0.588291	0.999791	1	ENSG00000028203			3.83227	33.2377	20.3998	30.4643	1.9382	5.05475	4.35048	4.92905	3.49647	4.63976
POU2F2	19	complement(42590263..42700737)	0.413221	-0.389088	-1.30957	0.814595	0.999791	1	ENSG00000028277			64.1091	2.72561	51.1894	7.99417	6.00246	1.44658	5.67777	2.99895	3.72452	4.33836
BRD9	5	complement(850406..892939)	0.455987	0.818803	1.76394	0.586546	0.999791	1	ENSG00000028310			16.3527	39.2561	45.7001	40.8553	4.03146	5.29484	5.51413	5.35245	4.66315	5.43329
SNX1	15	64386322..64438289	0.121839	0.518401	1.43237	0.727374	0.999791	1	ENSG00000028528			3.42581	14.8562	17.3243	5.44662	1.77644	3.89299	4.11473	2.44536	2.83472	3.28004
TBPL1	6	134273308..134311570	0.0461697	1.02821	2.03949	0.556835	0.999791	1	ENSG00000028839			4.43993	0	3.54517	5.29422	2.15054	0	1.82585	2.40442	1.07527	2.11514
ARNTL2	12	27485787..27576241	0.291489	-0.84935	-1.80169	0.614963	0.999791	1	ENSG00000029153			46.9641	0	26.7854	3.55559	5.55349	0	4.74338	1.83009	2.77674	3.28673
BCLAF1	6	complement(136578001..136610989)	0.356437	1.01754	2.02447	0.49792	0.999791	1	ENSG00000029363			19.2516	19.5669	17.2934	51.6506	4.26691	4.29035	4.11215	5.69071	4.27863	4.90143
SLC39A9	14	69864732..69929105	0.332896	2.19956	4.59341	0.189731	0.999791	1	ENSG00000029364			1.5676	13.596	60.081	1.24615	0.648559	3.76511	5.90884	0.317476	2.20683	3.11316
ANK1	8	complement(41510739..41754280)	0.120282	-0.145785	-1.10633	0.92189	0.999791	1	ENSG00000029534			3.10762	17.9685	3.30847	11.5284	1.63581	4.1674	1.72616	3.52712	2.9016	2.62664
IBSP	4	88720733..88733074	0.306181	4.97342	31.4158	0.158819	0.999791	1	ENSG00000029559			0	0	0	60.2591	0	0	0	5.91311	0	2.95655
TFB1M	6	complement(155578643..155635627)	0.436756	2.01532	4.04269	0.232136	0.999791	1	ENSG00000029639			20.443	0	19.5878	65.0038	4.35353	0	4.29188	6.02245	2.17677	5.15717
RABEP1	17	5185558..5289129	0.260551	-1.30668	-2.47372	0.399298	0.999791	1	ENSG00000029725			5.11964	40.7028	1.36263	12.2094	2.35604	5.34706	0.446395	3.60992	3.85155	2.02816
HMGB3	X	150148982..150159248	0.488682	2.4832	5.59136	0.146815	0.999791	1	ENSG00000029993			11.2795	3.05712	87.8119	2.24162	3.49563	1.61217	6.45634	1.16454	2.5539	3.81044
NUP160	11	complement(47799639..47870107)	0.101573	0.421827	1.33962	0.780916	0.999791	1	ENSG00000030066			9.24387	5.72664	14.762	4.19904	3.2085	2.51769	3.88381	2.07006	2.86309	2.97694
BAK1	6	complement(33540329..33548019)	0.360819	-2.38503	-5.22354	0.21781	0.999791	1	ENSG00000030110			0	64.1955	0	7.84519	0	6.0044	0	2.97181	3.0022	1.4859
MUSK	9	113431051..113563859	0.352161	0.543959	1.45797	0.72227	0.999791	1	ENSG00000030304			5.37937	49.5718	40.8052	25.6577	2.42744	5.63145	5.35068	4.68132	4.02944	5.016
IKZF2	2	complement(213864429..214017151)	0.195545	-1.33717	-2.52656	0.397319	0.999791	1	ENSG00000030419			2.74625	31.758	8.77124	2.18311	1.45747	4.98905	3.13278	1.12638	3.22326	2.12958
GRN	17	42422614..42430470	0.180663	5.93737	61.281	0.0899794	0.999791	1	ENSG00000030582			0	0	2.53751	32.8417	0	0	1.34342	5.03746	0	3.19044
FAM13B	5	complement(137273649..137387650)	0.165711	0.356134	1.27999	0.806461	0.999791	1	ENSG00000031003			6.57251	21.3765	17.0559	14.3681	2.71644	4.41795	4.0922	3.84479	3.5672	3.9685
ARHGAP31	3	119013220..119139561	0.291231	-1.77921	-3.43238	0.250724	0.999791	1	ENSG00000031081			5.96036	45.2329	3.80735	7.581	2.5754	5.4993	1.92879	2.92239	4.03735	2.42559
NR2E3	15	72084977..72110600	0.0405139	0.342608	1.26805	0.846994	0.999791	1	ENSG00000031544			0	6.74692	7.45372	0	0	2.75423	2.89796	0	1.37711	1.44898
CENPQ	6	49431091..49460820	0	#NUM!	#NUM!	#NUM!	#NUM!	#NUM!	ENSG00000031691			0	0	0	0	0	0	0	0	0	0
SARS	1	109756540..109780791	0.209014	0.846544	1.79819	0.586753	0.999791	1	ENSG00000031698			2.91616	22.1306	23.2848	16.2272	1.54407	4.46797	4.54132	4.02034	3.00602	4.28083
RANBP3	19	complement(5916150..5978153)	0.101563	-1.61482	-3.06273	0.322988	0.999791	1	ENSG00000031823			7.5127	9.77375	1.19974	3.58328	2.90933	3.28891	0.262719	1.84128	3.09912	1.052
ARID4A	14	58765103..58840605	0.135606	-1.0933	-2.13361	0.484821	0.999791	1	ENSG00000032219			4.43436	19.2298	7.08143	2.35003	2.14873	4.26527	2.82404	1.23268	3.207	2.02836
TSSC1	2	complement(3192696..3381653)	0.3634	1.81798	3.52588	0.251513	0.999791	1	ENSG00000032389			1.93704	25.2002	9.28005	61.5932	0.953854	4.65536	3.21413	5.9447	2.80461	4.57942
PNPLA6	19	7598890..7626650	0.0289857	-3.71564	-13.1377	0.230198	0.999791	1	ENSG00000032444			0	5.15702	0	0	0	2.36654	0	0	1.18327	0
IFT88	13	21140585..21265503	0.160957	6.27583	77.4841	0.0693905	0.999791	1	ENSG00000032742			0	0	11.4095	19.4727	0	0	3.51217	4.28338	0	3.89777
ALG1	16	5083703..5137380	0.565924	-1.01498	-2.02088	0.527524	0.999791	1	ENSG00000033011			3.86672	96.4171	37.0496	3.07381	1.95111	6.59122	5.21139	1.62003	4.27116	3.41571
ZCCHC8	12	complement(122957417..122985518)	0.0896002	2.57886	5.97467	0.149221	0.999791	1	ENSG00000033030			0	3.12889	5.76112	11.4713	0	1.64565	2.52635	3.51995	0.822826	3.02315
ABCF2	7	complement(150904923..150924316)	0.152808	1.94286	3.84468	0.30532	0.999791	1	ENSG00000033050			0	8.17958	28.1135	0	0	3.03203	4.81319	0	1.51601	2.40659
CHPF2	7	150929575..150935908	0.0860638	1.00902	2.01255	0.596296	0.999791	1	ENSG00000033100			0	11.5501	0	16.9381	0	3.52983	0	4.0822	1.76492	2.0411
LRRC7	1	70034081..70617628	0.236119	1.08964	2.12822	0.452231	0.999791	1	ENSG00000033122			11.4478	10.3425	33.5161	10.617	3.517	3.37051	5.06678	3.40831	3.44375	4.23755
FUT8	14	65877310..66210839	0.275262	1.33542	2.5235	0.377667	0.999791	1	ENSG00000033170			11.3667	12.323	16.8554	36.1432	3.50674	3.62328	4.07514	5.17565	3.56501	4.62539
UBA6	4	complement(68478370..68566897)	0.13869	-1.45294	-2.73766	0.340829	0.999791	1	ENSG00000033178			13.6992	9.54761	6.25056	1.55572	3.77602	3.25514	2.64398	0.637586	3.51558	1.64079
GAB2	11	complement(77926343..78129394)	2.16854	4.77664	27.4102	0.0106283	0.999791	1	ENSG00000033327			6.60842	12.5378	17.1491	408.444	2.72431	3.64821	4.10006	8.67399	3.18626	6.38703
ATP6V0A1	17	40610862..40674629	0.252469	-1.90267	-3.73905	0.223725	0.999791	1	ENSG00000033627			25.9355	16.2786	9.80945	1.08512	4.69686	4.02491	3.29417	0.117848	4.36088	1.70601
PIAS1	15	68346517..68483096	2.20941	-1.80056	-3.48355	0.31117	0.999791	1	ENSG00000033800			351.121	5.36145	94.7697	23.5876	8.45582	2.42262	6.56635	4.55996	5.43922	5.56315
SLC4A7	3	complement(27414214..27525911)	0.143867	-0.602673	-1.51853	0.68291	0.999791	1	ENSG00000033867			11.6964	12.6805	13.0749	1.85958	3.54799	3.66454	3.70873	0.894978	3.60626	2.30185
APBA2	15	29129629..29410518	0.372282	1.27786	2.42478	0.398437	0.999791	1	ENSG00000034053			19.5424	14.1244	10.4027	62.1402	4.28854	3.82012	3.37889	5.95745	4.05433	4.66817
UHRF1	19	4903092..4962165	0.0532512	-1.93903	-3.83448	0.307422	0.999791	1	ENSG00000034063			2.17465	7.07286	0	1.72872	1.12078	2.82229	0	0.789701	1.97154	0.394851
MAP2K3	17	21187984..21218552	0.513585	2.22235	4.66654	0.207978	0.999791	1	ENSG00000034152			5.91404	22.4407	0	101.078	2.56414	4.48805	0	6.65933	3.52609	3.32966
EFCAB1	8	complement(49623348..49647870)	0.50081	-3.47641	-11.1302	0.0426204	0.999791	1	ENSG00000034239			67.446	14.6241	7.69341	0	6.07566	3.87028	2.94362	0	4.97297	1.47181
TMSB10	2	85132749..85133795	0	#NUM!	#NUM!	#NUM!	#NUM!	#NUM!	ENSG00000034510			0	0	0	0	0	0	0	0	0	0
ASTE1	3	complement(130732719..130746493)	2.18583	-3.5959	-12.0913	0.0402052	0.999791	1	ENSG00000034533			332.948	21.233	33.8829	0	8.37915	4.40824	5.08248	0	6.3937	2.54124
RNF19A	8	complement(101269288..101348446)	0.142109	3.68191	12.8341	0.0640797	0.999791	1	ENSG00000034677			1.85482	0	19.2533	7.37234	0.891278	0	4.26703	2.88212	0.445639	3.57458
PEX3	6	143771944..143811147	0	#NUM!	#NUM!	#NUM!	#NUM!	#NUM!	ENSG00000034693			0	0	0	0	0	0	0	0	0	0
GABARAPL2	16	75600249..75611779	0.150032	-1.54817	-2.92447	0.430149	0.999791	1	ENSG00000034713			0	26.6932	6.55323	0	0	4.7384	2.71221	0	2.3692	1.3561
MYOC	1	complement(171604557..171621823)	0.0663084	1.20984	2.31312	0.523803	0.999791	1	ENSG00000034971			0	5.78883	4.26351	8.48928	0	2.53327	2.09204	3.08564	1.26664	2.58884
SH3YL1	2	complement(217730..266398)	0.230204	0.207625	1.15479	0.884377	0.999791	1	ENSG00000035115			20.8948	17.8838	21.0744	19.2327	4.38507	4.16058	4.39742	4.26549	4.27283	4.33146
FAM136A	2	complement(70523107..70529222)	0.198795	-0.14272	-1.10398	0.937963	0.999791	1	ENSG00000035141			0	35.3689	26.0494	0	0	5.14441	4.70318	0	2.5722	2.35159
VCL	10	75757872..75879918	1.68931	4.13539	17.5742	0.0255665	0.999791	1	ENSG00000035403			0	27.0984	10.7467	320.974	0	4.76014	3.42582	8.32631	2.38007	5.87607
DEPDC1B	5	complement(59892739..59996017)	0.253726	6.47033	88.6674	0.0618439	0.999791	1	ENSG00000035499			0	0	11.7342	37.3832	0	0	3.55264	5.22432	0	4.38848
DAPK2	15	complement(64199235..64364232)	0.176057	-0.389141	-1.30961	0.789857	0.999791	1	ENSG00000035664			15.8875	13.7794	8.88003	11.3667	3.98982	3.78444	3.15057	3.50674	3.88713	3.32865
NSMAF	8	complement(59496063..59572403)	0.215586	2.21206	4.63337	0.163135	0.999791	1	ENSG00000035681			1.8145	7.86867	27.5278	12.9818	0.859574	2.97612	4.78282	3.69842	1.91785	4.24062
ADSS	1	complement(244571796..244615436)	0.0616251	1.09206	2.13178	0.554387	0.999791	1	ENSG00000035687			3.05139	3.30813	0	12.1284	1.60947	1.72601	0	3.60031	1.66774	1.80016
STAP1	4	68424446..68473055	0.0411872	-2.31099	-4.96223	0.440872	0.999791	1	ENSG00000035720			0	7.32785	0	0	0	2.87339	0	0	1.43669	0
TIMP2	17	complement(76849059..76921469)	0.40832	0.581614	1.49652	0.699033	0.999791	1	ENSG00000035862			35.7457	12.9177	61.8409	14.2078	5.1597	3.69128	5.95049	3.82861	4.42549	4.88955
RFC1	4	complement(39289076..39367995)	0.182775	-0.940784	-1.91957	0.583862	0.999791	1	ENSG00000035928			0	32.5185	11.975	1.32467	0	5.02319	3.58196	0.405634	2.51159	1.9938
TBC1D23	3	99979844..100044095	0.0906856	0.753465	1.68584	0.655025	0.999791	1	ENSG00000036054			0	11.7334	8.64169	8.60344	0	3.55254	3.11131	3.10491	1.77627	3.10811
CUL3	2	complement(225334867..225450110)	0.134035	0.370557	1.29285	0.806039	0.999791	1	ENSG00000036257			14.5897	6.32689	11.6495	13.9175	3.86688	2.6615	3.54219	3.79883	3.26419	3.67051
MYOM2	8	1993155..2113475	0.357853	-2.63184	-6.19814	0.0983041	0.999791	1	ENSG00000036448			6.33611	56.671	2.52961	5.03683	2.6636	5.82454	1.33891	2.33252	4.24407	1.83571
OTC	X	38211798..38280703	0.437246	-5.55529	-47.0228	0.0769282	0.999791	1	ENSG00000036473			63.519	7.65148	0	0	5.98912	2.93574	0	0	4.46243	0
CYP46A1	14	100150641..100193638	0.117272	-1.03082	-2.04319	0.496692	0.999791	1	ENSG00000036530			5.97948	14.2617	2.86467	5.70399	2.58002	3.83407	1.51837	2.51197	3.20704	2.01517
ZZZ3	1	complement(78028101..78149104)	0.198712	-0.671376	-1.59259	0.647839	0.999791	1	ENSG00000036549			17.3856	16.1558	13.882	4.9359	4.11982	4.01398	3.79514	2.30331	4.0669	3.04923
SLC18A1	8	complement(20002366..20040717)	0.531093	0.22901	1.17203	0.880063	0.999791	1	ENSG00000036565			71.5243	15.5084	25.1285	75.0519	6.16036	3.95498	4.65125	6.22982	5.05767	5.44054
USP2	11	complement(119225925..119252436)	0.437836	-2.67654	-6.39322	0.0822514	0.999791	1	ENSG00000036672			19.7204	56.1215	1.96828	7.83827	4.30162	5.81048	0.976934	2.97054	5.05605	1.97373
CASR	3	121902530..122005342	0.200923	0.484674	1.39927	0.733254	0.999791	1	ENSG00000036828			12.4524	18.0001	21.543	16.4982	3.63835	4.16994	4.42915	4.04423	3.90414	4.23669
TUBG2	17	40811323..40819024	0.122952	-1.37953	-2.60183	0.446249	0.999791	1	ENSG00000037042			0	21.8752	3.22224	3.20798	0	4.45122	1.68806	1.68166	2.22561	1.68486
RPL26L1	5	172385732..172396774	0.0585608	-0.143526	-1.1046	0.937402	0.999791	1	ENSG00000037241			0	10.4189	7.67358	0	0	3.38113	2.9399	0	1.69057	1.46995
FLT4	5	complement(180028506..180076624)	0.0697568	-3.06771	-8.3844	0.116353	0.999791	1	ENSG00000037280			3.79243	8.22302	0	1.00492	1.92312	3.03967	0	0.00707758	2.4814	0.00353879
NSUN2	5	complement(6599352..6633404)	0.272821	-1.15874	-2.23262	0.493471	0.999791	1	ENSG00000037474			4.06335	44.0523	17.8446	0	2.02267	5.46114	4.15742	0	3.74191	2.07871
FBXO42	1	complement(16573334..16678949)	0.361816	-0.152069	-1.11116	0.920151	0.999791	1	ENSG00000037637			46.0705	13.4991	37.7802	17.8167	5.52577	3.75479	5.23956	4.15516	4.64028	4.69736
MFAP3	5	153418466..153600038	0.20512	0.594724	1.51018	0.696396	0.999791	1	ENSG00000037749			7.75434	23.5389	12.3833	27.1226	2.955	4.55698	3.63032	4.76142	3.75599	4.19587
MRI1	19	13875346..13885096	0.148683	1.19404	2.28793	0.454645	0.999791	1	ENSG00000037757			6.47362	7.01828	12.9225	15.4384	2.69457	2.81112	3.69182	3.94845	2.75284	3.82013
METTL1	12	complement(58162254..58166576)	0.607819	-4.54615	-23.363	0.022687	0.999791	1	ENSG00000037897			85.3598	13.8813	0	3.3928	6.41549	3.79507	0	1.76247	5.10528	0.881237
HOXC8	12	54402832..54407570	0.142297	-0.675993	-1.5977	0.697152	0.999791	1	ENSG00000037965			6.63685	17.9881	13.2484	0	2.7305	4.16897	3.72774	0	3.44974	1.86387
AGA	4	complement(178351924..178363657)	0.32093	2.63102	6.19462	0.173133	0.999791	1	ENSG00000038002			0	13.601	0	63.1618	0	3.76564	0	5.98098	1.88282	2.99049
PI4K2B	4	25162263..25280714	0.0568397	1.84167	3.58426	0.303994	0.999791	1	ENSG00000038210			0	3.30813	3.65468	7.27702	0	1.72601	1.86975	2.86335	0.863007	2.36655
BOD1L1	4	complement(13570362..13629347)	0.308342	-0.546439	-1.46048	0.725949	0.999791	1	ENSG00000038219			28.2129	23.7046	31.5381	3.92482	4.81828	4.5671	4.97902	1.97263	4.69269	3.47583
MAT2B	5	162930120..162946342	0.227825	-1.31796	-2.49313	0.407513	0.999791	1	ENSG00000038274			26.0502	11.7675	1.73337	12.0799	4.70322	3.55674	0.793578	3.59453	4.12998	2.19406
TLL1	4	166794410..167025047	0.173371	0.483193	1.39783	0.761522	0.999791	1	ENSG00000038295			16.3587	4.83685	29.6864	2.3644	4.03199	2.27407	4.89173	1.24148	3.15303	3.0666
EDC4	16	67906926..67918406	0.366859	-1.16134	-2.23665	0.456809	0.999791	1	ENSG00000038358			21.7458	41.257	2.89391	20.1677	4.44267	5.36657	1.53302	4.33398	4.90462	2.9335
TRIO	5	14143811..14532235	0.402534	1.96838	3.9133	0.212476	0.999791	1	ENSG00000038382			7.03146	17.3251	19.9057	57.9284	2.81382	4.11479	4.31511	5.8562	3.46431	5.08565
VCAN	5	82767284..82878122	0.427233	1.60143	3.03444	0.308563	0.999791	1	ENSG00000038427			12.8224	19.6253	18.0677	64.7557	3.68059	4.29464	4.17534	6.01694	3.98762	5.09614
CLEC16A	16	11038345..11276046	0.167411	-0.734495	-1.66381	0.645868	0.999791	1	ENSG00000038532			16.8583	11.1691	16.4522	0.744518	4.07539	3.48144	4.04021	-0.425622	3.77841	1.80729
MSR1	8	complement(15965387..16424999)	0.178934	1.09583	2.13737	0.47342	0.999791	1	ENSG00000038945			5.72781	10.867	29.7278	3.41495	2.51798	3.44188	4.89374	1.77186	2.97993	3.3328
CDH1	16	68771128..68869451	0.585435	-2.31263	-4.96786	0.133282	0.999791	1	ENSG00000039068			83.6163	11.8241	13.0628	7.22499	6.38571	3.56366	3.70739	2.853	4.97469	3.28019
SKIV2L2	5	54603588..54721409	0.124957	1.09375	2.13427	0.53106	0.999791	1	ENSG00000039123			0	12.9056	21.7259	1.35186	0	3.68993	4.44134	0.434943	1.84496	2.43814
DNAH5	5	complement(13690440..13944652)	0.133935	-0.15357	-1.11232	0.917439	0.999791	1	ENSG00000039139			13.5799	8.83345	4.87942	13.494	3.7634	3.14298	2.28671	3.75424	3.45319	3.02048
ZFYVE16	5	79703832..79775169	0.185923	1.44375	2.72027	0.316436	0.999791	1	ENSG00000039319			5.85625	8.46529	22.6009	12.4143	2.54998	3.08156	4.49831	3.63393	2.81577	4.06612
FAM65A	16	67552321..67580691	0.0303855	-3.71564	-13.1377	0.231439	0.999791	1	ENSG00000039523			0	5.40606	0	0	0	2.43458	0	0	1.21729	0
C6	5	complement(41142336..41261540)	0.112691	0.998069	1.99732	0.580043	0.999791	1	ENSG00000039537			7.0815	2.5591	20.7328	0	2.82405	1.35564	4.37384	0	2.08985	2.18692
RAI14	5	34656342..34832732	0.0621161	0.137108	1.0997	0.931543	0.999791	1	ENSG00000039560			1.4524	9.44762	8.11793	2.30915	0.538442	3.23995	3.02111	1.20736	1.8892	2.11424
SOX30	5	complement(157052687..157098488)	0.14002	-1.28138	-2.43072	0.505586	0.999791	1	ENSG00000039600			22.5597	0	10.2933	0	4.49568	0	3.36364	0	2.24784	1.68182
PNKP	19	complement(50364461..50371166)	1.21714	2.995	7.9723	0.0726323	0.999791	1	ENSG00000039650			0	41.2153	37.9441	198.955	0	5.36511	5.2458	7.6363	2.68255	6.44105
BEST2	19	12862516..12869272	0.2352	-3.16491	-8.96879	0.113718	0.999791	1	ENSG00000039987			29.5937	9.16674	3.37568	0	4.88722	3.19641	1.75518	0	4.04181	0.877589
PHLPP2	16	complement(71671738..71758604)	0.358807	-2.20799	-4.6203	0.130281	0.999791	1	ENSG00000040199			36.712	23.298	5.71971	6.4062	5.19818	4.54214	2.51594	2.67947	4.87016	2.59771
SPDL1	5	169010638..169031782	0.958993	-3.85796	-14.4997	0.0234093	0.999791	1	ENSG00000040275			152.212	2.53875	5.60941	5.58458	7.24994	1.34412	2.48785	2.48145	4.29703	2.48465
STAU2	8	complement(74332604..74659943)	0.0987633	0.261926	1.19908	0.865113	0.999791	1	ENSG00000040341			2.48642	14.8259	12.9047	4.94139	1.31407	3.89005	3.68983	2.30492	2.60206	2.99737
PQLC2	1	19638820..19655794	4.18751	-2.05796	-4.16396	0.274797	0.999791	1	ENSG00000040487			674.683	0	36.5795	132.428	9.39807	0	5.19296	7.04906	4.69903	6.12101
CTNS	17	3539762..3564836	0.142656	-5.00716	-32.1591	0.104145	0.999791	1	ENSG00000040531			19.7523	3.56904	0	0	4.30395	1.83554	0	0	3.06974	0
RTN4R	22	complement(20228938..20270769)	0.0280721	3.19213	9.13956	0.328373	0.999791	1	ENSG00000040608			0	0	2.67507	2.66323	0	0	1.41957	1.41318	0	1.41638
PHF23	17	complement(7138347..7143041)	0.220439	0.0249373	1.01744	0.988031	0.999791	1	ENSG00000040633			0	39.2197	22.4665	9.5859	0	5.29351	4.4897	3.26091	2.64675	3.87531
CDH10	5	complement(24487209..24645087)	0.379399	-0.708128	-1.63368	0.669613	0.999791	1	ENSG00000040731			61.1279	0	9.7618	29.1558	5.93376	0	3.28715	4.86571	2.96688	4.07643
INPP4A	2	99061317..99210853	0.211979	0.518978	1.43294	0.737129	0.999791	1	ENSG00000040933			2.54198	34.9075	14.8845	25.5958	1.34595	5.12546	3.89574	4.67783	3.23571	4.28679
RAB27B	18	52385091..52562747	0.257491	-0.810566	-1.7539	0.602171	0.999791	1	ENSG00000041353			6.02067	39.1634	19.2294	2.39304	2.58992	5.29143	4.26524	1.25884	3.94068	2.76204
PSMA4	15	78832747..78841604	0.125586	0.683708	1.60626	0.680884	0.999791	1	ENSG00000041357			8.74166	6.3181	20.9399	2.31636	3.12791	2.65949	4.38819	1.21186	2.8937	2.80002
MYO16	13	109248500..109860355	0.682964	-0.328954	-1.2561	0.853396	0.999791	1	ENSG00000041515			74.6258	39.1039	97.3249	0	6.2216	5.28924	6.60474	0	5.75542	3.30237
LSG1	3	complement(194361517..194393206)	0.432596	0.65186	1.57119	0.692809	0.999791	1	ENSG00000041802			4.64359	55.3771	77.8634	1.84569	2.21524	5.79122	6.28287	0.884158	4.00323	3.58352
PARP3	3	51976361..51982883	0	#NUM!	#NUM!	#NUM!	#NUM!	#NUM!	ENSG00000041880			0	0	0	0	0	0	0	0	0	0
TNC	9	complement(117782806..117880536)	0.86564	1.59566	3.02232	0.328546	0.999791	1	ENSG00000041982			11.5895	48.8622	143.949	16.3785	3.53474	5.61065	7.16942	4.03373	4.57269	5.60157
THAP3	1	6684926..6695646	0.337017	1.11407	2.16456	0.472127	0.999791	1	ENSG00000041988			8.24146	29.7829	10.9676	54.5955	3.0429	4.89641	3.45518	5.77071	3.96966	4.61295
FAM65C	20	complement(49202645..49308065)	0.195264	3.28668	9.75867	0.061562	0.999791	1	ENSG00000042062			0	4.03648	19.3238	17.7584	0	2.0131	4.27231	4.15043	1.00655	4.21137
TDP1	14	90421283..90511106	0.133317	-0.848914	-1.80114	0.585946	0.999791	1	ENSG00000042088			16.1835	5.84838	7.17895	4.28831	4.01645	2.54804	2.84377	2.10041	3.28225	2.47209
AIFM2	10	complement(71857979..71892690)	0.677126	1.69634	3.24077	0.290529	0.999791	1	ENSG00000042286			2.18016	54.3626	20.8896	110.918	1.12443	5.76454	4.38471	6.79335	3.44449	5.58903
C2orf83	2	complement(228474806..228498036)	0.489924	0.194286	1.14416	0.9137	0.999791	1	ENSG00000042304			0	87.1652	81.3171	0	0	6.44568	6.34549	0	3.22284	3.17274
SPATA7	14	88851268..88936694	0.199305	-1.5134	-2.85482	0.320942	0.999791	1	ENSG00000042317			8.13912	26.4718	7.79864	2.58804	3.02487	4.72638	2.96322	1.37186	3.87563	2.16754
MED17	11	93517393..93547861	0.165686	0.241959	1.1826	0.865296	0.999791	1	ENSG00000042429			10.3837	18.0118	15.7532	14.0326	3.37625	4.17087	3.97757	3.81071	3.77356	3.89414
RETSAT	2	complement(85569211..85581743)	0.208709	-1.54873	-2.9256	0.335054	0.999791	1	ENSG00000042445			7.87036	28.4418	8.37903	2.08549	2.97643	4.82994	3.06678	1.06038	3.90319	2.06358
CAPG	2	complement(85621871..85645555)	0.628009	-1.66776	-3.17721	0.341044	0.999791	1	ENSG00000042493			4.29091	106.994	0	23.8771	2.10128	6.74139	0	4.57756	4.42134	2.28878
AP2S1	19	complement(47341393..47354249)	0.0400028	-2.31099	-4.96223	0.440872	0.999791	1	ENSG00000042753			0	7.11713	0	0	0	2.8313	0	0	1.41565	0
USH2A	1	complement(215796236..216596738)	0.545374	0.286293	1.2195	0.875068	0.999791	1	ENSG00000042781			49.4541	42.4206	17.7912	80.7861	5.62802	5.40669	4.15309	6.33604	5.51736	5.24456
ZPBP	7	complement(49890017..50160925)	0.0257907	-0.143393	-1.1045	0.937458	0.999791	1	ENSG00000042813			0	4.58857	0	3.36455	0	2.19804	0	1.75042	1.09902	0.875208
TG	8	133879203..134147147	0.128703	0.305869	1.23616	0.85181	0.999791	1	ENSG00000042832			1.00489	21.7887	1.60475	18.373	0.00703404	4.44551	0.68235	4.19951	2.22627	2.44093
ADAM28	8	24151553..24216531	0.125005	-0.139928	-1.10185	0.922448	0.999791	1	ENSG00000042980			9.57023	11.6724	5.73118	11.4116	3.25855	3.54503	2.51883	3.51243	3.40179	3.01563
BARX2	11	129245835..129322171	0.370941	-1.92994	-3.81038	0.230422	0.999791	1	ENSG00000043039			17.8071	46.3327	2.84369	11.3244	4.15438	5.53396	1.50777	3.50137	4.84417	2.50457
DCUN1D1	3	complement(182655862..182703741)	0.197186	-0.200657	-1.14922	0.897357	0.999791	1	ENSG00000043093			23.9367	8.65021	25.4837	4.22849	4.58115	3.11273	4.6715	2.08014	3.84694	3.37582
JADE2	5	133860003..133918918	0.200477	-0.364203	-1.28717	0.821312	0.999791	1	ENSG00000043143			2.26606	33.1657	2.71408	17.1131	1.18019	5.05162	1.44046	4.09703	3.1159	2.76875
ZIC2	13	100634026..100639018	0.0147074	2.36228	5.14182	0.483488	0.999791	1	ENSG00000043355			0	0	2.70586	0	0	0	1.43609	0	0	0.718044
LCP2	5	complement(169673241..169725231)	0.267273	-1.47349	-2.77692	0.338543	0.999791	1	ENSG00000043462			29.3931	15.0945	3.70573	11.068	4.87741	3.91595	1.88976	3.46832	4.39668	2.67904
TRIT1	1	complement(40306723..40349183)	0.277328	3.68571	12.868	0.061813	0.999791	1	ENSG00000043514			3.66287	0	29.247	23.2941	1.87297	0	4.87022	4.54189	0.936487	4.70606
ADRB1	10	115803806..115806667	0.192748	-2.07267	-4.20666	0.257419	0.999791	1	ENSG00000043591			19.543	12.7124	0	6.2142	4.28858	3.66816	0	2.63557	3.97837	1.31778
GUCA2B	1	42619092..42621495	0	#NUM!	#NUM!	#NUM!	#NUM!	#NUM!	ENSG00000044012			0	0	0	0	0	0	0	0	0	0
CUL7	6	complement(43005355..43021683)	0.145565	-2.00927	-4.02579	0.248197	0.999791	1	ENSG00000044090			1.98763	23.7035	1.58707	3.1601	0.991053	4.56703	0.666368	1.65997	2.77904	1.16317
CTNNA1	5	137946656..138270723	0.543816	-1.69981	-3.24858	0.251095	0.999791	1	ENSG00000044115			30.4047	63.1788	15.1734	10.0708	4.92622	5.98137	3.92347	3.33211	5.4538	3.62779
PHKA2	X	complement(18910418..19002716)	0.0905944	0.292613	1.22486	0.866452	0.999791	1	ENSG00000044446			0	16.1182	0.989262	12.8035	0	4.01062	-0.0155756	3.67847	2.00531	1.83144
CNTLN	9	17134980..17503921	0.194133	1.34079	2.5329	0.375025	0.999791	1	ENSG00000044459			3.00521	13.0322	31.9944	3.98161	1.58747	3.70401	4.99975	1.99335	2.64574	3.49655
EPHA3	3	89156674..89531284	0.225076	-1.25341	-2.38405	0.430823	0.999791	1	ENSG00000044524			3.35223	36.3428	10.7067	2.66482	1.74512	5.1836	3.42044	1.41404	3.46436	2.41724
HSPA5	9	complement(127997132..128003609)	1.02364	-2.44117	-5.43081	0.0974423	0.999791	1	ENSG00000044574			105.91	65.1687	18.2846	11.3773	6.7267	6.02611	4.19256	3.50809	6.3764	3.85032
DSG2	18	29078006..29128971	0.57692	-1.80486	-3.49396	0.244622	0.999791	1	ENSG00000046604			37.9507	60.7359	1.44298	21.5489	5.24605	5.92448	0.529051	4.42954	5.58527	2.4793
GEMIN8	X	complement(14026398..14048012)	0.0572854	-1.01096	-2.01525	0.594742	0.999791	1	ENSG00000046647			9.22971	0	3.68484	0	3.20629	0	1.8816	0	1.60314	0.9408
OFD1	X	13752832..13787480	0.0525564	-0.20286	-1.15098	0.908633	0.999791	1	ENSG00000046651			2.14628	6.98058	6.85499	0	1.10184	2.80335	2.77715	0	1.95259	1.38858
GPM6B	X	complement(13789150..13956757)	0.06028	-1.41644	-2.66926	0.405592	0.999791	1	ENSG00000046653			1.97117	8.54808	1.57393	1.56696	0.979055	3.0956	0.65437	0.647972	2.03733	0.651171
MAGEC2	X	complement(141290131..141293076)	0.0226939	2.36241	5.14229	0.48346	0.999791	1	ENSG00000046774			0	0	0	4.46636	0	0	0	2.1591	0	1.07955
PREX2	8	68864353..69149265	0.10564	0.932315	1.90834	0.516334	0.999791	1	ENSG00000046889			3.71087	8.04617	11.8521	8.11227	1.89176	3.0083	3.56707	3.0201	2.45003	3.29359
WDR37	10	1095478..1178237	1.27053	3.92294	15.1678	0.0184322	0.999791	1	ENSG00000047056			3.95559	17.1536	22.109	226.401	1.98389	4.10044	4.46656	7.82273	3.04217	6.14465
YTHDC2	5	112849380..112930982	0.141458	0.943168	1.92275	0.52677	0.999791	1	ENSG00000047188			4.13699	11.2126	20.6454	5.75514	2.04858	3.48705	4.36775	2.52485	2.76782	3.4463
CTPS2	X	complement(16606126..16731059)	0.0753747	-4.76227	-27.1386	0.121463	0.999791	1	ENSG00000047230			10.151	2.20101	0	0	3.34355	1.13817	0	0	2.24086	0
ATP6V1H	8	complement(54628117..54756118)	0.0136405	-2.31122	-4.96303	0.440819	0.999791	1	ENSG00000047249			2.19772	0	0	0	1.13601	0	0	0	0.568005	0
POLR2B	4	57843888..57897334	0.122839	1.5878	3.00591	0.34903	0.999791	1	ENSG00000047315			1.89568	6.16553	21.1911	1.50695	0.922715	2.62422	4.40539	0.591633	1.77347	2.49851
FAM214A	15	complement(52873514..53002014)	0.141778	-1.19626	-2.29145	0.444371	0.999791	1	ENSG00000047346			10.0973	14.0746	8.06245	1.14668	3.3359	3.81502	3.01122	0.197465	3.57546	1.60434
ARAP2	4	complement(35949843..36246131)	0.170529	0.511924	1.42595	0.73251	0.999791	1	ENSG00000047365			9.00097	14.6374	28.0294	3.57761	3.17008	3.87159	4.80887	1.839	3.52084	3.32393
TPR	1	complement(186280784..186344825)	0.0668288	1.39793	2.63523	0.422261	0.999791	1	ENSG00000047410			1.81156	2.94597	12.2951	0	0.857236	1.55874	3.62001	0	1.20799	1.81001
CP	3	complement(148880197..148939842)	0.119776	1.38307	2.60823	0.452418	0.999791	1	ENSG00000047457			0	9.97335	22.0363	0	0	3.31808	4.46181	0	1.65904	2.2309
KIAA0556	16	27561454..27791690	0.499741	-0.644886	-1.56362	0.686291	0.999791	1	ENSG00000047578			3.46257	85.0883	13.8238	27.5253	1.79184	6.41089	3.78909	4.78269	4.10137	4.28589
DTNBP1	6	complement(15523032..15663289)	0.223102	-0.217242	-1.16251	0.886141	0.999791	1	ENSG00000047579			14.5372	23.6405	17.4114	11.5562	3.86168	4.56319	4.12196	3.5306	4.21244	3.82628
XK	X	37545012..37591383	0.226675	2.35798	5.12652	0.150937	0.999791	1	ENSG00000047597			0	9.31816	25.7358	17.0813	0	3.22005	4.68571	4.09434	1.61002	4.39003
ANO2	12	complement(5641035..6055398)	0.217318	-1.02056	-2.0287	0.516072	0.999791	1	ENSG00000047617			16.7461	20.1723	14.857	1.47913	4.06575	4.3343	3.89307	0.564747	4.20003	2.22891
C12orf4	12	complement(4596894..4647674)	0.719462	-0.360969	-1.28429	0.812404	0.999791	1	ENSG00000047621			15.8544	110.496	16.2763	57.615	3.98681	6.78786	4.0247	5.84837	5.38733	4.93653
SCML1	X	17755588..17773105	0.0837564	2.07333	4.20858	0.255063	0.999791	1	ENSG00000047634			0	4.43017	3.26285	12.9936	0	2.14736	1.70613	3.69973	1.07368	2.70293
WWC3	X	9983602..10112518	0.239722	-2.2536	-4.7687	0.187096	0.999791	1	ENSG00000047644			1.57245	40.914	1.25556	5.00001	0.653014	5.35452	0.32833	2.32193	3.00377	1.32513
ARHGAP6	X	complement(11136239..11683821)	0.173879	1.60836	3.04905	0.314363	0.999791	1	ENSG00000047648			2.67713	8.70714	30.9955	1.06408	1.42069	3.1222	4.95399	0.0896069	2.27144	2.5218
FAM184B	4	complement(17630929..17783135)	0.0514684	-4.30307	-19.7403	0.167743	0.999791	1	ENSG00000047662			0	9.15705	0	0	0	3.19488	0	0	1.59744	0
MAP4	3	complement(47892182..48130769)	0.401039	-1.17313	-2.25501	0.436336	0.999791	1	ENSG00000047849			27.0257	41.5078	16.1845	10.7419	4.75626	5.37531	4.01654	3.42518	5.06579	3.72086
GOPC	6	complement(117639374..117923691)	0.247181	1.73768	3.33498	0.282426	0.999791	1	ENSG00000047932			11.1308	2.41345	35.5504	10.6179	3.47648	1.2711	5.1518	3.40843	2.37379	4.28011
ROS1	6	complement(117609463..117747018)	1.96135	-2.49393	-5.6331	0.188853	0.999791	1	ENSG00000047936			310.417	6.17494	57.9855	7.92358	8.27806	2.62643	5.85762	2.98615	5.45225	4.42189
USP28	11	complement(113668596..113746292)	0.223321	1.33924	2.53018	0.368094	0.999791	1	ENSG00000048028			1.95601	16.9646	26.5509	15.5491	0.967912	4.08446	4.73069	3.95876	2.52619	4.34472
HDAC9	7	18126572..19042039	0.633991	-1.59392	-3.01868	0.35313	0.999791	1	ENSG00000048052			89.7465	13.6937	34.5031	4.22774	6.48778	3.77544	5.10865	2.07989	5.13161	3.59427
TSPAN17	5	176074388..176086058	0.18507	-3.72056	-13.1826	0.0584979	0.999791	1	ENSG00000048140			19.2943	11.6209	1.71178	0	4.2701	3.53865	0.775494	0	3.90438	0.387747
NOP16	5	complement(175810949..175815976)	0.454896	1.21014	2.31361	0.421365	0.999791	1	ENSG00000048162			23.5338	12.7569	72.0326	12.472	4.55666	3.67321	6.17058	3.64062	4.11494	4.9056
CC2D2A	4	15471489..15603180	0.23685	1.81591	3.52083	0.266522	0.999791	1	ENSG00000048342			5.91092	6.40824	42.4774	1.17471	2.56338	2.67993	5.40862	0.232299	2.62165	2.82046
RRM2B	8	complement(103216730..103251346)	0.184295	0.189751	1.14057	0.907456	0.999791	1	ENSG00000048392			0	32.7891	17.7095	11.2198	0	5.03514	4.14645	3.48798	2.51757	3.81722
ZNF800	7	complement(126986844..127071978)	0.140728	0.50546	1.41958	0.738434	0.999791	1	ENSG00000048405			7.72409	12.5609	21.5862	4.60514	2.94936	3.65087	4.43203	2.20324	3.30012	3.31764
TNFRSF17	16	12058964..12061925	0.182911	-0.190087	-1.14083	0.915558	0.999791	1	ENSG00000048462			0	32.5427	23.9679	0	0	5.02426	4.58303	0	2.51213	2.29152
SNX29	16	12070594..12668146	0.455636	-1.73873	-3.33742	0.258982	0.999791	1	ENSG00000048471			27.7234	50.4511	18.9741	2.36126	4.79303	5.65681	4.24596	1.23956	5.22492	2.74276
LMO3	12	complement(16701307..16763528)	0.135151	1.0257	2.03594	0.498095	0.999791	1	ENSG00000048540			3.26833	10.6299	20.0075	5.19625	1.70855	3.41006	4.32247	2.37747	2.55931	3.34997
MRPS10	6	complement(42174539..42185603)	0.136459	1.2783	2.42553	0.472576	0.999791	1	ENSG00000048544			0	11.4953	21.166	4.21446	0	3.52298	4.40368	2.07535	1.76149	3.23951
GUCA1A	6	42123144..42147794	0.0599309	-0.208817	-1.15574	0.910564	0.999791	1	ENSG00000048545			9.65594	0	0	7.67589	3.27142	0	0	2.94033	1.63571	1.47017
RSF1	11	complement(77371041..77532063)	0.282208	1.60987	3.05225	0.296877	0.999791	1	ENSG00000048649			2.8428	20.0329	17.5917	36.7226	1.50731	4.3243	4.13682	5.1986	2.9158	4.66771
VPS13D	1	12290124..12572099	0.242775	0.304412	1.23492	0.843661	0.999791	1	ENSG00000048707			13.7452	28.0152	23.2674	22.2903	3.78086	4.80814	4.54024	4.47834	4.2945	4.50929
CELF2	10	11047259..11378674	0.229888	-1.34719	-2.54415	0.369223	0.999791	1	ENSG00000048740			18.1285	20.8821	5.42817	8.10622	4.18019	4.3842	2.44046	3.01903	4.28219	2.72975
FAM120A	9	96214004..96328397	2.60831	2.57987	5.97888	0.158366	0.999791	1	ENSG00000048828			26.0648	63.1645	413.793	70.6916	4.70403	5.98104	8.69276	6.14347	5.34254	7.41812
R3HDM1	2	136289025..136482840	0.115089	0.862046	1.81761	0.583165	0.999791	1	ENSG00000048991			1.41636	12.2842	16.9639	4.50368	0.502188	3.61873	4.08439	2.1711	2.06046	3.12775
COL9A2	1	complement(40766159..40783488)	0.0326549	1.27086	2.41306	0.538441	0.999791	1	ENSG00000049089			0	2.92161	0	6.42678	0	1.54676	0	2.6841	0.773381	1.34205
KITLG	12	complement(88886570..88974628)	0.482752	-1.27954	-2.42762	0.416576	0.999791	1	ENSG00000049130			70.4948	8.04484	7.40634	25.0701	6.13944	3.00806	2.88876	4.6479	4.57375	3.76833
ERCC8	5	complement(60169658..60240900)	0.485721	-1.20065	-2.29843	0.436915	0.999791	1	ENSG00000049167			66.9292	12.5104	14.7424	20.1811	6.06456	3.64506	3.8819	4.33493	4.85481	4.10842
ADAMTS6	5	complement(64444563..64777747)	0.143811	-0.247121	-1.18684	0.878273	0.999791	1	ENSG00000049192			5.22302	19.8186	18.767	0	2.38488	4.30879	4.23013	0	3.34684	2.11506
H6PD	1	9294834..9331396	0.213705	0.355865	1.27975	0.806156	0.999791	1	ENSG00000049239			13.2014	22.1188	26.8316	13.3564	3.72262	4.4672	4.74586	3.73946	4.09491	4.24266
VAMP3	1	7831329..7841492	1.21547	1.61492	3.06295	0.285919	0.999791	1	ENSG00000049245			52.6896	17.5762	184.466	41.885	5.71945	4.13555	7.52721	5.38836	4.9275	6.45779
PER3	1	7844380..7905237	0.115321	0.387685	1.30829	0.803209	0.999791	1	ENSG00000049246			1.57466	18.7786	7.54396	13.7694	0.655043	4.23102	2.91532	3.78339	2.44303	3.34936
UTS2	1	complement(7903143..7913572)	0.181164	1.49151	2.81184	0.390651	0.999791	1	ENSG00000049247			6.27392	6.80179	10.0191	24.937	2.64937	2.76591	3.32468	4.64021	2.70764	3.98245
TNFRSF9	1	complement(7979907..8000926)	0.0298445	-0.143526	-1.1046	0.938651	0.999791	1	ENSG00000049249			0	5.3098	3.9107	0	0	2.40866	1.96743	0	1.20433	0.983714
EPN3	17	48609904..48621111	0.800859	-0.145982	-1.10648	0.925355	0.999791	1	ENSG00000049283			69.8849	65.3145	109.678	11.494	6.12691	6.02933	6.77713	3.52281	6.07812	5.14997
SRD5A2	2	complement(31747550..31806136)	0.44158	0.503953	1.41809	0.732718	0.999791	1	ENSG00000049319			12.0362	60.0247	36.5201	47.8401	3.5893	5.90748	5.19062	5.58015	4.74839	5.38538
LTBP1	2	33172039..33624576	0.168557	0.568076	1.48254	0.705216	0.999791	1	ENSG00000049323			4.57896	19.8569	21.9371	9.70666	2.19502	4.31157	4.4553	3.27898	3.25329	3.86714
RCN1	11	31833939..32127301	0.439769	-1.26313	-2.40016	0.389969	0.999791	1	ENSG00000049449			51.0936	21.8213	16.0715	13.5388	5.67507	4.44766	4.00643	3.75903	5.06137	3.88273
ELN	7	73442119..73484237	0.115002	-2.48751	-5.60808	0.168306	0.999791	1	ENSG00000049540			3.41987	16.6842	0	2.71859	1.77394	4.06041	0	1.44286	2.91718	0.72143
RFC2	7	complement(73645829..73668774)	0.714756	-0.488163	-1.40266	0.754964	0.999791	1	ENSG00000049541			10.1833	115.921	56.9179	16.1903	3.34814	6.857	5.83081	4.01706	5.10257	4.92393
ARID1B	6	157099063..157531913	0.447382	0.271	1.20664	0.87201	0.999791	1	ENSG00000049618			7.5334	71.2776	11.4836	57.7083	2.9133	6.15538	3.5215	5.85071	4.53434	4.6861
CLPTM1L	5	complement(1317859..1345214)	0.390816	-4.43119	-21.5735	0.0138385	0.999791	1	ENSG00000049656			54.5928	9.24782	1.36222	1.35619	5.77064	3.20911	0.445955	0.439556	4.48988	0.442755
NEDD4L	18	55711599..56068772	0.387276	0.88699	1.84931	0.579563	0.999791	1	ENSG00000049759			28.4696	16.2041	13.071	62.2369	4.83135	4.01828	3.7083	5.9597	4.42482	4.834
FOXP3	X	complement(49106897..49121288)	0	#NUM!	#NUM!	#NUM!	#NUM!	#NUM!	ENSG00000049768			0	0	0	0	0	0	0	0	0	0
PPP1R3F	X	49126306..49157929	0.474959	-1.03358	-2.0471	0.532716	0.999791	1	ENSG00000049769			0	84.5027	12.8766	17.0928	0	6.40093	3.68668	4.09532	3.20046	3.891
HEXB	5	73935848..74018472	0.127498	2.51058	5.69848	0.161165	0.999791	1	ENSG00000049860			0	4.78689	7.05115	17.5499	0	2.25909	2.81786	4.13339	1.12954	3.47562
PTCD2	5	71616194..71656052	0.132238	-1.3619	-2.57023	0.43811	0.999791	1	ENSG00000049883			9.22717	13.338	7.36765	0	3.20589	3.73747	2.8812	0	3.47168	1.4406
KIAA2022	X	complement(73952684..74145282)	0.119566	0.597649	1.51325	0.712414	0.999791	1	ENSG00000050030			0.954553	16.5579	20.579	1.51762	-0.0671026	4.04944	4.3631	0.601814	1.99117	2.48246
JKAMP	14	59951161..59972128	0.267084	1.06436	2.09124	0.512845	0.999791	1	ENSG00000050130			10.2864	13.9398	47.2269	2.04426	3.36266	3.80113	5.56154	1.03158	3.5819	3.29656
DKK3	11	complement(11984653..12031316)	0.474589	-1.25343	-2.38407	0.399649	0.999791	1	ENSG00000050165			26.5343	55.1363	17.6558	12.3043	4.72979	5.78493	4.14207	3.62109	5.25736	3.88158
ARHGEF5	7	144052381..144077725	0.129313	-0.498792	-1.41303	0.746874	0.999791	1	ENSG00000050327			3.84545	18.7605	6.14097	7.64225	1.94315	4.22962	2.61847	2.934	3.08639	2.77623
NFE2L3	7	26191860..26226745	0.236018	-0.632227	-1.54996	0.703815	0.999791	1	ENSG00000050344			11.85	28.9058	23.6548	0	3.56682	4.85329	4.56406	0	4.21005	2.28203
MCUR1	6	complement(13786789..13814800)	0.399574	1.60586	3.04377	0.296751	0.999791	1	ENSG00000050393			1.84686	30.0337	30.968	45.5123	0.885072	4.90851	4.9527	5.50818	2.89679	5.23044
LIMA1	12	complement(50569571..50677329)	0.207226	-0.685814	-1.60861	0.656998	0.999791	1	ENSG00000050405			19.4793	15.3587	19.7956	1.40771	4.28387	3.94098	4.30711	0.493352	4.11242	2.40023
LETMD1	12	51441745..51454207	5.13417	-1.3285	-2.51141	0.483056	0.999791	1	ENSG00000050426			55.932	851.688	50.7503	208.166	5.8056	9.73418	5.66534	7.70159	7.76989	6.68347
SLC4A8	12	51785101..51902980	0.199557	0.47541	1.39031	0.740922	0.999791	1	ENSG00000050438			8.81977	23.3734	14.8672	23.3706	3.14074	4.54679	3.89406	4.54662	3.84377	4.22034
LAMC3	9	133884469..133969860	0.108047	-0.000513986	-1.00036	0.99973	0.999791	1	ENSG00000050555			2.94612	15.97	8.23338	8.19695	1.55881	3.99729	3.04149	3.03509	2.77805	3.03829
PTGER3	1	complement(71318036..71513491)	0.11139	-0.641833	-1.56031	0.694839	0.999791	1	ENSG00000050628			9.05599	9.81792	11.7503	0	3.17887	3.29542	3.55463	0	3.23714	1.77731
TNIP3	4	complement(122052563..122148621)	0.220779	-2.88023	-7.36268	0.126124	0.999791	1	ENSG00000050730			32.6567	3.21858	4.741	0	5.02931	1.68642	2.24519	0	3.35786	1.1226
MAPK9	5	complement(179660143..179719099)	0.145474	-1.1286	-2.18646	0.451788	0.999791	1	ENSG00000050748			7.49508	17.6057	6.98206	2.97907	2.90594	4.13797	2.80365	1.57486	3.52196	2.18926
COL23A1	5	complement(177664619..178017556)	0.195634	-3.35185	-10.2096	0.0877022	0.999791	1	ENSG00000050767			20.1921	12.5091	0	2.29307	4.33572	3.64491	0	1.19728	3.99031	0.59864
BCAR1	16	complement(75262928..75301951)	0.0993519	-0.355115	-1.27909	0.822572	0.999791	1	ENSG00000050820			10.7368	5.82008	2.14326	9.602	3.42449	2.54104	1.09981	3.26333	2.98277	2.18157
FAM160A2	11	complement(6232565..6255941)	0.915882	3.83106	14.232	0.0332663	0.999791	1	ENSG00000051009			7.08598	7.68217	0	180.254	2.82497	2.94151	0	7.49389	2.88324	3.74694
HERPUD1	16	56965960..56977798	0.251616	0.339823	1.2656	0.824476	0.999791	1	ENSG00000051108			29.452	5.80545	36.3439	10.6421	4.88029	2.53741	5.18364	3.41171	3.70885	4.29767
HOMER3	19	complement(19040010..19052070)	0.0202893	-2.31122	-4.96303	0.440819	0.999791	1	ENSG00000051128			3.26897	0	0	0	1.70884	0	0	0	0.854418	0
RAD51	15	40986972..41024354	0.680472	4.03721	16.418	0.0239161	0.999791	1	ENSG00000051180			7.81447	0	46.7973	83.8624	2.96615	0	5.54835	6.38995	1.48307	5.96915
POLQ	3	complement(121150278..121264853)	0.165368	-0.147132	-1.10737	0.924143	0.999791	1	ENSG00000051341			4.91764	23.9913	20.6147	1.95461	2.29797	4.58444	4.3656	0.966884	3.4412	2.66624
PIK3CB	3	complement(138372860..138553780)	0.199661	-0.0983664	-1.07056	0.947241	0.999791	1	ENSG00000051382			11.9897	22.2831	23.2499	5.44634	3.58373	4.47788	4.53915	2.44529	4.0308	3.49222
CYBA	16	complement(88709691..88717560)	0.0406105	-1.01036	-2.01441	0.576468	0.999791	1	ENSG00000051523			0	7.22526	0	2.64895	0	2.85305	0	1.40542	1.42652	0.70271
THOC3	5	complement(175344876..175461683)	0.381605	-1.32754	-2.50974	0.379657	0.999791	1	ENSG00000051596			42.3111	21.1712	12.994	10.3492	5.40296	4.40403	3.69977	3.37144	4.9035	3.53561
HEBP2	6	138724668..138743334	0.37388	1.22505	2.33764	0.447007	0.999791	1	ENSG00000051620			1.08019	36.3031	54.3375	15.4563	0.11128	5.18202	5.76388	3.95012	2.64665	4.857
MPHOSPH9	12	complement(123636867..123728561)	0.578598	2.27289	4.83291	0.144291	0.999791	1	ENSG00000051825			4.34255	23.5396	45.9432	64.7262	2.11854	4.55702	5.52178	6.01628	3.33778	5.76903
PLEKHA5	12	19282648..19529334	0.184899	-1.42509	-2.68532	0.34914	0.999791	1	ENSG00000052126			7.99283	24.0703	2.83647	7.0598	2.99871	4.58918	1.5041	2.81963	3.79394	2.16186
PRSS8	16	complement(31142756..31147083)	0.143022	1.84114	3.58294	0.304964	0.999791	1	ENSG00000052344			0	8.06356	20.786	5.91258	0	3.01142	4.37754	2.56379	1.50571	3.47066
SIKE1	1	complement(115312100..115323306)	0.499605	3.23562	9.41929	0.0468747	0.999791	1	ENSG00000052723			3.79586	6.17285	84.865	7.5437	1.92443	2.62594	6.4071	2.91527	2.27518	4.66119
RRP12	10	complement(99116115..99161127)	0.142276	1.07651	2.10893	0.508768	0.999791	1	ENSG00000052749			8.22409	3.56641	24.9535	1.30753	3.03986	1.83447	4.64117	0.386845	2.43717	2.51401
FNIP2	4	159690290..159829201	0.454964	-0.999135	-1.9988	0.503747	0.999791	1	ENSG00000052795			29.8496	47.9837	18.0811	16.3646	4.89964	5.58447	4.17641	4.03251	5.24206	4.10446
MSMO1	4	166248775..166264312	0.189873	-1.54896	-2.92606	0.35436	0.999791	1	ENSG00000052802			11.6042	20.9675	6.17707	3.07487	3.53657	4.39008	2.62692	1.62052	3.96333	2.12372
TTC17	11	43380482..43516483	0.232243	-0.0520114	-1.03671	0.971009	0.999791	1	ENSG00000052841			23.7924	15.0466	15.0398	19.7016	4.57243	3.91137	3.91071	4.30024	4.2419	4.10548
ALX4	11	complement(44281994..44331716)	0.723359	-3.49549	-11.2784	0.041755	0.999791	1	ENSG00000052850			1.94546	126.549	1.5534	6.1861	0.960113	6.98355	0.635429	2.62903	3.97183	1.63223
FSTL4	5	complement(132532147..132948255)	0.3833	1.57765	2.98483	0.30103	0.999791	1	ENSG00000053108			3.32286	28.8195	19.8991	54.1502	1.73243	4.84897	4.31463	5.75889	3.2907	5.03676
FOXN3	14	complement(89591215..90085493)	0.407052	0.817861	1.76279	0.588825	0.999791	1	ENSG00000053254			26.3615	20.885	47.765	29.0157	4.72036	4.3844	5.57788	4.85876	4.55238	5.21832
METTL24	6	complement(110567131..110679475)	0.0391375	-2.31122	-4.96303	0.440819	0.999791	1	ENSG00000053328			6.30575	0	0	0	2.65667	0	0	0	1.32833	0
AKR7A2	1	complement(19630459..19638640)	0.109038	1.57625	2.98194	0.44017	0.999791	1	ENSG00000053371			0	6.80943	20.0607	0	0	2.76753	4.3263	0	1.38377	2.16315
MRTO4	1	19578033..19586622	1.79856	3.31693	9.96541	0.0383144	0.999791	1	ENSG00000053372			3.964	34.3801	269.038	66.1739	1.98696	5.1035	8.07166	6.04819	3.54523	7.05993
NNAT	20	36149617..36152092	0.685786	-5.62884	-49.4822	0.0701484	0.999791	1	ENSG00000053438			8.64483	112.466	0	0	3.11184	6.81335	0	0	4.96259	0
USE1	19	17326155..17330638	0.199709	1.37678	2.59688	0.455949	0.999791	1	ENSG00000053501			4.60157	9.97745	36.7423	0	2.20213	3.31867	5.19937	0	2.7604	2.59968
MCF2L2	3	complement(182895831..183146566)	0.640931	-1.95805	-3.88537	0.254834	0.999791	1	ENSG00000053524			70.1598	36.5573	23.0163	5.18817	6.13257	5.19209	4.52458	2.37522	5.66233	3.4499
NRIP2	12	complement(2934514..2944710)	0.146362	-4.6668	-25.4008	0.126645	0.999791	1	ENSG00000053702			3.99087	21.6332	0	0	1.9967	4.43518	0	0	3.21594	0
LAMA3	18	21269407..21535030	0.197894	0.746909	1.67819	0.635642	0.999791	1	ENSG00000053747			5.79092	25.1126	1.98167	36.8275	2.53379	4.65034	0.986717	5.20271	3.59207	3.09471
AP5M1	14	57735627..57756797	0.140353	-0.924659	-1.89823	0.599225	0.999791	1	ENSG00000053770			0	24.971	8.17392	2.03444	0	4.64218	3.03103	1.02463	2.32109	2.02783
ANAPC4	4	25378835..25420120	0.943484	-2.74366	-6.69765	0.102381	0.999791	1	ENSG00000053900			138.823	14.5648	25.0298	1.18662	7.1171	3.86441	4.64557	0.246856	5.49075	2.44621
KCNQ1	11	2465914..2870339	0.0366778	0.342608	1.26805	0.847567	0.999791	1	ENSG00000053918			0	6.10808	6.74796	0	0	2.61072	2.75445	0	1.30536	1.37723
TRAPPC3	1	complement(36602173..36615098)	0.989065	3.50266	11.3346	0.0319574	0.999791	1	ENSG00000054116			3.37652	18.303	18.8724	174.468	1.75554	4.19401	4.23821	7.44682	2.97477	5.84251
THRAP3	1	36690017..36770958	0.376039	1.68009	3.20448	0.291592	0.999791	1	ENSG00000054118			0	25.6072	35.8338	35.6752	0	4.67848	5.16325	5.15685	2.33924	5.16005
PHPT1	9	139743176..139745488	0	#NUM!	#NUM!	#NUM!	#NUM!	#NUM!	ENSG00000054148			0	0	0	0	0	0	0	0	0	0
ENTPD2	9	complement(139942550..139948497)	0.263691	-5.61142	-48.8885	0.07938	0.999791	1	ENSG00000054179			42.4854	0	0	0	5.4089	0	0	0	2.70445	0
LY75	2	complement(160628362..160761260)	0.148232	1.79057	3.45951	0.25391	0.999791	1	ENSG00000054219			1.18626	7.71639	24.6271	2.82901	0.246417	2.94793	4.62217	1.5003	1.59717	3.06123
ARID4B	1	complement(235294949..235491534)	0.99601	2.73514	6.65824	0.126801	0.999791	1	ENSG00000054267			22.2253	1.09524	174.237	9.63697	4.47413	0.131247	7.4449	3.26858	2.30269	5.35674
OPN3	1	complement(241753404..241840678)	0.0391751	-3.17795	-9.05022	0.279867	0.999791	1	ENSG00000054277			0	6.96988	0	0	0	2.80113	0	0	1.40057	0
SDCCAG8	1	243419320..243663394	0.219549	-1.35414	-2.55645	0.388302	0.999791	1	ENSG00000054282			27.1667	9.06228	3.33721	9.96733	4.76377	3.17987	1.73864	3.31721	3.97182	2.52792
PTPRN	2	complement(220154345..220174370)	0.283764	-1.07752	-2.1104	0.474232	0.999791	1	ENSG00000054356			28.4366	19.0847	5.40615	15.0702	4.82968	4.25434	2.4346	3.91363	4.54201	3.17412
HHAT	1	210501596..210849638	0.0957912	-0.763266	-1.69733	0.666052	0.999791	1	ENSG00000054392			5.20782	11.292	8.31662	0	2.38068	3.49723	3.056	0	2.93895	1.528
KIF1B	1	10270863..10441661	0.39236	1.85588	3.61972	0.236034	0.999791	1	ENSG00000054523			12.0128	8.22535	58.5609	14.5754	3.5865	3.04008	5.87186	3.86547	3.31329	4.86867
FOXC1	6	1610681..1614127	0.158568	-2.04794	-4.13515	0.267041	0.999791	1	ENSG00000054598			3.24526	24.6281	5.1825	0	1.69833	4.62223	2.37365	0	3.16028	1.18682
TBC1D22A	22	47158518..47571336	0.335747	-2.28478	-4.8729	0.141107	0.999791	1	ENSG00000054611			14.7606	43.4353	3.36741	6.70501	3.88368	5.4408	1.75164	2.74524	4.66224	2.24844
SYNE2	14	64319683..64693165	0.362444	-0.538035	-1.45199	0.761905	0.999791	1	ENSG00000054654			38.1132	22.3977	27.3038	13.8747	5.25222	4.48528	4.77103	3.79438	4.86875	4.28271
PLEKHH1	14	68000018..68056329	1.06148	-1.27135	-2.41388	0.447991	0.999791	1	ENSG00000054690			24.8196	161.447	32.2039	28.7731	4.63341	7.33492	5.00916	4.84665	5.98416	4.92791
ATP9A	20	complement(50213053..50385173)	0.451836	-1.30447	-2.46992	0.376652	0.999791	1	ENSG00000054793			9.41504	69.9921	8.5916	16.038	3.23497	6.12912	3.10293	4.00342	4.68204	3.55317
SPO11	20	55904815..55919050	0.130019	1.86666	3.64688	0.360248	0.999791	1	ENSG00000054796			0	6.49576	23.9209	0	0	2.6995	4.5802	0	1.34975	2.2901
CBLN4	20	complement(54572496..54580528)	0.0910018	-1.93926	-3.8351	0.297423	0.999791	1	ENSG00000054803			7.39842	8.02089	0	2.94065	2.88722	3.00376	0	1.55613	2.94549	0.778067
CHRDL2	11	complement(74407474..74442430)	0.105114	1.49175	2.81229	0.403373	0.999791	1	ENSG00000054938			0	7.893	5.81324	14.4688	0	2.98057	2.53934	3.85487	1.49029	3.19711
FAM168A	11	complement(73111532..73309234)	0.310298	0.916385	1.88738	0.585527	0.999791	1	ENSG00000054965			7.14969	26.3542	57.0884	0	2.83788	4.71996	5.83512	0	3.77892	2.91756
RELT	11	73087309..73108519	0.675853	2.90151	7.47207	0.0665204	0.999791	1	ENSG00000054967			1.76944	21.1015	29.6699	101.275	0.823294	4.39927	4.89093	6.66214	2.61128	5.77653
GALC	14	complement(88304164..88460009)	0.282774	2.50451	5.67458	0.102027	0.999791	1	ENSG00000054983			4.9171	5.33081	30.1007	23.4528	2.29781	2.41435	4.91172	4.55169	2.35608	4.73171
NOP58	2	203130439..203168389	0.0210458	-2.31122	-4.96303	0.440819	0.999791	1	ENSG00000055044			3.39085	0	0	0	1.76165	0	0	0	0.880823	0
SZRD1	1	16679070..16724640	9.02135	-7.73613	-213.21	0.000319213	0.999791	1	ENSG00000055070			1428.05	28.1027	7.52648	0	10.4798	4.81264	2.91197	0	7.64623	1.45599
KCNH2	7	complement(150642049..150675403)	0.0388569	-1.10908	-2.15709	0.531288	0.999791	1	ENSG00000055118			0	6.91326	1.27292	1.26728	0	2.78937	0.348136	0.341738	1.39468	0.344937
CUL1	7	148395006..148498128	0.0576365	-1.54817	-2.92447	0.436562	0.999791	1	ENSG00000055130			0	10.2544	2.51749	0	0	3.35818	1.33198	0	1.67909	0.665992
FAM114A2	5	complement(153369688..153418496)	0.178846	-1.28271	-2.43295	0.392421	0.999791	1	ENSG00000055147			15.3871	14.8282	6.82565	4.07727	3.94365	3.89027	2.77097	2.0276	3.91696	2.39928
CYFIP2	5	156693089..156822606	0.470988	-1.15567	-2.22787	0.452051	0.999791	1	ENSG00000055163			35.1272	45.0068	5.09966	25.3854	5.13452	5.49207	2.3504	4.66593	5.31329	3.50816
TAB2	6	149539777..149732749	0.220055	1.69225	3.2316	0.266237	0.999791	1	ENSG00000055208			3.88552	10.5311	21.7174	20.0769	1.95811	3.39658	4.44078	4.32746	2.67734	4.38412
GINM1	6	149887430..149912884	0.0215966	2.36228	5.14182	0.483488	0.999791	1	ENSG00000055211			0	0	3.97333	0	0	0	1.99035	0	0	0.995174
EIF2AK2	2	complement(37326353..37384208)	0.223282	-1.52877	-2.8854	0.31633	0.999791	1	ENSG00000055332			12.4837	25.9402	9.13722	2.48094	3.64197	4.69712	3.19175	1.31089	4.16954	2.25132
USP36	17	complement(76783463..76837523)	1.03553	1.91869	3.7808	0.268399	0.999791	1	ENSG00000055483			4.29874	58.2553	156.176	36.7354	2.10392	5.86432	7.28703	5.1991	3.98412	6.24306
KMT2C	7	complement(151832010..152133090)	0.16703	-0.278701	-1.2131	0.85087	0.999791	1	ENSG00000055609			13.3348	14.9922	8.67572	12.1708	3.73712	3.90614	3.11698	3.60535	3.82163	3.36117
MCOLN3	1	complement(85483765..85514182)	0.559022	-0.486057	-1.40061	0.74149	0.999791	1	ENSG00000055732			28.7134	67.7519	36.4133	24.1681	4.84365	6.08219	5.18639	4.59503	5.46292	4.89071
CCDC85A	2	56411258..56613308	0.1883	-2.40411	-5.29309	0.211923	0.999791	1	ENSG00000055813			0	33.5016	4.48621	0	0	5.06616	2.1655	0	2.53308	1.08275
PUM2	2	complement(20448452..20551995)	0.230387	0.431131	1.34829	0.76903	0.999791	1	ENSG00000055917			9.78688	28.2942	16.9316	27.2299	3.29085	4.82243	4.08164	4.76712	4.05664	4.42438
MRPL43	10	complement(102729215..102747272)	0.106818	0.445163	1.36147	0.796153	0.999791	1	ENSG00000055950			0	16.9712	14.9992	4.97762	0	4.08501	3.90682	2.31546	2.04251	3.11114
ITIH4	3	complement(52846991..52865495)	0.266656	1.07175	2.10199	0.531455	0.999791	1	ENSG00000055955			4.09608	22.2036	49.0592	0	2.03425	4.47272	5.61645	0	3.25348	2.80823
ITIH1	3	52811603..52826078	0.0633787	2.14527	4.42374	0.270209	0.999791	1	ENSG00000055957			0	2.66951	9.83056	1.95741	0	1.41658	3.29727	0.968947	0.708288	2.13311
C4orf27	4	complement(170650616..170679104)	0.143287	-3.71587	-13.1398	0.210513	0.999791	1	ENSG00000056050			7.78998	16.8908	0	0	2.96162	4.07817	0	0	3.51989	0
ZFR	5	complement(32354456..32444867)	0.0806608	0.0971667	1.06967	0.950717	0.999791	1	ENSG00000056097			3.294	10.7134	10.5207	2.61853	1.71984	3.42135	3.39515	1.38876	2.57059	2.39195
ZNF280C	X	complement(129336685..129402873)	0.0294194	-3.17795	-9.05022	0.300992	0.999791	1	ENSG00000056277			0	5.23418	0	0	0	2.38796	0	0	1.19398	0
NPFFR2	4	72897521..73013784	0.329893	3.63274	12.4041	0.0703227	0.999791	1	ENSG00000056291			4.74201	0	11.3591	52.7746	2.2455	0	3.50578	5.72177	1.12275	4.61377
PHF21B	22	complement(45277042..45405880)	0.523214	3.59342	12.0705	0.0479808	0.999791	1	ENSG00000056487			1.94445	6.32414	96.2605	0	0.95936	2.66087	6.58887	0	1.81011	3.29444
TRAF1	9	complement(123664671..123691451)	0.462153	-0.410619	-1.32926	0.78882	0.999791	1	ENSG00000056558			67.6492	7.52215	19.3904	38.6092	6.08	2.91115	4.27727	5.27087	4.49557	4.77407
RC3H2	9	complement(125606835..125667620)	0.28024	-1.4291	-2.69278	0.346172	0.999791	1	ENSG00000056586			24.2235	23.1102	15.4734	1.5405	4.59833	4.53046	3.95172	0.623396	4.5644	2.28756
PCGF2	17	complement(36890150..36906070)	0.0257383	0.686454	1.60932	0.723392	0.999791	1	ENSG00000056661			0	3.45417	0	5.06552	0	1.78834	0	2.34071	0.89417	1.17036
IL17RB	3	53880607..53899827	3.25213	3.30261	9.86698	0.0443682	0.999791	1	ENSG00000056736			22.093	43.9116	499.818	105.375	4.46552	5.45653	8.96526	6.7194	4.96102	7.84233
TRAF3IP2	6	complement(111877657..111927481)	0.433222	1.6669	3.17531	0.255065	0.999791	1	ENSG00000056972			8.53533	20.3576	51.7958	29.8543	3.09345	4.3475	5.69476	4.89987	3.72047	5.29732
GYG2	X	2746829..2800859	0.132258	-0.676326	-1.59806	0.682227	0.999791	1	ENSG00000056998			12.2725	9.97882	9.79928	2.43898	3.61736	3.31887	3.29268	1.28628	3.46811	2.28948
DCBLD2	3	complement(98514785..98620533)	0.481275	2.45939	5.49985	0.120331	0.999791	1	ENSG00000057019			1.98446	20.4386	22.1835	70.9887	0.988747	4.35322	4.47142	6.14952	2.67098	5.31047
SERPINB3	18	complement(61322431..61329197)	0.136604	0.838945	1.78874	0.654471	0.999791	1	ENSG00000057149			12.5902	0	25.1324	0	3.65423	0	4.65148	0	1.82712	2.32574
SOAT1	1	179262925..179327815	0.18505	0.221481	1.16593	0.882685	0.999791	1	ENSG00000057252			7.9528	24.1414	26.6704	6.32199	2.99146	4.59344	4.73717	2.66038	3.79245	3.69877
PKP2	12	complement(32943679..33049774)	0.363998	-1.28001	-2.42841	0.39731	0.999791	1	ENSG00000057294			40.5505	19.9828	10.3022	13.1871	5.34165	4.32069	3.36489	3.72106	4.83117	3.54297
MSH4	1	76262567..76378923	0.0445951	3.70829	13.0709	0.279482	0.999791	1	ENSG00000057468			0	0	8.20457	0	0	0	3.03643	0	0	1.51821
F7	13	113760105..113774995	0.0898797	-4.30307	-19.7403	0.16699	0.999791	1	ENSG00000057593			0	15.991	0	0	0	3.99919	0	0	1.9996	0
GDI2	10	complement(5807186..5884095)	0.215849	2.71404	6.56155	0.140577	0.999791	1	ENSG00000057608			2.77372	3.00709	37.6506	2.20494	1.47182	1.58837	5.2346	1.14074	1.53009	3.18767
PRDM1	6	106534195..106557814	0.161532	-1.75234	-3.36905	0.270903	0.999791	1	ENSG00000057657			8.78192	19.0416	5.6097	1.39622	3.13454	4.25108	2.48792	0.481525	3.69281	1.48472
ATG5	6	complement(106632351..106773666)	1.00274	-3.20717	-9.23537	0.0465066	0.999791	1	ENSG00000057663			111.18	55.6312	18.2101	0	6.79675	5.79782	4.18667	0	6.29729	2.09333
TMCC3	12	complement(94960900..95044338)	3.52602	3.68031	12.8198	0.0560538	0.999791	1	ENSG00000057704			39.4915	20.4764	26.0489	666.086	5.30347	4.35589	4.70315	9.37956	4.82968	7.04136
PITHD1	1	24104895..24114722	0.0444183	3.19199	9.13872	0.338927	0.999791	1	ENSG00000057757			0	0	8.17205	0	0	0	3.0307	0	0	1.51535
MTA3	2	42721709..42984087	0.168589	0.199313	1.14815	0.892892	0.999791	1	ENSG00000057935			9.51585	19.4867	26.1714	4.20251	3.25033	4.28442	4.70992	2.07125	3.76737	3.39059
USP13	3	179370543..179507189	0.101946	0.845778	1.79723	0.606239	0.999791	1	ENSG00000058056			0	12.9323	14.8162	4.21446	0	3.6929	3.8891	2.07535	1.84645	2.98223
ATP11B	3	182511288..182639423	0.248131	1.91949	3.7829	0.289609	0.999791	1	ENSG00000058063			0	14.5067	45.651	0	0	3.85865	5.51257	0	1.92932	2.75629
LAMC2	1	183155373..183214035	0.626045	0.0908293	1.06498	0.956732	0.999791	1	ENSG00000058085			8.54838	101.944	2.73026	80.1862	3.09565	6.67163	1.44904	6.32528	4.88364	3.88716
CDK14	7	90095738..90839905	0.353364	1.8462	3.59553	0.249999	0.999791	1	ENSG00000058091			1.6352	19.5006	61.3662	3.89966	0.709468	4.28545	5.93937	1.96335	2.49746	3.95136
SEC61A1	3	127770484..127790526	0.174149	-0.986789	-1.98177	0.567329	0.999791	1	ENSG00000058262			0	30.9838	3.8033	7.57293	0	4.95344	1.92725	2.92085	2.47672	2.42405
PPP1R12A	12	complement(80167343..80329240)	0.174647	0.669232	1.59023	0.676843	0.999791	1	ENSG00000058272			11.6432	7.76787	31.466	0.711971	3.54141	2.95752	4.97572	-0.49011	3.24947	2.24281
RASGRF1	15	complement(79252289..79383115)	0.384668	-0.816441	-1.76106	0.617464	0.999791	1	ENSG00000058335			0	68.4386	15.4302	13.3137	0	6.09674	3.94769	3.73484	3.04837	3.84126
CAMK2B	7	complement(44256749..44374176)	0.254203	-2.94831	-7.71843	0.0705442	0.999791	1	ENSG00000058404			31.5342	10.4048	5.47374	0	4.97884	3.37918	2.45253	0	4.17901	1.22626
CROCC	1	17066768..17299474	0.444264	2.28574	4.87613	0.193848	0.999791	1	ENSG00000058453			0	25.975	3.02064	84.2038	0	4.69905	1.59486	6.39581	2.34953	3.99533
POLR3E	16	22308730..22346424	0.877664	-1.53676	-2.90141	0.35467	0.999791	1	ENSG00000058600			110.042	34.6356	51.9635	2.82183	6.78191	5.11418	5.69943	1.49663	5.94805	3.59803
ATP2B4	1	203595689..203713209	1.01861	-3.27124	-9.65476	0.0449848	0.999791	1	ENSG00000058668			140.391	26.1989	6.43188	10.9773	7.13331	4.71143	2.68524	3.45645	5.92237	3.07085
ZC3H11A	1	203764782..203823252	0.769774	-2.33302	-5.03859	0.136278	0.999791	1	ENSG00000058673			95.7187	31.2567	16.5749	9.16754	6.58073	4.96609	4.05093	3.19654	5.77341	3.62373
RIOK2	5	complement(96496571..96518964)	0.171585	0.762002	1.69584	0.6103	0.999791	1	ENSG00000058729			12.1989	8.81686	19.481	12.9299	3.60868	3.14026	4.284	3.69264	3.37447	3.98832
YIPF1	1	complement(54317392..54356407)	0.351946	1.50131	2.831	0.372471	0.999791	1	ENSG00000058799			24.7596	0	31.6319	35.4284	4.62992	0	4.98331	5.14683	2.31496	5.06507
NDC1	1	complement(54231133..54304533)	1.01308	-3.60195	-12.1422	0.0274707	0.999791	1	ENSG00000058804			154.671	9.447	5.21833	8.65873	7.27306	3.23986	2.38359	3.11416	5.25646	2.74887
DGKG	3	complement(185823457..186080026)	0.807802	-2.13037	-4.37829	0.189603	0.999791	1	ENSG00000058866			115.145	16.5708	11.3908	19.4407	6.84731	4.05057	3.5098	4.28101	5.44894	3.89541
FLYWCH1	16	2961938..3001209	0.183863	1.55174	2.9317	0.331989	0.999791	1	ENSG00000059122			2.65931	10.0907	31.8509	2.11399	1.41105	3.33496	4.99326	1.07997	2.37301	3.03662
UNKL	16	complement(1413206..1464752)	0.130481	-1.30759	-2.47527	0.435368	0.999791	1	ENSG00000059145			19.7314	1.4261	8.40268	1.04569	4.30242	0.51208	3.07085	0.0644504	2.40725	1.56765
TBXAS1	7	139476850..139720125	0.467605	-1.70582	-3.26214	0.292954	0.999791	1	ENSG00000059377			1.78383	81.2245	17.0921	2.83608	0.834979	6.34384	4.09526	1.5039	3.58941	2.79958
PARP12	7	complement(139723544..139763521)	1.22286	3.17192	9.01243	0.0564422	0.999791	1	ENSG00000059378			3.55972	25.0849	211.754	14.1488	1.83176	4.64875	7.72625	3.82261	3.24026	5.77443
ALDH18A1	10	complement(97365696..97416463)	0.344816	0.106769	1.07681	0.947629	0.999791	1	ENSG00000059573			0	61.3483	26.1588	23.6755	0	5.93895	4.70923	4.56532	2.96948	4.63727
TARBP1	1	complement(234527059..234614849)	0.283833	-1.46146	-2.75386	0.333149	0.999791	1	ENSG00000059588			18.7813	29.759	2.30713	12.633	4.23122	4.89526	1.2061	3.65913	4.56324	2.43261
PET112	4	complement(152591656..152682175)	0.820466	1.04478	2.06305	0.555792	0.999791	1	ENSG00000059691			42.8161	49.513	15.1944	145.221	5.42008	5.62974	3.92547	7.18211	5.52491	5.55379
MXD1	2	70124820..70170077	0.195969	2.41495	5.333	0.146487	0.999791	1	ENSG00000059728			0	7.67448	26.8484	9.84775	0	2.94007	4.74677	3.29979	1.47003	4.02328
CDK17	12	complement(96672039..96794338)	0.158493	-0.420279	-1.33819	0.790733	0.999791	1	ENSG00000059758			20.5036	5.55717	17.7358	2.71652	4.3578	2.47435	4.1486	1.44176	3.41608	2.79518
DNAJC25	9	114393632..114432508	0.0528426	0.723865	1.6516	0.705761	0.999791	1	ENSG00000059769			0	6.60005	9.72195	0	0	2.72248	3.28125	0	1.36124	1.64062
SLC2A3	12	complement(8071826..8088871)	0.864112	2.50289	5.6682	0.106738	0.999791	1	ENSG00000059804			16.3464	17.7218	34.8058	132.832	4.0309	4.14745	5.12126	7.05346	4.08918	6.08736
PSD	10	complement(104162376..104181296)	0.0323209	-0.0641911	-1.0455	0.972775	0.999791	1	ENSG00000059915			0	5.7504	0	4.21646	0	2.52366	0	2.07603	1.26183	1.03802
CTDP1	18	77439801..77514510	0.206891	-1.02443	-2.03415	0.512176	0.999791	1	ENSG00000060069			8.44895	27.4794	13.4925	1.6791	3.07877	4.78028	3.75409	0.747689	3.92953	2.25089
YBX3	12	complement(10851683..10875911)	0.733943	1.46215	2.75518	0.359507	0.999791	1	ENSG00000060138			27.2681	21.1159	124.416	11.3543	4.76914	4.40026	6.95903	3.50517	4.5847	5.2321
STYK1	12	complement(10771538..10826917)	0.321113	-0.518289	-1.43226	0.733721	0.999791	1	ENSG00000060140			22.8694	31.8774	28.6952	5.19423	4.51535	4.99446	4.84274	2.37691	4.75491	3.60982
WNK1	12	861759..1020618	0.397412	-0.3952	-1.31513	0.800224	0.999791	1	ENSG00000060237			32.6951	34.602	6.83734	37.1295	5.031	5.11278	2.77343	5.21449	5.07189	3.99396
RPS17P5	6	complement(50824968..50825375)	0	#NUM!	#NUM!	#NUM!	#NUM!	#NUM!	ENSG00000060303			0	0	0	0	0	0	0	0	0	0
CCAR1	10	70480769..70552134	0.298444	-1.73869	-3.33731	0.237799	0.999791	1	ENSG00000060339			27.9567	22.2265	2.97636	10.3711	4.80512	4.47421	1.57355	3.3745	4.63967	2.47403
OGFR	20	61436187..61445352	0.101479	0.0749199	1.0533	0.96801	0.999791	1	ENSG00000060491			0	18.0547	0	13.2385	0	4.1743	0	3.72667	2.08715	1.86334
GNA15	19	3136191..3163767	0.131402	-2.24652	-4.74537	0.226757	0.999791	1	ENSG00000060558			8.56212	13.9238	3.41831	0	3.09797	3.79948	1.77328	0	3.44872	0.886642
CREB3L3	19	4153598..4173051	0.0168721	2.36241	5.14229	0.48346	0.999791	1	ENSG00000060566			0	0	0	3.32058	0	0	0	1.73144	0	0.865718
PIGV	1	27113963..27124889	0.163112	-0.110901	-1.0799	0.944525	0.999791	1	ENSG00000060642			16.5382	10.7578	21.1284	2.62937	4.04773	3.42731	4.40111	1.39472	3.73752	2.89791
PTPRU	1	29563028..29653325	0.460844	-1.26888	-2.40974	0.429693	0.999791	1	ENSG00000060656			26.7138	52.4926	30.6622	0	4.73951	5.71404	4.93839	0	5.22678	2.4692
SNRNP40	1	complement(31732417..31769662)	0.650205	-2.4321	-5.39679	0.109561	0.999791	1	ENSG00000060688			39.0451	72.566	6.68066	11.0852	5.28707	6.18122	2.73999	3.47056	5.73414	3.10527
RIMBP2	12	complement(130880682..131200826)	0.244959	1.23888	2.36015	0.422929	0.999791	1	ENSG00000060709			6.40101	19.4308	5.11104	42.7427	2.6783	4.28027	2.35362	5.41761	3.47929	3.88561
COL11A1	1	complement(103342023..103574052)	0.187095	0.762736	1.69671	0.633795	0.999791	1	ENSG00000060718			16.2416	7.33672	3.24212	33.3537	4.02162	2.87513	1.69694	5.05977	3.44838	3.37836
QSER1	11	32914724..33014862	0.75499	2.10963	4.31581	0.217456	0.999791	1	ENSG00000060749			18.0477	12.6605	137.325	1.68787	4.17375	3.66226	7.10145	0.7552	3.918	3.92832
MPC1	6	complement(166778407..166796486)	0.0932996	3.71551	13.1365	0.26559	0.999791	1	ENSG00000060762			0	0	11.7142	5.83116	0	0	3.55018	2.54378	0	3.04698
ACAA1	3	complement(38144620..38178733)	0.425456	-0.594878	-1.51034	0.676672	0.999791	1	ENSG00000060971			29.9102	42.6667	27.6534	15.0169	4.90256	5.41504	4.78938	3.90852	5.1588	4.34895
BCAT1	12	complement(24964295..25102393)	0.502887	-1.26988	-2.41142	0.430459	0.999791	1	ENSG00000060982			30.1986	56.1246	32.7244	0.857358	4.91641	5.81056	5.0323	-0.22203	5.36348	2.40513
HDAC7	12	complement(48176505..48226915)	0.117518	-0.714369	-1.64077	0.636714	0.999791	1	ENSG00000061273			7.88092	12.2057	8.98958	1.78996	2.97836	3.60948	3.16825	0.839927	3.29392	2.00409
LZTS1	8	complement(20103676..20161474)	0.334492	-0.434794	-1.35172	0.811984	0.999791	1	ENSG00000061337			0	59.5115	0	29.6106	0	5.8951	0	4.88804	2.94755	2.44402
PRDM6	5	122424816..122529960	0.176457	-1.46296	-2.75673	0.312616	0.999791	1	ENSG00000061455			13.1605	16.8619	6.68709	2.85321	3.71814	4.07569	2.74138	1.51259	3.89692	2.12698
WNT8A	5	137419581..137428054	0.928185	0.302798	1.23353	0.860112	0.999791	1	ENSG00000061492			128.518	23.2218	0	178.787	7.00582	4.53741	0	7.4821	5.77162	3.74105
SPAG4	20	34203814..34208971	0.0403424	3.19226	9.14041	0.340857	0.999791	1	ENSG00000061656			0	0	0	7.93975	0	0	0	2.98909	0	1.49455
NCKAP1	2	complement(183773843..183903586)	0.324161	-1.25435	-2.38559	0.436646	0.999791	1	ENSG00000061676			29.3072	25.3107	21.4179	1.57949	4.87318	4.66168	4.42074	0.659457	4.76743	2.5401
MRPS35	12	27863706..27909228	0.034444	-2.31099	-4.96223	0.440872	0.999791	1	ENSG00000061794			0	6.12814	0	0	0	2.61545	0	0	1.30772	0
GUCY1B3	4	156680144..156728743	0.4627	-1.33696	-2.52619	0.363082	0.999791	1	ENSG00000061918			45.058	32.566	23.9851	4.77579	5.49371	5.0253	4.58407	2.25574	5.2595	3.4199
SFSWAP	12	132195626..132284282	0.297406	-0.885604	-1.84754	0.553965	0.999791	1	ENSG00000061936			18.7229	32.2384	3.51759	19.2611	4.22674	5.01071	1.81459	4.26762	4.61872	3.0411
TNK2	3	complement(195590235..195638816)	0.103136	-0.621503	-1.53848	0.69472	0.999791	1	ENSG00000061938			4.95105	12.8823	9.48788	0.787157	2.30774	3.68732	3.24609	-0.345276	2.99753	1.4504
MON2	12	62860597..62991363	0.452985	2.3743	5.18485	0.126908	0.999791	1	ENSG00000061987			12.7884	4.62144	41.5254	44.7303	3.67676	2.20834	5.37592	5.48318	2.94255	5.42955
CDH3	16	68670092..68756519	0.441146	1.43826	2.70994	0.355357	0.999791	1	ENSG00000062038			2.23326	33.8962	69.5448	12.4272	1.15915	5.08305	6.11987	3.63542	3.1211	4.87765
ARSF	X	2959512..3030767	0.12481	-1.10992	-2.15833	0.529636	0.999791	1	ENSG00000062096			15.1509	5.47521	8.06505	0	3.92133	2.45291	3.01168	0	3.18712	1.50584
GPBP1	5	56469775..56560506	0.313444	5.02095	32.468	0.0113884	0.999791	1	ENSG00000062194			0	1.86779	19.259	41.0866	0	0.901336	4.26746	5.3606	0.450668	4.81403
DGAT2	11	75470557..75512579	0.259437	0.723864	1.6516	0.622124	0.999791	1	ENSG00000062282			9.90699	23.0154	36.1621	12.3757	3.30845	4.52453	5.17641	3.62944	3.91649	4.40292
ZNF112	19	complement(44830708..44871377)	0.0865678	1.49135	2.81152	0.403935	0.999791	1	ENSG00000062370			0	6.30332	11.6061	4.62189	0	2.65611	3.53681	2.20848	1.32806	2.87265
CS	12	complement(56665483..56694176)	0.223596	-0.344011	-1.26928	0.839601	0.999791	1	ENSG00000062485			0	39.7812	23.7183	1.38902	0	5.31402	4.56793	0.474069	2.65701	2.521
LTK	15	complement(41795836..41806085)	0.090626	0.993756	1.99136	0.588021	0.999791	1	ENSG00000062524			6.41055	3.47495	0	17.836	2.68045	1.79699	0	4.15672	2.23872	2.07836
MRPS24	7	complement(43906157..43909492)	0.183576	-0.425438	-1.34298	0.796337	0.999791	1	ENSG00000062582			8.56212	23.2063	3.41831	17.0159	3.09797	4.53644	1.77328	4.08881	3.8172	2.93105
ELMO2	20	complement(44994688..45061704)	0.129156	0.400826	1.32026	0.803936	0.999791	1	ENSG00000062598			1.66613	19.8695	21.2858	2.64895	0.736502	4.31248	4.41182	1.40542	2.52449	2.90862
WAPAL	10	complement(88195013..88281572)	0.997918	-0.727807	-1.65612	0.655051	0.999791	1	ENSG00000062650			130.611	33.3176	14.7232	80.619	7.02913	5.05821	3.88001	6.33305	6.04367	5.10653
VMP1	17	57784553..57919616	0.0936011	-0.762768	-1.69674	0.650501	0.999791	1	ENSG00000062716			2.55223	13.8348	4.07577	4.05773	1.35176	3.79023	2.02707	2.02067	2.57099	2.02387
APPBP2	17	complement(58520520..58603580)	0.144897	1.50569	2.83961	0.31865	0.999791	1	ENSG00000062725			1.13383	9.83385	19.9174	7.21064	0.18121	3.29776	4.31596	2.85013	1.73948	3.58304
POLD1	19	50887461..50921273	0.0571911	-4.27971	-19.4232	0.171335	0.999791	1	ENSG00000062822			9.2145	0	0	0	3.20391	0	0	0	1.60195	0
SEZ6	17	complement(27281919..27333458)	0.120964	0.335746	1.26203	0.844488	0.999791	1	ENSG00000063015			6.57637	14.2594	0	20.9113	2.71729	3.83384	0	4.38621	3.27556	2.1931
EIF4B	12	53399942..53435993	0.558251	-1.33529	-2.52326	0.350834	0.999791	1	ENSG00000063046			32.762	63.144	17.4397	15.9157	5.03395	5.98057	4.12431	3.99238	5.50726	4.05834
SLC6A16	19	complement(49792895..49828482)	0.643761	3.01858	8.10368	0.081044	0.999791	1	ENSG00000063127			0	16.8486	109.2	9.88332	0	4.07455	6.77083	3.305	2.03728	5.03791
GLTSCR1	19	48111453..48206533	0.142753	-2.01388	-4.03868	0.289324	0.999791	1	ENSG00000063169			0	25.3981	4.67646	0	0	4.66665	2.22542	0	2.33332	1.11271
SPHK2	19	49122548..49133974	0.0247651	-0.18101	-1.13368	0.916073	0.999791	1	ENSG00000063176			2.01339	2.18279	3.21528	0	1.00963	1.12617	1.68494	0	1.0679	0.842472
RPL18	19	complement(49118585..49122793)	0.375968	2.0396	4.1113	0.216027	0.999791	1	ENSG00000063177			0	24.1105	10.1472	63.1392	0	4.59159	3.34301	5.98046	2.2958	4.66173
CA11	19	complement(49141199..49149569)	0.0334602	-2.31122	-4.96303	0.440819	0.999791	1	ENSG00000063180			5.39104	0	0	0	2.43056	0	0	0	1.21528	0
ISOC2	19	complement(55964352..55973710)	1.57337	-8.90352	-478.88	0.00462584	0.999791	1	ENSG00000063241			238.549	16.5076	0	0	7.89814	4.04506	0	0	5.9716	0
U2AF2	19	56165512..56186081	0.0331299	-1.01036	-2.01441	0.57615	0.999791	1	ENSG00000063244			0	5.89433	0	2.161	0	2.55933	0	1.1117	1.27966	0.55585
EPN1	19	56186592..56221224	0.113521	0.0275279	1.01926	0.988309	0.999791	1	ENSG00000063245			17.4379	0	20.8855	0	4.12415	0	4.38443	0	2.06208	2.19222
MED29	19	39881943..39891277	0.283643	3.44626	10.9	0.0710236	0.999791	1	ENSG00000063322			0	6.32469	2.32909	53.3319	0	2.66099	1.21976	5.73693	1.3305	3.47835
AHRR	5	304291..438406	0.193388	0.127763	1.0926	0.934358	0.999791	1	ENSG00000063438			24.768	6.3181	29.0832	6.94909	4.63041	2.65949	4.86212	2.79682	3.64495	3.82947
GSC2	22	complement(19136089..19137796)	0.134424	-3.21437	-9.28159	0.275192	0.999791	1	ENSG00000063515			21.6581	0	0	0	4.43683	0	0	0	2.21842	0
ZNF275	X	152599613..152625568	0.148547	0.680814	1.60304	0.663079	0.999791	1	ENSG00000063587			4.11871	14.8841	26.3094	1.09137	2.04219	3.8957	4.71751	0.126146	2.96895	2.42183
MTMR1	X	149861435..149933576	0.156986	4.18681	18.2119	0.0549051	0.999791	1	ENSG00000063601			0	1.91529	0	30.8963	0	0.93756	0	4.94936	0.46878	2.47468
GPC1	2	241375088..241407493	0.0213171	-3.21437	-9.28159	0.27254	0.999791	1	ENSG00000063660			3.43457	0	0	0	1.78013	0	0	0	0.890066	0
ADCK1	14	78266426..78401355	0.180087	1.05195	2.07333	0.492149	0.999791	1	ENSG00000063761			6.31168	11.4045	26.8785	6.68988	2.65802	3.51154	4.74838	2.74198	3.08478	3.74518
HAGH	16	complement(1845621..1877195)	0.150422	-0.782778	-1.72044	0.624303	0.999791	1	ENSG00000063854			17.714	7.20166	12.3762	1.7602	4.14682	2.84833	3.62949	0.815737	3.49757	2.22261
RNF4	4	2463947..2627047	0.236471	-1.66893	-3.17978	0.252103	0.999791	1	ENSG00000063978			19.9867	20.0015	4.91042	6.11086	4.32097	4.32204	2.29585	2.61137	4.3215	2.45361
CASP8	2	202098166..202152434	0.632828	-0.282442	-1.21625	0.853549	0.999791	1	ENSG00000064012			18.0744	92.6314	55.1037	20.899	4.17588	6.53343	5.78408	4.38536	5.35465	5.08472
LIMCH1	4	41361624..41702061	2.5554	-3.80401	-13.9676	0.0496763	0.999791	1	ENSG00000064042			399.588	13.3982	10.6902	20.467	8.64237	3.74397	3.41821	4.35523	6.19317	3.88672
ASUN	12	complement(27058114..27091259)	0.0290279	0.686188	1.60903	0.724992	0.999791	1	ENSG00000064102			0	3.62559	5.34054	0	0	1.85821	2.41698	0	0.929107	1.20849
TM7SF3	12	complement(27126128..27167367)	1.25523	4.57888	23.8991	0.00735357	0.999791	1	ENSG00000064115			0	12.4769	62.0281	180.686	0	3.64119	5.95485	7.49734	1.8206	6.7261
DLX3	17	complement(48067369..48072588)	0.151572	-1.66959	-3.18124	0.347389	0.999791	1	ENSG00000064195			8.24045	17.8675	0	6.55066	3.04272	4.15927	0	2.71164	3.601	1.35582
SPA17	11	124543694..124567414	0.193289	0.759588	1.69301	0.624038	0.999791	1	ENSG00000064199			12.895	9.31995	29.1729	6.83383	3.68874	3.22032	4.86656	2.77269	3.45453	3.81962
TSPAN32	11	2323227..2339430	0	#NUM!	#NUM!	#NUM!	#NUM!	#NUM!	ENSG00000064201			0	0	0	0	0	0	0	0	0	0
WISP2	20	43343485..43357150	0.178412	-5.69087	-51.6563	0.064826	0.999791	1	ENSG00000064205			4.49163	26.7825	0	0	2.16724	4.74322	0	0	3.45523	0
DMRT3	9	976964..991731	0.25701	-1.24207	-2.36538	0.503204	0.999791	1	ENSG00000064218			0	45.7262	14.9678	0	0	5.51495	3.90379	0	2.75747	1.9519
ST3GAL6	3	98451080..98540045	0.638535	4.64809	25.0735	0.00619419	0.999791	1	ENSG00000064225			0	5.78606	35.5123	87.6807	0	2.53258	5.15025	6.45419	1.26629	5.80222
ATP2C2	16	84402133..84497793	0.123726	-0.806297	-1.74872	0.604055	0.999791	1	ENSG00000064270			13.3709	7.24793	8.00721	2.65726	3.74102	2.85757	3.0013	1.40994	3.2993	2.20562
NGFR	17	47572655..47592379	0.180678	0.0465174	1.03277	0.977728	0.999791	1	ENSG00000064300			0	32.1454	12.9138	12.8567	0	5.00654	3.69084	3.68444	2.50327	3.68764
CDON	11	complement(125825691..125933230)	0.278887	0.614005	1.5305	0.689261	0.999791	1	ENSG00000064309			3.16596	38.8998	38.7617	13.4227	1.66265	5.28169	5.27656	3.7466	3.47217	4.51158
TAF2	8	complement(120743015..120845103)	0.0418396	-1.93916	-3.83483	0.309257	0.999791	1	ENSG00000064313			1.70863	5.55717	1.3643	0	0.772841	2.47435	0.448157	0	1.6236	0.224078
HIPK2	7	complement(139246316..139477577)	0.394701	-0.116524	-1.08412	0.943193	0.999791	1	ENSG00000064393			5.14487	64.5424	46.3621	6.42692	2.36313	6.01217	5.53487	2.68413	4.18765	4.1095
TNPO3	7	complement(128594948..128695198)	0.0869791	-0.509985	-1.42403	0.770327	0.999791	1	ENSG00000064419			2.84424	12.3342	9.08421	0	1.50804	3.62459	3.18336	0	2.56632	1.59168
MEF2BNB-MEF2B	19	complement(19256376..19302967)	0.0706005	-3.17795	-9.05022	0.292571	0.999791	1	ENSG00000064489			0	12.5609	0	0	0	3.65087	0	0	1.82544	0
RFXANK	19	19303008..19312678	0.189374	-1.36126	-2.5691	0.44917	0.999791	1	ENSG00000064490			8.83254	23.9392	0	10.532	3.14283	4.5813	0	3.39671	3.86207	1.69835
TMEM161A	19	complement(19229978..19249322)	0.0211612	-2.31122	-4.96303	0.440819	0.999791	1	ENSG00000064545			3.40945	0	0	0	1.76954	0	0	0	0.88477	0
LPAR2	19	complement(19734477..19739739)	0.746339	3.28095	9.71993	0.0634147	0.999791	1	ENSG00000064547			0	20.3483	8.99199	137.267	0	4.34684	3.16864	7.10084	2.17342	5.13474
CTSA	20	44518783..44527459	0.235396	-0.464885	-1.38021	0.745969	0.999791	1	ENSG00000064601			22.923	16.5677	18.3034	7.59266	4.51872	4.05031	4.19404	2.9246	4.28451	3.55932
SUGP2	19	complement(19101697..19144832)	0.0792204	-0.119772	-1.08656	0.943301	0.999791	1	ENSG00000064607			0	14.0946	6.92049	3.44493	0	3.81707	2.79087	1.78448	1.90853	2.28767
SLC12A2	5	127419458..127525380	1.43673	3.90333	14.963	0.0398515	0.999791	1	ENSG00000064651			8.3919	9.09797	259.652	5.00329	3.069	3.18554	8.02044	2.32288	3.12727	5.17166
SNX24	5	122179134..122365049	0.312211	-0.808038	-1.75083	0.605518	0.999791	1	ENSG00000064652			44.1154	6.83245	20.1286	10.0197	5.46321	2.7724	4.33117	3.32477	4.11781	3.82797
EYA2	20	45523263..45817492	0.132233	-1.36116	-2.56892	0.434071	0.999791	1	ENSG00000064655			3.09188	20.1121	2.46878	4.91571	1.62848	4.32999	1.3038	2.2974	2.97924	1.8006
CNN2	19	1026298..1039068	0.599589	-1.29047	-2.44607	0.455613	0.999791	1	ENSG00000064666			3.39085	102.932	35.1975	0	1.76165	6.68555	5.1374	0	4.2236	2.5687
ABCA7	19	1040102..1065571	0.0899393	-0.746279	-1.67746	0.647879	0.999791	1	ENSG00000064687			2.67457	13.0482	1.06779	6.37838	1.41931	3.70578	0.0946251	2.67319	2.56254	1.38391
SNCAIP	5	121647049..121799914	0.644603	1.01166	2.01623	0.520881	0.999791	1	ENSG00000064692			6.10862	72.8483	57.3114	65.5558	2.61085	6.18682	5.84075	6.03465	4.39884	5.9377
DDX20	1	112297867..112310638	0.124784	-2.45044	-5.46584	0.179314	0.999791	1	ENSG00000064703			1.85852	20.1488	2.96795	0	0.894151	4.33263	1.56947	0	2.61339	0.784733
BTBD1	15	complement(83685174..83736106)	0.123254	1.19428	2.2883	0.457077	0.999791	1	ENSG00000064726			2.68324	8.72698	10.7125	12.7981	1.42397	3.12548	3.42122	3.67785	2.27473	3.54954
FAR2	12	29302036..29493913	0.164234	-0.868143	-1.82531	0.590982	0.999791	1	ENSG00000064763			4.13469	24.6541	11.555	1.64341	2.04778	4.62376	3.53045	0.716697	3.33577	2.12357
BCAS1	20	complement(52553316..52687304)	0.474499	0.108875	1.07839	0.94388	0.999791	1	ENSG00000064787			54.5437	24.1907	65.3275	21.6795	5.76934	4.59638	6.02962	4.43826	5.18286	5.23394
POU1F1	3	complement(87308554..87325737)	0.201584	4.97342	31.4158	0.158935	0.999791	1	ENSG00000064835			0	0	0	39.6734	0	0	0	5.3101	0	2.65505
CHI3L2	1	111743393..111786062	0.167617	0.818981	1.76416	0.60997	0.999791	1	ENSG00000064886			3.39496	18.403	8.13236	24.2891	1.7634	4.20187	3.02367	4.60224	2.98263	3.81296
SBNO2	19	complement(1107636..1174282)	0	#NUM!	#NUM!	#NUM!	#NUM!	#NUM!	ENSG00000064932			0	0	0	0	0	0	0	0	0	0
PMS1	2	190649107..190742355	0.0458103	0.490393	1.40483	0.76837	0.999791	1	ENSG00000064933			4.34255	2.35396	5.20111	3.45206	2.11854	1.23509	2.37882	1.78746	1.67682	2.08314
HMG20B	19	3572775..3579086	0.0251746	3.19199	9.13872	0.329514	0.999791	1	ENSG00000064961			0	0	4.6316	0	0	0	2.21151	0	0	1.10576
CALCRL	2	complement(188207856..188313187)	0.112181	-0.529775	-1.4437	0.733222	0.999791	1	ENSG00000064989			10.9242	7.89557	8.7227	2.8947	3.44946	2.98104	3.12477	1.53341	3.21525	2.32909
TAF11	6	complement(34845555..34855866)	7.06121	-9.57199	-761.127	0.00245411	0.999791	1	ENSG00000064995			1019.52	130.487	0	0	9.99368	7.02776	0	0	8.51072	0
ANKS1A	6	34857042..35059179	0.450575	-2.29322	-4.90151	0.138738	0.999791	1	ENSG00000064999			64.4797	8.96216	10.5611	5.25718	6.01077	3.16385	3.40069	2.39429	4.58731	2.89749
AP3D1	19	complement(2100988..2164464)	0.00790958	-2.31099	-4.96223	0.440872	0.999791	1	ENSG00000065000			0	1.40724	0	0	0	0.492868	0	0	0.246434	0
ZNF76	6	35226686..35263762	0.162511	-0.499605	-1.41383	0.765327	0.999791	1	ENSG00000065029			16.4773	10.7182	19.735	0	4.0424	3.42198	4.30268	0	3.73219	2.15134
SLC9A3R2	16	2075357..2089027	0	#NUM!	#NUM!	#NUM!	#NUM!	#NUM!	ENSG00000065054			0	0	0	0	0	0	0	0	0	0
NTHL1	16	complement(2089816..2097867)	0.124101	-0.195309	-1.14497	0.908388	0.999791	1	ENSG00000065057			6.74693	14.6292	16.1617	0	2.75423	3.87078	4.01451	0	3.3125	2.00725
UHRF1BP1	6	34759857..34850915	0.793626	1.21162	2.31597	0.456145	0.999791	1	ENSG00000065060			35.2274	41.8873	35.387	118.338	5.13863	5.38844	5.14515	6.88677	5.26353	6.01596
GNAI3	1	110091233..110136975	0.216563	-1.20451	-2.30459	0.498857	0.999791	1	ENSG00000065135			34.8921	0	13.9302	2.77371	5.12483	0	3.80014	1.47182	2.56241	2.63598
IPO5	13	98605912..98676551	0.128086	1.2281	2.34259	0.436168	0.999791	1	ENSG00000065150			0	12.5402	17.5482	6.43652	0	3.64848	4.13325	2.68628	1.82424	3.40977
OAT	10	complement(126085872..126107545)	0.447053	2.85405	7.23029	0.0728465	0.999791	1	ENSG00000065154			3.30177	10.7387	18.4546	68.2425	1.72324	3.42475	4.20591	6.0926	2.574	5.14925
WDR3	1	118472343..118509165	0.17136	0.822549	1.76853	0.593107	0.999791	1	ENSG00000065183			1.0887	23.606	11.3009	21.6363	0.122608	4.56108	3.49836	4.43538	2.34185	3.96687
PKN2	1	89149905..89301938	0.0756594	1.5395	2.90695	0.373156	0.999791	1	ENSG00000065243			1.59487	3.45811	12.7346	1.26782	0.673438	1.78998	3.67068	0.342355	1.23171	2.00652
WDR18	19	983174..994569	0.165315	-2.40482	-5.29569	0.241857	0.999791	1	ENSG00000065268			0	29.4121	3.61037	0	0	4.87834	1.85215	0	2.43917	0.926073
TRAM2	6	complement(52362200..52441713)	0.307907	-0.848268	-1.80034	0.568782	0.999791	1	ENSG00000065308			17.8128	35.1117	10.344	15.4473	4.15484	5.13388	3.37072	3.94929	4.64436	3.66
NTN1	17	8924859..9147317	0.496229	-2.48252	-5.58874	0.148093	0.999791	1	ENSG00000065320			76.5358	3.7716	16.6669	0	6.25806	1.91518	4.05891	0	4.08662	2.02946
GLP2R	17	9725523..9795419	0.575676	-1.79852	-3.47863	0.279567	0.999791	1	ENSG00000065325			11.0903	90.1754	0	20.5709	3.47123	6.49466	0	4.36253	4.98294	2.18127
MCM10	10	13203554..13253104	0.212468	-0.803224	-1.745	0.63184	0.999791	1	ENSG00000065328			0	37.8014	9.82623	6.52183	0	5.24037	3.29664	2.70528	2.62018	3.00096
DGKA	12	56321103..56347811	0.228492	-0.362043	-1.28524	0.804149	0.999791	1	ENSG00000065357			14.2363	24.9319	20.1113	6.96428	3.8315	4.63992	4.32994	2.79997	4.23571	3.56496
ERBB3	12	56473641..56497289	0.299856	-0.776967	-1.71352	0.611649	0.999791	1	ENSG00000065361			3.87923	49.0655	18.5848	6.16751	1.95577	5.61664	4.21605	2.62469	3.7862	3.42037
ROPN1	3	complement(123687368..123711025)	0.119979	1.58577	3.00167	0.364436	0.999791	1	ENSG00000065371			0	8.27822	18.2909	4.04665	0	3.04932	4.19305	2.01673	1.52466	3.10489
ANKRD44	2	complement(197831741..198175897)	0.500532	-0.384989	-1.30585	0.801942	0.999791	1	ENSG00000065413			49.7012	34.1696	11.6151	46.255	5.63521	5.09464	3.53794	5.53154	5.36493	4.53474
KARS	16	complement(75661622..75682541)	1.28713	-1.31345	-2.48535	0.457166	0.999791	1	ENSG00000065427			5.86443	222.525	74.9215	0	2.55199	7.79782	6.22731	0	5.17491	3.11365
ADAT1	16	complement(75630879..75657198)	0.158584	0.502195	1.41637	0.744122	0.999791	1	ENSG00000065457			14.9618	8.11029	19.9109	9.91141	3.90321	3.01975	4.31549	3.30909	3.46148	3.81229
PDIA5	3	122785909..122944074	0.169143	0.353359	1.27753	0.833457	0.999791	1	ENSG00000065485			0	30.0933	24.3803	6.61974	0	4.91137	4.60764	2.72677	2.45568	3.66721
TBC1D22B	6	37225548..37300746	1.77428	-0.804344	-1.74635	0.604905	0.999791	1	ENSG00000065491			193.872	101.589	36.1203	120.725	7.59896	6.6666	5.17474	6.91558	7.13278	6.04516
NDUFB4	3	120315156..120321347	0.50988	-1.95741	-3.88364	0.242417	0.999791	1	ENSG00000065518			41.4531	44.9408	18.9138	0	5.37341	5.48995	4.24137	0	5.43168	2.12068
SPEN	1	16174359..16266955	0.256564	-0.625968	-1.54325	0.691357	0.999791	1	ENSG00000065526			1.68293	43.7885	19.4847	4.01347	0.750972	5.45248	4.28427	2.00485	3.10173	3.14456
MYLK	3	complement(123328896..123603178)	0.339812	-0.535959	-1.44991	0.735552	0.999791	1	ENSG00000065534			13.626	45.4114	18.9392	15.2448	3.76829	5.50498	4.2433	3.93024	4.63663	4.08677
ZC3H15	2	187350883..187374090	0.408075	3.5341	11.5843	0.0495237	0.999791	1	ENSG00000065548			3.57965	3.88083	8.57476	71.1401	1.83982	1.95636	3.1001	6.15259	1.89809	4.62634
MAP2K4	17	11924141..12047147	0.436102	-1.85676	-3.62192	0.271199	0.999791	1	ENSG00000065559			58.7316	12.7346	21.8846	0	5.87606	3.67068	4.45184	0	4.77337	2.22592
TMEM206	1	complement(212537273..212588243)	0.0166607	2.36228	5.14182	0.483488	0.999791	1	ENSG00000065600			0	0	3.06522	0	0	0	1.61599	0	0	0.807995
SNAP91	6	complement(84262599..84419410)	0.0415284	-1.10992	-2.15833	0.532175	0.999791	1	ENSG00000065609			5.04119	1.82178	2.6835	0	2.33377	0.865349	1.42412	0	1.59956	0.712059
SLK	10	105726959..105788991	0.668538	-3.5338	-11.5819	0.0267791	0.999791	1	ENSG00000065613			91.1859	18.2507	8.96117	1.11519	6.51074	4.18988	3.16369	0.157288	5.35031	1.66049
CYB5R4	6	84569362..84677143	0.842168	-0.217846	-1.163	0.895868	0.999791	1	ENSG00000065615			65.017	78.0395	11.1245	92.2939	6.02275	6.28613	3.47567	6.52816	6.15444	5.00192
COL17A1	10	complement(105791044..105845760)	0.265191	-0.813083	-1.75696	0.631824	0.999791	1	ENSG00000065618			0	47.1817	16.6798	4.1515	0	5.56016	4.06003	2.05363	2.78008	3.05683
GSTO2	10	106028631..106064703	0.341647	0.319972	1.24831	0.843437	0.999791	1	ENSG00000065621			9.73295	48.0695	60.445	2.57904	3.28288	5.58705	5.91755	1.36683	4.43496	3.64219
SEC61A2	10	12171636..12211960	0.0700885	2.19119	4.56683	0.271858	0.999791	1	ENSG00000065665			0	3.09693	2.28091	11.3541	0	1.63084	1.18961	3.50514	0.81542	2.34737
PRKCQ	10	complement(6469105..6622263)	0.902239	2.36646	5.15675	0.153289	0.999791	1	ENSG00000065675			0	47.9935	21.7523	154.299	0	5.58477	4.4431	7.26959	2.79238	5.85634
TLE2	19	complement(2997636..3047633)	0.0675233	-0.54938	-1.46346	0.767794	0.999791	1	ENSG00000065717			0	12.0135	6.63599	0	0	3.58658	2.73031	0	1.79329	1.36516
ASB1	2	239335383..239360891	0.315783	0.660048	1.58014	0.647591	0.999791	1	ENSG00000065802			9.05782	34.3697	28.9297	31.2018	3.17916	5.10307	4.85448	4.96356	4.14111	4.90902
FAM107B	10	complement(14560556..14816896)	0.179358	0.767832	1.70271	0.631415	0.999791	1	ENSG00000065809			3.18746	19.0061	31.8138	1.26692	1.67241	4.24839	4.99158	0.341327	2.9604	2.66645
ME1	6	complement(83920108..84140797)	0.040358	-3.17795	-9.05022	0.291409	0.999791	1	ENSG00000065833			0	7.18034	0	0	0	2.84405	0	0	1.42203	0
TBC1D1	4	37892708..38140796	0.282967	2.04791	4.13507	0.172243	0.999791	1	ENSG00000065882			2.47843	12.0913	33.6424	19.702	1.30943	3.5959	5.07221	4.30027	2.45266	4.68624
CDK13	7	39989636..40136733	0.509265	-3.64862	-12.5414	0.0184856	0.999791	1	ENSG00000065883			43.8879	42.1427	5.00619	0.996807	5.45575	5.39721	2.32371	-0.00461343	5.42648	1.15955
MTHFD2	2	74425689..74444692	0.177369	0.786477	1.72486	0.618029	0.999791	1	ENSG00000065911			2.297	19.9221	27.5114	5.47794	1.19975	4.3163	4.78196	2.45363	2.75803	3.6178
SLC9A7	X	complement(46464753..46618490)	0.129499	2.35477	5.11512	0.238985	0.999791	1	ENSG00000065923			0	6.31975	0	25.4866	0	2.65987	0	4.67167	1.32993	2.33583
FOXJ2	12	8185299..8208099	5.91454	4.34111	20.2677	0.0342386	0.999791	1	ENSG00000065970			28.428	42.3772	2.83737	1161	4.82924	5.40522	1.50456	10.1812	5.11723	5.84285
YBX1	1	43148098..43168020	0.107267	-1.54864	-2.92541	0.386779	0.999791	1	ENSG00000065978			11.5921	6.28373	4.628	0	3.53507	2.65162	2.21039	0	3.09335	1.10519
PDE4A	19	10527449..10580305	0.205192	-2.2671	-4.81354	0.19936	0.999791	1	ENSG00000065989			0	36.5069	2.68876	2.67686	0	5.1901	1.42694	1.42054	2.59505	1.42374
PPP2R5A	1	212458879..212535200	0.624546	-3.09912	-8.56897	0.0858634	0.999791	1	ENSG00000066027			0	111.117	7.0147	2.32788	0	6.79593	2.81038	1.21902	3.39797	2.0147
CTNNA2	2	79412357..80875905	0.247177	-0.941709	-1.9208	0.564333	0.999791	1	ENSG00000066032			26.712	14.4797	22.5138	0	4.73942	3.85596	4.49274	0	4.29769	2.24637
ELAVL1	19	complement(8023463..8070543)	1.46347	2.60659	6.09062	0.123523	0.999791	1	ENSG00000066044			6.43267	45.3303	246.543	24.2895	2.68542	5.5024	7.9457	4.60226	4.09391	6.27398
TIE1	1	43766664..43788779	0.0509148	-0.509486	-1.42354	0.770341	0.999791	1	ENSG00000066056			0	9.05855	2.66867	2.65686	0	3.17928	1.41612	1.40972	1.58964	1.41292
DIP2B	12	50898768..51142450	0.634665	1.97528	3.93204	0.245237	0.999791	1	ENSG00000066084			1.07966	35.1151	110.347	6.86615	0.110584	5.13402	6.7859	2.7795	2.6223	4.7827
SMARCD1	12	50478755..50494495	0.417589	-2.05384	-4.1521	0.199121	0.999791	1	ENSG00000066117			54.451	14.1677	15.6519	1.73141	5.76689	3.82454	3.96827	0.791947	4.79571	2.38011
KDM4A	1	44115829..44171186	0.649731	1.43959	2.71244	0.358314	0.999791	1	ENSG00000066135			30.2803	23.4486	8.635	118.636	4.92031	4.55143	3.1102	6.89039	4.73587	5.0003
NFYC	1	41157320..41237275	0.229074	-1.5132	-2.85443	0.330442	0.999791	1	ENSG00000066136			13.0726	26.3203	1.49116	10.3919	3.70847	4.7181	0.576435	3.37739	4.21329	1.97691
ZMYND12	1	complement(42896000..42921938)	0.0310545	-0.143526	-1.1046	0.93859	0.999791	1	ENSG00000066185			0	5.5251	4.06927	0	0	2.466	2.02477	0	1.233	1.01238
SLC9A3	5	complement(473425..524447)	0.0748436	-3.85012	-14.4213	0.206995	0.999791	1	ENSG00000066230			12.0587	0	0	0	3.592	0	0	0	1.796	0
NGEF	2	complement(233743396..233877982)	0.295668	1.34215	2.53528	0.404076	0.999791	1	ENSG00000066248			21.4802	0	17.1514	39.8427	4.42494	0	4.10025	5.31624	2.21247	4.70825
ASPM	1	complement(197053258..197115824)	0.0694533	-0.499357	-1.41358	0.744689	0.999791	1	ENSG00000066279			5.13751	6.68371	2.4613	4.90081	2.36107	2.74065	1.29942	2.29302	2.55086	1.79622
CD84	1	complement(160510885..160549306)	0.273879	-0.488751	-1.40323	0.744358	0.999791	1	ENSG00000066294			12.0869	35.3803	26.0578	3.84334	3.59537	5.14488	4.70365	1.94236	4.37012	3.323
ELOVL1	1	complement(43829068..43833696)	0.0831954	-1.54804	-2.9242	0.413946	0.999791	1	ENSG00000066322			0	14.8018	0	3.61779	0	3.8877	0	1.85511	1.94385	0.927554
SPI1	11	complement(47376411..47400127)	0	#NUM!	#NUM!	#NUM!	#NUM!	#NUM!	ENSG00000066336			0	0	0	0	0	0	0	0	0	0
ZNRD1	6	30026676..30032686	0.168449	-0.566235	-1.48065	0.714272	0.999791	1	ENSG00000066379			12.1856	16.5136	12.1624	4.84342	3.60711	4.04558	3.60435	2.27603	3.82635	2.94019
MPPED2	11	complement(30406040..30608419)	0.461511	0.9791	1.97123	0.550655	0.999791	1	ENSG00000066382			17.7389	26.628	83.8946	1.08472	4.14884	4.73487	6.39051	0.11732	4.44186	3.25391
CLDN18	3	137717577..137752494	0.273756	0.573949	1.48859	0.715331	0.999791	1	ENSG00000066405			2.88533	37.537	46.0771	4.58732	1.52873	5.23024	5.52598	2.19765	3.37949	3.86181
ZBTB11	3	complement(101367733..101396339)	0.232519	0.25512	1.19344	0.859925	0.999791	1	ENSG00000066422			24.1346	14.718	22.8842	19.1856	4.59303	3.8795	4.51628	4.26195	4.23627	4.38911
ATXN3	14	complement(92524896..92572965)	0.51433	-1.55083	-2.92987	0.301052	0.999791	1	ENSG00000066427			64.7148	20.0456	10.5455	17.848	6.01602	4.32521	3.39856	4.15769	5.17062	3.77812
GOLGA5	14	93260576..93306308	0.387021	6.9217	121.238	0.0467306	0.999791	1	ENSG00000066455			0	0	8.13236	67.4698	0	0	3.02367	6.07617	0	4.54992
FGFR2	10	complement(123237848..123357972)	0.236467	-0.59643	-1.51197	0.682338	0.999791	1	ENSG00000066468			13.3472	27.3325	9.4732	14.1469	3.73846	4.77255	3.24385	3.82242	4.2555	3.53313
LRRC40	1	complement(70610488..70671303)	0.047271	-3.17795	-9.05022	0.276269	0.999791	1	ENSG00000066557			0	8.41026	0	0	0	3.07215	0	0	1.53607	0
ISOC1	5	128430444..128449721	0.225228	1.15699	2.22991	0.527099	0.999791	1	ENSG00000066583			11.5324	6.25134	41.4373	0	3.52762	2.64416	5.37286	0	3.08589	2.68643
EML1	14	100204030..100408397	1.53044	-3.61144	-12.2223	0.0292173	0.999791	1	ENSG00000066629			121.933	137.643	14.052	4.99636	6.92994	7.10479	3.8127	2.32088	7.01737	3.06679
TRMT11	6	126307576..126360422	0	#NUM!	#NUM!	#NUM!	#NUM!	#NUM!	ENSG00000066651			0	0	0	0	0	0	0	0	0	0
THUMPD1	16	complement(20744986..20753406)	0.314635	0.790731	1.72995	0.636892	0.999791	1	ENSG00000066654			13.1812	21.4353	57.8864	0	3.72041	4.42191	5.85515	0	4.07116	2.92758
MSANTD3	9	103189438..103213511	0.323007	-0.114648	-1.08271	0.937626	0.999791	1	ENSG00000066697			20.2432	35.1143	22.6291	22.529	4.33937	5.13399	4.50011	4.49371	4.73668	4.49691
KIF26A	14	104605060..104647231	0.0100895	-0.143526	-1.1046	0.937402	0.999791	1	ENSG00000066735			0	1.79508	1.32209	0	0	0.844052	0.402821	0	0.422026	0.201411
ATG2B	14	complement(96747595..96830207)	0.100126	1.69129	3.22944	0.27184	0.999791	1	ENSG00000066739			4.39648	1.90655	11.2335	7.68886	2.13635	0.930968	3.48974	2.94277	1.53366	3.21625
ARFGEF1	8	complement(68085747..68255912)	0.234336	2.94988	7.72686	0.0699774	0.999791	1	ENSG00000066777			0	7.73866	9.7707	35.6673	0	2.95208	3.28846	5.15653	1.47604	4.2225
ACSM2B	16	complement(20547548..20587749)	0.401525	0.359206	1.28272	0.822316	0.999791	1	ENSG00000066813			2.74345	68.4082	53.6689	18.5374	1.45599	6.0961	5.74602	4.21237	3.77604	4.97919
ZFAT	8	complement(135490031..135725292)	0.200321	1.46705	2.76457	0.346768	0.999791	1	ENSG00000066827			8.7983	4.08795	33.1188	3.99664	3.13722	2.03138	5.04958	1.99879	2.5843	3.52418
MTFR1	8	66556969..66683496	0.245896	1.23778	2.35836	0.448395	0.999791	1	ENSG00000066855			0	23.5792	30.8733	15.3684	0	4.55945	4.94829	3.94189	2.27972	4.44509
STAG3	7	99775186..99819111	0.883312	-1.35136	-2.55153	0.415347	0.999791	1	ENSG00000066923			15.6399	139.885	47.8707	3.10819	3.96716	7.1281	5.58107	1.63607	5.54763	3.60857
FECH	18	complement(55215515..55254004)	0.151201	0.208307	1.15533	0.899361	0.999791	1	ENSG00000066926			17.5061	5.42258	25.9594	1.98804	4.12979	2.43898	4.69819	0.991349	3.28438	2.84477
MYO9A	15	complement(72114632..72410918)	0.618085	-1.29856	-2.45984	0.454275	0.999791	1	ENSG00000066933			77.8905	23.9557	23.3777	18.8829	6.28338	4.5823	4.54706	4.23901	5.43284	4.39303
DDX3Y	Y	15016019..15032390	0.164527	3.83557	14.2765	0.0510776	0.999791	1	ENSG00000067048			0	2.11356	18.6798	12.3981	0	1.07967	4.22341	3.63204	0.539837	3.92772
PFKP	10	3108525..3179904	0.602773	3.34381	10.1528	0.0598354	0.999791	1	ENSG00000067057			0	12.5622	109.176	1.84225	0	3.65102	6.77051	0.881465	1.82551	3.82599
IDI1	10	complement(1085848..1095110)	0.26766	-1.65448	-3.1481	0.319365	0.999791	1	ENSG00000067064			15.5843	30.4119	12.4436	0	3.96202	4.92656	3.63734	0	4.44429	1.81867
SP100	2	231280657..231408805	0.323563	-0.89665	-1.86174	0.555508	0.999791	1	ENSG00000067066			11.4588	44.9135	21.8181	4.20417	3.51838	5.48908	4.44745	2.07182	4.50373	3.25964
KLF6	10	complement(3818188..3827473)	0.15648	-1.65395	-3.14694	0.300007	0.999791	1	ENSG00000067082			9.11094	17.7795	1.45497	5.79412	3.1876	4.15214	0.540987	2.53459	3.66987	1.53779
PPAP2A	5	complement(54720682..54830878)	0.112062	4.49808	22.5974	0.199346	0.999791	1	ENSG00000067113			0	0	0	22.0549	0	0	0	4.46302	0	2.23151
NEO1	15	73344051..73597547	0.318837	1.57044	2.96995	0.296924	0.999791	1	ENSG00000067141			6.89073	14.941	48.4181	10.9554	2.78466	3.9012	5.59748	3.45357	3.34293	4.52552
TRAM1	8	complement(71485677..71520622)	0.139815	1.75686	3.37961	0.334847	0.999791	1	ENSG00000067167			5.76916	3.12728	0	27.5168	2.52836	1.64491	0	4.78224	2.08664	2.39112
PHKA1	X	complement(71798664..71934167)	0.0830409	1.20838	2.31078	0.486741	0.999791	1	ENSG00000067177			0	7.63943	12.6596	2.80079	0	2.93346	3.66216	1.48584	1.46673	2.574
TNFRSF1A	12	complement(6437923..6451280)	0.345176	6.97638	125.921	0.0434292	0.999791	1	ENSG00000067182			0	0	17.8418	48.8478	0	0	4.15719	5.61022	0	4.8837
CACNB1	17	complement(37329709..37353956)	0.125984	-1.08663	-2.12377	0.48888	0.999791	1	ENSG00000067191			9.4613	11.9669	7.55459	1.25353	3.24204	3.58098	2.91735	0.325993	3.41151	1.62167
EVI5	1	complement(92974253..93257961)	0.242489	0.339754	1.26554	0.814708	0.999791	1	ENSG00000067208			20.275	20.5155	20.5061	25.7879	4.34163	4.35864	4.35798	4.68862	4.35014	4.5233
STOML1	15	complement(74275547..74286963)	0.364442	1.54578	2.91961	0.294698	0.999791	1	ENSG00000067221			10.8641	13.7412	54.9397	12.9545	3.4415	3.78044	5.77978	3.69538	3.61097	4.73758
PKM	15	complement(72491370..72524164)	0.155442	0.503935	1.41808	0.744697	0.999791	1	ENSG00000067225			1.30499	24.0515	20.8401	8.29913	0.384043	4.58805	4.38129	3.05296	2.48605	3.71712
DHX29	5	complement(54552073..54603550)	0.0902804	0.35243	1.27671	0.826114	0.999791	1	ENSG00000067248			2.36599	12.8253	11.3351	5.64246	1.24244	3.68092	3.50272	2.49632	2.46168	2.99952
DNTTIP2	1	complement(94333373..94345474)	0.171473	-0.311545	-1.24104	0.837153	0.999791	1	ENSG00000067334			5.60722	24.316	14.9241	5.9432	2.48729	4.60383	3.89957	2.57124	3.54556	3.2354
METTL22	16	8715540..8740081	0.16481	0.767876	1.70276	0.63522	0.999791	1	ENSG00000067365			0	22.6261	14.8127	16.5905	0	4.49992	3.88876	4.05229	2.24996	3.97052
TP53BP1	15	complement(43699407..43802926)	0.37153	2.3994	5.27582	0.106604	0.999791	1	ENSG00000067369			3.795	12.3429	23.2316	48.2688	1.9241	3.62561	4.53802	5.59302	2.77486	5.06552
TRO	X	54946895..54957864	0.0687808	1.99843	3.99565	0.26297	0.999791	1	ENSG00000067445			0	3.61155	3.9899	9.26856	0	1.85262	1.99635	3.21234	0.926309	2.60435
RRP15	1	218458629..218511325	0.225919	0.844721	1.79592	0.563355	0.999791	1	ENSG00000067533			9.93338	16.9229	21.5285	21.4332	3.31229	4.08091	4.42817	4.42177	3.6966	4.42497
RHOA	3	complement(49396578..49450431)	0.53045	-6.35981	-82.1283	0.0389825	0.999791	1	ENSG00000067560			21.6623	70.4546	0	0	4.43711	6.13862	0	0	5.28787	0
DHX8	17	41561233..41621831	0.229953	0.815375	1.75976	0.59021	0.999791	1	ENSG00000067596			2.40516	29.9865	17.2841	26.7674	1.26613	4.90624	4.11137	4.74241	3.08619	4.42689
PMS2P4	7	complement(66752528..66767894)	0.154103	-3.71564	-13.1377	0.22868	0.999791	1	ENSG00000067601			0	27.4173	0	0	0	4.77702	0	0	2.38851	0
PRKCZ	1	1981909..2116834	0.161344	-0.436394	-1.35322	0.7805	0.999791	1	ENSG00000067606			5.85983	22.235	2.33946	13.9746	2.55086	4.47476	1.22617	3.80474	3.51281	2.51546
ZFY	Y	2803112..2850547	0.132682	-0.60325	-1.51914	0.726834	0.999791	1	ENSG00000067646			17.5488	4.22785	15.5692	0	4.1333	2.07992	3.96062	0	3.10661	1.98031
IARS2	1	220267444..220321380	0.0494376	-0.71856	-1.64554	0.658034	0.999791	1	ENSG00000067704			2.68775	5.82777	2.14609	2.1366	1.4264	2.54294	1.10171	1.09532	1.98467	1.09851
SYT1	12	79257773..79845788	0.212854	-2.58886	-6.01623	0.115061	0.999791	1	ENSG00000067715			25.8386	9.33754	4.12629	1.36934	4.69146	3.22304	2.04485	0.453485	3.95725	1.24917
NAV3	12	78224685..78606790	2.68642	-2.77671	-6.85287	0.146859	0.999791	1	ENSG00000067798			408.27	27.1214	35.1561	33.4096	8.67338	4.76136	5.1357	5.06219	6.71737	5.09895
IDH3G	X	complement(153051221..153059978)	0.150918	-4.53091	-23.1174	0.149337	0.999791	1	ENSG00000067829			0	26.8508	0	0	0	4.74689	0	0	2.37345	0
ROGDI	16	complement(4846969..4852951)	0.696291	7.74143	213.995	0.0252986	0.999791	1	ENSG00000067836			0	0	89.7327	41.0461	0	0	6.48756	5.35917	0	5.92337
PDZD4	X	complement(153067621..153096020)	0.171151	-5.33591	-40.3896	0.0921187	0.999791	1	ENSG00000067840			0	30.4505	0	0	0	4.92839	0	0	2.4642	0
ATP2B3	X	152783134..152848397	0.0643409	-0.744114	-1.67495	0.661237	0.999791	1	ENSG00000067842			8.90874	1.60971	2.37113	3.54095	3.15522	0.686805	1.24557	1.82414	1.92101	1.53486
ROCK1	18	complement(18526867..18691812)	0.167604	-0.515408	-1.4294	0.726979	0.999791	1	ENSG00000067900			11.1217	17.5381	8.88038	8.84108	3.47531	4.13242	3.15062	3.14422	3.80386	3.14742
CBFB	16	67063019..67134961	0.0825439	-0.27798	-1.2125	0.883542	0.999791	1	ENSG00000067955			0	14.6859	0	8.61469	0	3.87636	0	3.1068	1.93818	1.5534
PDK3	X	24483338..24557954	0.0167657	2.36241	5.14229	0.48346	0.999791	1	ENSG00000067992			0	0	0	3.29964	0	0	0	1.72231	0	0.861153
HYAL2	3	complement(50355221..50360337)	0.0763806	-0.169741	-1.12486	0.925217	0.999791	1	ENSG00000068001			12.3063	0	9.82623	1.95655	3.62132	0	3.29664	0.968312	1.81066	2.13248
HDAC4	2	complement(239969864..240323348)	0.194191	-0.24839	-1.18788	0.863143	0.999791	1	ENSG00000068024			13.3142	19.8473	8.6377	15.876	3.73489	4.31087	3.11065	3.98877	4.02288	3.54971
RASSF1	3	complement(50367219..50378411)	0.0926907	-4.30307	-19.7403	0.167366	0.999791	1	ENSG00000068028			0	16.4911	0	0	0	4.04362	0	0	2.02181	0
FGFR3	4	1795034..1810599	0.0423033	0.205338	1.15296	0.912218	0.999791	1	ENSG00000068078			0	7.52643	7.39102	0	0	2.91197	2.88577	0	1.45598	1.44289
IFI35	17	41158742..41166473	0.933458	-1.12454	-2.18031	0.484033	0.999791	1	ENSG00000068079			5.66975	159.816	40.7443	18.0284	2.50328	7.32027	5.34852	4.1722	4.91178	4.76036
HEATR6	17	complement(58120555..58156292)	0.266159	0.216462	1.16188	0.894857	0.999791	1	ENSG00000068097			0	47.3539	25.6984	16.4473	0	5.56541	4.68361	4.03978	2.78271	4.36169
COASY	17	40713485..40718295	0.513942	0.619689	1.53654	0.692182	0.999791	1	ENSG00000068120			55.4881	3.00784	55.3822	41.9042	5.79411	1.58873	5.79135	5.38902	3.69142	5.59019
PLEKHH3	17	complement(40819932..40829048)	0.213128	-2.96186	-7.79127	0.0856883	0.999791	1	ENSG00000068137			16.182	20.0497	1.84585	1.83768	4.01632	4.32551	0.884282	0.877883	4.17092	0.881082
MEF2A	15	100017370..100256671	0.038965	0.0998686	1.07168	0.951451	0.999791	1	ENSG00000068305			1.59124	5.17536	3.81168	2.52988	0.67015	2.37166	1.93043	1.33907	1.5209	1.63475
OTUD5	X	complement(48779305..48815648)	0.0437511	3.70829	13.0709	0.280554	0.999791	1	ENSG00000068308			0	0	8.04931	0	0	0	3.00886	0	0	1.50443
TFE3	X	complement(48886242..48901012)	0.0958985	-1.66949	-3.18102	0.334324	0.999791	1	ENSG00000068323			2.61487	14.1744	2.0879	2.07866	1.38674	3.82521	1.06205	1.05566	2.60598	1.05885
TBC1D25	X	48397845..48420997	0.0558879	0.490859	1.40528	0.778212	0.999791	1	ENSG00000068354			0	8.61539	6.34528	4.21147	0	3.10692	2.66568	2.07432	1.55346	2.37
ACSL4	X	complement(108867473..108976632)	0.0514025	0.56304	1.47738	0.745299	0.999791	1	ENSG00000068366			0	7.56202	5.56948	4.15862	0	2.91877	2.47754	2.05611	1.45939	2.26682
INPP5A	10	134351324..134596979	0.977176	-2.64223	-6.24295	0.105286	0.999791	1	ENSG00000068383			9.06761	163.842	19.3073	2.40273	3.18072	7.35616	4.27108	1.26468	5.26844	2.76788
GPKOW	X	complement(48970334..48980151)	0	#NUM!	#NUM!	#NUM!	#NUM!	#NUM!	ENSG00000068394			0	0	0	0	0	0	0	0	0	0
GRIPAP1	X	complement(48830134..48858675)	1.47017	4.13296	17.5447	0.0266678	0.999791	1	ENSG00000068400			3.8714	12.5914	270.481	0	1.95286	3.65436	8.07938	0	2.80361	4.03969
FTSJ1	X	48334541..48344752	0.115432	1.69803	3.24457	0.387501	0.999791	1	ENSG00000068438			0	8.85226	0	22.7181	0	3.14605	0	4.50577	1.57302	2.25289
PRR11	17	57232860..57282066	0.662118	-2.72201	-6.59793	0.0960787	0.999791	1	ENSG00000068489			93.2201	14.8622	15.3246	2.17954	6.54257	3.89358	3.93778	1.12402	5.21807	2.5309
REEP1	2	complement(86441116..86565206)	0.562444	1.49259	2.81394	0.383803	0.999791	1	ENSG00000068615			0	56.9264	6.70826	103.518	0	5.83102	2.74594	6.69374	2.91551	4.71984
ATP11A	13	113344643..113541482	1.43545	-2.57106	-5.94245	0.166893	0.999791	1	ENSG00000068650			214.134	18.9307	11.0073	29.2229	7.74237	4.24265	3.46039	4.86903	5.99251	4.16471
POLR1A	2	complement(86247339..86333278)	0.45224	1.19941	2.29646	0.488319	0.999791	1	ENSG00000068654			5.79221	35.8831	82.5879	0.657779	2.53411	5.16523	6.36786	-0.604325	3.84967	2.88177
LAPTM4A	2	complement(20232411..20251789)	0.212119	-4.66727	-25.409	0.12312	0.999791	1	ENSG00000068697			17.2452	18.6962	0	0	4.10813	4.22467	0	0	4.1664	0
TTC7A	2	47143296..47303276	0.169125	-1.41265	-2.66225	0.364768	0.999791	1	ENSG00000068724			20.9272	6.98091	7.71223	2.55937	4.38731	2.80342	2.94715	1.35579	3.59536	2.15147
IP6K2	3	complement(48725436..48777786)	0.0242407	-0.180643	-1.13339	0.918089	0.999791	1	ENSG00000068745			0	4.3128	1.5882	1.58117	0	2.10862	0.667394	0.660995	1.05431	0.664195
STON1-GTF2A1L	2	48757064..49003654	0.14287	-5.06368	-33.4442	0.108802	0.999791	1	ENSG00000068781			0	25.4188	0	0	0	4.66782	0	0	2.33391	0
SRBD1	2	complement(45615819..45839304)	0.209993	1.73692	3.33322	0.264203	0.999791	1	ENSG00000068784			4.43465	9.61553	10.6228	29.9649	2.14882	3.26537	3.4091	4.9052	2.70709	4.15715
CYFIP1	15	22892005..23006016	0.190528	-0.174641	-1.12868	0.902863	0.999791	1	ENSG00000068793			9.64808	23.2441	13.6955	11.9305	3.27024	4.53879	3.77563	3.57659	3.90452	3.67611
KIF2A	5	61601989..61833076	0.0713916	-0.688564	-1.61168	0.716324	0.999791	1	ENSG00000068796			0	12.7017	0	5.58809	0	3.66695	0	2.48236	1.83348	1.24118
RASGRP2	11	complement(64494383..64512928)	0.0560197	-0.856762	-1.81097	0.628921	0.999791	1	ENSG00000068831			0	9.96679	1.46812	2.92325	0	3.31713	0.553971	1.54757	1.65856	1.05077
PSME4	2	complement(54091204..54197977)	0.0938847	-0.220131	-1.16484	0.881466	0.999791	1	ENSG00000068878			7.6328	8.27499	5.22393	6.93441	2.93221	3.04876	2.38513	2.79377	2.99048	2.58945
IFT80	3	complement(159974774..160117668)	0.108931	2.30965	4.95762	0.186395	0.999791	1	ENSG00000068885			0	5.07077	4.97954	16.1119	0	2.3422	2.31601	4.01005	1.1711	3.16303
SIRT2	19	complement(39369197..39390502)	0.200217	-0.508565	-1.42263	0.737555	0.999791	1	ENSG00000068903			21.6372	11.7288	5.75889	15.7669	4.43544	3.55198	2.52579	3.97882	3.99371	3.25231
ERLEC1	2	54014181..54045956	0.0187304	2.36228	5.14182	0.483488	0.999791	1	ENSG00000068912			0	0	3.44601	0	0	0	1.78492	0	0	0.892462
PPP2R5B	11	64685025..64701945	0.020191	-0.143393	-1.1045	0.937458	0.999791	1	ENSG00000068971			0	3.5923	0	2.63404	0	1.84491	0	1.39728	0.922453	0.698639
PYGM	11	complement(64513861..64527769)	0.178666	-2.2344	-4.70568	0.178556	0.999791	1	ENSG00000068976			6.73745	24.3477	3.58645	1.78529	2.7522	4.60571	1.84256	0.836157	3.67896	1.33936
PAGE1	X	complement(49452053..49460596)	0.0730063	2.36228	5.14182	0.483488	0.999791	1	ENSG00000068985			0	0	13.4316	0	0	0	3.74756	0	0	1.87378
PITX1	5	complement(134363425..134370503)	0	#NUM!	#NUM!	#NUM!	#NUM!	#NUM!	ENSG00000069011			0	0	0	0	0	0	0	0	0	0
TRPC7	5	complement(135548999..135732730)	0.441895	-2.89147	-7.42025	0.088425	0.999791	1	ENSG00000069018			65.1094	6.72261	7.42687	2.46467	6.02479	2.74902	2.89275	1.30139	4.38691	2.09707
MAST4	5	65892176..66465423	0.292033	-1.20195	-2.3005	0.441568	0.999791	1	ENSG00000069020			39.579	8.25175	17.6246	4.84045	5.30666	3.0447	4.13952	2.27514	4.17568	3.20733
GPR116	6	complement(46820249..46922680)	0.719973	-2.23563	-4.7097	0.140431	0.999791	1	ENSG00000069122			84.9348	34.3046	5.31907	18.5344	6.40828	5.10033	2.41117	4.21213	5.75431	3.31165
SDK2	17	complement(71330523..71640228)	0.168549	0.963505	1.95004	0.531601	0.999791	1	ENSG00000069188			5.78258	15.6728	3.07816	29.8792	2.53171	3.97019	1.62207	4.90107	3.25095	3.26157
ADAM7	8	24298443..24384483	0.418159	-1.23702	-2.35712	0.473062	0.999791	1	ENSG00000069206			67.373	0	7.9697	21.8197	6.0741	0	2.99453	4.44756	3.03705	3.72104
NUP133	1	complement(229577045..229644103)	0.040688	-0.195043	-1.14476	0.906316	0.999791	1	ENSG00000069248			2.21206	4.79636	1.76627	3.51691	1.14539	2.26194	0.820709	1.81431	1.70367	1.31751
NUCKS1	1	complement(205681947..205719404)	0.209617	0.0645855	1.04578	0.965642	0.999791	1	ENSG00000069275			11.9622	24.0847	28.6546	5.43386	3.58042	4.59005	4.84069	2.44198	4.08523	3.64134
VPS35	16	complement(46690054..46723430)	0.430257	0.938828	1.91697	0.540364	0.999791	1	ENSG00000069329			16.1071	28.6881	68.8988	10.975	4.00963	4.84238	6.10641	3.45615	4.426	4.78128
DNAJA2	16	complement(46989299..47007699)	0.150815	2.11392	4.32866	0.214621	0.999791	1	ENSG00000069345			0	7.22024	19.4984	8.82369	0	2.85205	4.28528	3.14138	1.42602	3.71333
BCL3	19	45250962..45263301	0.170155	-5.07012	-33.5937	0.0974681	0.999791	1	ENSG00000069399			17.2523	11.2223	0	0	4.10872	3.4883	0	0	3.79851	0
KCNAB2	1	6051526..6161253	0.385533	-3.5307	-11.5571	0.0210612	0.999791	1	ENSG00000069424			21.7611	44.5626	2.89594	1.92208	4.44368	5.47776	1.53403	0.942671	4.96072	1.23835
ABCC9	12	complement(21950335..22094336)	0.582823	-2.66311	-6.33396	0.114292	0.999791	1	ENSG00000069431			87.1719	7.43307	16.4235	0.778611	6.44579	2.89396	4.03769	-0.361025	4.66988	1.83833
GAL	11	68451247..68458643	0.173783	2.03693	4.10372	0.327593	0.999791	1	ENSG00000069482			0	9.32892	0	34.202	0	3.22171	0	5.09601	1.61085	2.548
CLEC2D	12	9817565..9848413	0.105574	4.76683	27.2244	0.175738	0.999791	1	ENSG00000069493			0	0	19.4235	0	0	0	4.27973	0	0	2.13987
FUNDC1	X	complement(44382885..44402247)	0	#NUM!	#NUM!	#NUM!	#NUM!	#NUM!	ENSG00000069509			0	0	0	0	0	0	0	0	0	0
MAOB	X	complement(43625858..43741693)	0.268189	-5.45519	-43.8707	0.0857856	0.999791	1	ENSG00000069535			0	47.7151	0	0	0	5.57637	0	0	2.78819	0
RORA	15	complement(60780483..61521518)	0.223077	-0.195525	-1.14514	0.897542	0.999791	1	ENSG00000069667			26.27	10.6801	17.8295	14.096	4.71534	3.41685	4.15619	3.81722	4.0661	3.98671
DRD4	11	637293..640706	0	#NUM!	#NUM!	#NUM!	#NUM!	#NUM!	ENSG00000069696			0	0	0	0	0	0	0	0	0	0
TGFBR3	1	complement(92145902..92371892)	0.242894	1.70993	3.27145	0.27716	0.999791	1	ENSG00000069702			1.29263	18.218	7.2249	40.0749	0.370308	4.18729	2.85298	5.32463	2.2788	4.0888
KIAA1107	1	92632542..92650280	0.161474	2.11445	4.33024	0.215447	0.999791	1	ENSG00000069712			0	7.86995	13.5246	17.3118	0	2.97635	3.75752	4.11369	1.48818	3.9356
PLA2G10	16	complement(14766405..14788526)	0.122488	-3.17795	-9.05022	0.285234	0.999791	1	ENSG00000069764			0	21.7926	0	0	0	4.44577	0	0	2.22288	0
HES2	1	complement(6472478..6484730)	0.411071	1.65152	3.14164	0.268452	0.999791	1	ENSG00000069812			4.13775	26.9153	26.4311	52.6282	2.04885	4.75036	4.72416	5.71776	3.3996	5.22096
ATP1B3	3	141594966..141645356	0	#NUM!	#NUM!	#NUM!	#NUM!	#NUM!	ENSG00000069849			0	0	0	0	0	0	0	0	0	0
NEDD4	15	complement(56119120..56285944)	0.257805	0.410886	1.3295	0.777291	0.999791	1	ENSG00000069869			12.2968	27.996	38.2928	9.77522	3.62021	4.80715	5.259	3.28913	4.21368	4.27407
PIGB	15	55611158..55647846	0.0313465	1.20947	2.31253	0.525137	0.999791	1	ENSG00000069943			2.46451	0	3.93569	1.95914	1.3013	0	1.97662	0.970218	0.65065	1.47342
MAPK6	15	52244303..52358462	0.363328	-0.503549	-1.4177	0.733772	0.999791	1	ENSG00000069956			16.9459	45.9291	21.9876	16.8387	4.08286	5.52134	4.45862	4.07371	4.8021	4.26616
GNB5	15	complement(52413117..52483566)	0.256106	-2.16465	-4.48357	0.144833	0.999791	1	ENSG00000069966			10.4588	34.0162	4.77203	3.56318	3.38664	5.08815	2.2546	1.83317	4.2374	2.04388
RAB27A	15	complement(55495164..55611311)	0.170772	-0.966097	-1.95355	0.543103	0.999791	1	ENSG00000069974			3.99301	25.9738	9.56493	3.1742	1.99748	4.69898	3.25775	1.66639	3.34823	2.46207
CECR5	22	complement(17618401..17646177)	0.362128	-2.07517	-4.21395	0.19615	0.999791	1	ENSG00000069998			27.1955	34.3975	12.667	0	4.7653	5.10423	3.663	0	4.93476	1.8315
UFD1L	22	complement(19437433..19466738)	0.25749	-0.0137002	-1.00954	0.993348	0.999791	1	ENSG00000070010			0	45.8116	23.5161	11.1971	0	5.51764	4.55558	3.48505	2.75882	4.02032
LRP6	12	complement(12268959..12419946)	0.395535	3.55	11.7127	0.024541	0.999791	1	ENSG00000070018			1.08217	7.03933	17.2817	59.358	0.113929	2.81544	4.11117	5.89137	1.46468	5.00127
GUCY2C	12	complement(14765576..14849519)	1.23416	4.33092	20.125	0.00962433	0.999791	1	ENSG00000070019			5.36905	8.73117	23.5787	217.671	2.42467	3.12617	4.55941	7.76601	2.77542	6.16271
SCT	11	complement(626431..627143)	0	#NUM!	#NUM!	#NUM!	#NUM!	#NUM!	ENSG00000070031			0	0	0	0	0	0	0	0	0	0
PHRF1	11	576486..612222	0.106341	-1.54812	-2.92435	0.40016	0.999791	1	ENSG00000070047			0	18.9198	1.54828	3.08286	0	4.24182	0.630669	1.62427	2.12091	1.12747
IKBKAP	9	complement(111629797..111696396)	0.136712	-0.973156	-1.96313	0.526912	0.999791	1	ENSG00000070061			12.9472	10.0261	5.90744	4.41097	3.69457	3.32569	2.56253	2.1411	3.51013	2.35181
NUCB2	11	17229700..17371521	0.282702	-0.187112	-1.13848	0.895894	0.999791	1	ENSG00000070081			19.9024	28.3197	24.8306	12.8547	4.31487	4.82374	4.63404	3.68423	4.5693	4.15914
PFN2	3	complement(149682691..149768575)	0.341088	0.50708	1.42117	0.75602	0.999791	1	ENSG00000070087			0	59.9329	33.7548	31.0204	0	5.90528	5.07702	4.95515	2.95264	5.01608
PTPN3	9	complement(112137746..112260590)	0.170718	0.406156	1.32515	0.784717	0.999791	1	ENSG00000070159			13.3291	15.6547	4.43454	28.2554	3.7365	3.96853	2.14878	4.82046	3.85251	3.48462
SPTB	14	complement(65213002..65346601)	0.426593	1.11226	2.16184	0.485912	0.999791	1	ENSG00000070182			9.08787	40.231	19.9551	62.6106	3.18394	5.33024	4.31869	5.96834	4.25709	5.14351
DAPP1	4	100737990..100791311	0.341484	1.27634	2.42224	0.422753	0.999791	1	ENSG00000070190			2.45963	34.6655	9.81975	56.7025	1.29844	5.11543	3.29569	5.82534	3.20694	4.56051
FGF10	5	complement(44303646..44389808)	0.272989	1.03098	2.04341	0.536656	0.999791	1	ENSG00000070193			3.71518	24.1666	47.4635	2.95334	1.89343	4.59494	5.56875	1.56235	3.24419	3.56555
SLC44A1	9	108006903..108201452	0.22258	-0.205285	-1.15291	0.887914	0.999791	1	ENSG00000070214			8.86895	29.807	21.953	7.05028	3.14876	4.89758	4.45635	2.81768	4.02317	3.63701
TMEM260	14	56955072..57117324	1.13417	1.91956	3.78308	0.268823	0.999791	1	ENSG00000070269			49.8589	12.012	11.0586	211.386	5.63978	3.5864	3.4671	7.72373	4.61309	5.59542
SMG6	17	complement(1963133..2207065)	1.73327	-2.84132	-7.16675	0.119283	0.999791	1	ENSG00000070366			236.068	47.696	15.4222	24.737	7.88306	5.5758	3.94694	4.6286	6.72943	4.28777
EXOC5	14	complement(57670518..57735726)	0.107815	1.146	2.213	0.446371	0.999791	1	ENSG00000070367			3.62059	6.54202	14.4547	5.7563	1.85622	2.70974	3.85347	2.52514	2.28298	3.1893
CLTCL1	22	complement(19166986..19279239)	0.224785	0.71974	1.64689	0.629106	0.999791	1	ENSG00000070371			4.54593	29.5705	11.7969	31.6203	2.18458	4.88609	3.56033	4.98278	3.53533	4.27155
FGF22	19	639879..643703	0	#NUM!	#NUM!	#NUM!	#NUM!	#NUM!	ENSG00000070388			0	0	0	0	0	0	0	0	0	0
FSTL3	19	676392..683385	0.152169	-4.88199	-29.4866	0.111068	0.999791	1	ENSG00000070404			3.55802	23.1443	0	0	1.83107	4.53258	0	0	3.18183	0
DGCR2	22	complement(19023795..19109967)	0.208885	-1.93116	-3.81362	0.24403	0.999791	1	ENSG00000070413			15.992	19.5047	7.98074	0	3.99928	4.28575	2.99652	0	4.14251	1.49826
RNF126	19	complement(647526..663277)	0	#NUM!	#NUM!	#NUM!	#NUM!	#NUM!	ENSG00000070423			0	0	0	0	0	0	0	0	0	0
MNT	17	complement(2287354..2304412)	0.17355	-1.59456	-3.02002	0.334576	0.999791	1	ENSG00000070444			10.6066	19.165	8.46907	0	3.40689	4.2604	3.0822	0	3.83364	1.5411
ZXDC	3	complement(126156444..126194762)	0.296489	0.106925	1.07693	0.947636	0.999791	1	ENSG00000070476			0	52.7502	30.3522	13.2959	0	5.7211	4.92373	3.73291	2.86055	4.32832
JMJD6	17	complement(74708919..74722866)	0.412495	-1.10538	-2.15156	0.518139	0.999791	1	ENSG00000070495			0	73.3894	6.00575	17.9375	0	6.1975	2.58634	4.16491	3.09875	3.37563
POLB	8	42195972..42229326	0.116825	-4.88222	-29.4914	0.107594	0.999791	1	ENSG00000070501			5.44881	14.7681	0	0	2.44594	3.88442	0	0	3.16518	0
ST6GALNAC1	17	complement(74620843..74639920)	0.160356	-1.64238	-3.1218	0.357716	0.999791	1	ENSG00000070526			19.4659	7.03457	7.7715	0	4.28288	2.81446	2.95819	0	3.54867	1.4791
WIPI1	17	complement(66417089..66453654)	0.565884	1.31513	2.48824	0.396223	0.999791	1	ENSG00000070540			16.4409	28.5187	91.8935	13.0695	4.03922	4.83384	6.52189	3.70814	4.43653	5.11501
FRMPD1	9	37650997..37746901	0.156343	2.52025	5.7368	0.133394	0.999791	1	ENSG00000070601			3.32731	1.80363	22.5825	6.61252	1.73436	0.850901	4.49713	2.7252	1.29263	3.61117
GBA2	9	complement(35736863..35749983)	0.229401	-1.30071	-2.4635	0.42396	0.999791	1	ENSG00000070610			11.0124	28.6535	14.069	0	3.46106	4.84064	3.81445	0	4.15085	1.90722
NDST1	5	149865381..149937773	1.24596	2.54572	5.83901	0.124899	0.999791	1	ENSG00000070614			14.8443	29.5043	163.963	69.8185	3.89184	4.88285	7.35723	6.12554	4.38734	6.74138
ASNS	7	complement(97481430..97501854)	0.108241	-1.36186	-2.57017	0.42563	0.999791	1	ENSG00000070669			10.0439	8.16673	2.00495	3.99215	3.32825	3.02976	1.00357	1.99717	3.179	1.50037
AP3M2	8	42010464..42029191	0.672611	-3.27265	-9.66419	0.0348793	0.999791	1	ENSG00000070718			89.1205	21.2561	5.69283	5.66763	6.47769	4.40981	2.50915	2.50275	5.44375	2.50595
CNGB1	16	complement(57917503..58005020)	0.733682	-1.80567	-3.49591	0.300655	0.999791	1	ENSG00000070729			0	130.534	28.1021	1.47252	0	7.02828	4.81261	0.558282	3.51414	2.68545
ST6GALNAC2	17	complement(74559792..74583038)	0.16345	1.86254	3.63648	0.259261	0.999791	1	ENSG00000070731			0	9.62762	21.2724	9.41256	0	3.26718	4.41091	3.23459	1.63359	3.82275
CHAT	10	50817141..50901925	0.527727	-4.19954	-18.3733	0.0445517	0.999791	1	ENSG00000070748			0	93.891	0	2.86855	0	6.55292	0	1.52032	3.27646	0.760162
PABPC1	8	complement(101698044..101735037)	0.245453	-1.28175	-2.43134	0.394395	0.999791	1	ENSG00000070756			14.1243	28.0731	5.63892	9.35661	3.8201	4.81112	2.49542	3.22599	4.31561	2.8607
TESK2	1	complement(45809555..45956872)	13.0366	4.86142	29.0692	0.0174139	0.999791	1	ENSG00000070759			61.4283	38.5559	10.3261	2554.67	5.94083	5.26888	3.36822	11.3189	5.60486	7.34357
C16orf80	16	complement(58147496..58163354)	0.240037	2.2451	4.74071	0.204867	0.999791	1	ENSG00000070761			0	10.2299	30.1376	15.0021	0	3.35473	4.91349	3.9071	1.67736	4.4103
CSNK2A2	16	complement(58191811..58231824)	0.340828	1.59602	3.02308	0.276823	0.999791	1	ENSG00000070770			4.86013	19.3198	36.2197	28.3324	2.281	4.27201	5.1787	4.82438	3.2765	5.00154
PTPN21	14	complement(88932122..89021077)	0.459816	-1.02865	-2.04012	0.529716	0.999791	1	ENSG00000070778			72.5997	1.63975	36.2306	6.01171	6.18189	0.713476	5.17914	2.58777	3.44768	3.88346
EIF2B3	1	complement(45316450..45452282)	0.503268	2.2793	4.85441	0.149795	0.999791	1	ENSG00000070785			0	23.9124	35.2233	61.368	0	4.57969	5.13846	5.93942	2.28984	5.53894
CAMK2A	5	complement(149599054..149669854)	0.170936	2.54138	5.82145	0.129094	0.999791	1	ENSG00000070808			1.81893	3.94393	24.6902	7.22969	0.863089	1.97963	4.62587	2.85393	1.42136	3.7399
TCOF1	5	149737202..149779871	0.556419	1.15286	2.22354	0.468821	0.999791	1	ENSG00000070814			4.95939	54.8419	62.5671	42.5781	2.31016	5.77721	5.96733	5.41204	4.04369	5.68969
CDC42	1	22379120..22419437	0.939611	1.99766	3.9935	0.165392	0.999791	1	ENSG00000070831			19.3425	31.4548	74.6482	105.07	4.2737	4.97521	6.22204	6.71521	4.62446	6.46862
OSBPL3	7	complement(24836158..25021253)	0.255898	-1.33563	-2.52386	0.369774	0.999791	1	ENSG00000070882			30.3828	11.9779	11.0272	5.48921	4.92518	3.5823	3.463	2.4566	4.25374	2.9598
EPHA8	1	22890057..22930087	0.181221	2.96491	7.80779	0.133924	0.999791	1	ENSG00000070886			0	4.52691	33.341	0	0	2.17853	5.05922	0	1.08926	2.52961
SLC12A3	16	56899119..56949762	0.210161	0.49586	1.41016	0.735391	0.999791	1	ENSG00000070915			14.4808	17.6615	14.4531	25.9005	3.85607	4.14254	3.85331	4.69491	3.9993	4.27411
RAD18	3	complement(8817088..9005457)	0.218624	1.91783	3.77855	0.199162	0.999791	1	ENSG00000070950			3.2039	8.68365	30.6987	10.1876	1.67983	3.1183	4.94011	3.34875	2.39907	4.14443
ATP2B1	12	complement(89981828..90103077)	0.143774	0.433629	1.35063	0.780356	0.999791	1	ENSG00000070961			1.17863	24.2782	10.3522	15.928	0.237115	4.60159	3.37186	3.99349	2.41935	3.68268
TRPM5	11	complement(2425745..2444275)	0.0344093	-3.17795	-9.05022	0.284128	0.999791	1	ENSG00000070985			0	6.12195	0	0	0	2.61399	0	0	1.307	0
NCK2	2	106361354..106510730	0.347464	-1.94771	-3.85761	0.242587	0.999791	1	ENSG00000071051			48.6366	8.1121	11.9492	2.97409	5.60397	3.02008	3.57885	1.57245	4.31202	2.57565
MAP4K4	2	102313312..102511149	0.672504	3.94831	15.4369	0.0142539	0.999791	1	ENSG00000071054			1.87723	7.1231	94.4318	31.338	0.908605	2.83251	6.5612	4.96984	1.87056	5.76552
MGAT4A	2	complement(99235569..99347589)	0.242435	1.31105	2.48123	0.38774	0.999791	1	ENSG00000071073			6.96972	16.3716	8.34771	38.7836	2.8011	4.03313	3.06138	5.27737	3.41711	4.16938
RPL31	2	101618177..101640494	0.718483	-3.52627	-11.5216	0.0311893	0.999791	1	ENSG00000071082			108.175	8.37685	7.71201	3.07115	6.75722	3.06641	2.94711	1.61878	4.91181	2.28294
WDR1	4	complement(10075963..10118573)	0.758	-1.78743	-3.45199	0.272658	0.999791	1	ENSG00000071127			2.85842	131.704	19.4001	10.2252	1.51522	7.04115	4.27799	3.35406	4.27818	3.81603
SNX13	7	complement(17830385..17980124)	0.235445	-2.05096	-4.14383	0.162793	0.999791	1	ENSG00000071189			25.8929	13.297	6.52888	2.70833	4.69448	3.73303	2.70683	1.4374	4.21376	2.07212
MS4A12	11	60260251..60274903	0.0791993	1.20957	2.31269	0.53716	0.999791	1	ENSG00000071203			0	6.59467	14.571	0	0	2.7213	3.86503	0	1.36065	1.93252
ARHGAP10	4	148653214..148993931	0.511906	2.39709	5.2674	0.141489	0.999791	1	ENSG00000071205			3.11918	22.5441	9.96232	90.0906	1.64117	4.49468	3.31648	6.4933	3.06792	4.90489
RPS6KA2	6	complement(166822852..167319939)	0.0883462	0.993434	1.99092	0.566821	0.999791	1	ENSG00000071242			2.71416	5.88504	16.2539	0	1.44051	2.55705	4.02271	0	1.99878	2.01136
ING3	7	120590803..120617270	0.257489	1.62458	3.08353	0.296009	0.999791	1	ENSG00000071243			10.7273	4.65193	39.401	8.52754	3.42321	2.21783	5.30016	3.09213	2.82052	4.19615
VASH1	14	77228532..77249354	0.388513	0.645848	1.56466	0.704454	0.999791	1	ENSG00000071246			32.7088	7.46543	71.4784	0	5.03161	2.90023	6.15943	0	3.96592	3.07972
LMCD1	3	8543393..8609805	0.318764	-0.802861	-1.74456	0.631178	0.999791	1	ENSG00000071282			13.0175	42.3384	27.7178	0	3.70239	5.40389	4.79274	0	4.55314	2.39637
WBSCR22	7	73097355..73119491	0.163192	-0.406961	-1.32589	0.792992	0.999791	1	ENSG00000071462			1.40816	27.4794	7.87063	8.9552	0.493809	4.78028	2.97648	3.16273	2.63704	3.0696
SEL1L	14	complement(81937893..82000205)	1.10451	5.29637	39.2976	0.00480683	0.999791	1	ENSG00000071537			0	7.61226	8.40971	208.382	0	2.92832	3.07206	7.70309	1.46416	5.38757
TRIP13	5	892758..919472	0.418434	3.1047	8.60215	0.0600259	0.999791	1	ENSG00000071539			6.2845	3.40663	32.617	47.4601	2.6518	1.76834	5.02755	5.56864	2.21007	5.2981
ATP6AP1	X	153656978..153664862	0.154913	1.4157	2.6679	0.368533	0.999791	1	ENSG00000071553			4.58084	7.44938	18.2884	10.9245	2.19561	2.89712	4.19286	3.44949	2.54637	3.82117
TCF3	19	complement(1609291..1652604)	0.0787252	-2.53699	-5.80378	0.221873	0.999791	1	ENSG00000071564			0	14.0065	0	1.46717	0	3.80802	0	0.553036	1.90401	0.276518
TRIB2	2	12857015..12882860	0.765867	2.39549	5.26154	0.123869	0.999791	1	ENSG00000071575			2.43819	29.0766	124.597	17.4439	1.28581	4.86179	6.96113	4.12465	3.0738	5.54289
DAZAP1	19	1407568..1435719	0.735877	2.43513	5.40812	0.117448	0.999791	1	ENSG00000071626			14.7082	10.6305	113.526	23.3843	3.87855	3.41013	6.82688	4.54747	3.64434	5.68718
MBD3	19	complement(1576639..1592882)	0.26403	-1.4506	-2.73322	0.393433	0.999791	1	ENSG00000071655			4.32492	42.1992	0	12.0332	2.11267	5.39914	0	3.58895	3.75591	1.79447
PRLH	2	238475217..238475818	0	#NUM!	#NUM!	#NUM!	#NUM!	#NUM!	ENSG00000071677			0	0	0	0	0	0	0	0	0	0
HLTF	3	complement(148747914..148804341)	0.15145	6.20848	73.9498	0.0739717	0.999791	1	ENSG00000071794			0	0	23.7239	4.42854	0	0	4.56827	2.14683	0	3.35755
FAM50A	X	153672473..153679002	0	#NUM!	#NUM!	#NUM!	#NUM!	#NUM!	ENSG00000071859			0	0	0	0	0	0	0	0	0	0
FAM3A	X	complement(153733350..153744566)	0.276316	1.38833	2.61775	0.355189	0.999791	1	ENSG00000071889			10.7562	9.71762	41.5111	9.97558	3.42709	3.2806	5.37543	3.3184	3.35385	4.34691
CPSF1	8	complement(145618444..145634753)	0.0559094	-2.1771	-4.52245	0.283003	0.999791	1	ENSG00000071894			0	9.94717	1.46523	0	0	3.31429	0.551128	0	1.65714	0.275564
MYO3B	2	171034655..171511681	0.134113	-0.0221427	-1.01547	0.987922	0.999791	1	ENSG00000071909			14.9406	7.36255	17.3522	4.31885	3.90116	2.88021	4.11705	2.11065	3.39068	3.11385
CYBRD1	2	172378757..172414643	0.711636	-1.74135	-3.34348	0.268857	0.999791	1	ENSG00000071967			4.32241	121.838	10.354	17.1803	2.11184	6.92882	3.37212	4.10268	4.52033	3.7374
CDH19	18	complement(64168320..64271375)	0.0994919	0.292987	1.22517	0.856522	0.999791	1	ENSG00000071991			1.62972	15.9016	15.6155	2.59106	0.704625	3.9911	3.9649	1.37354	2.34786	2.66922
PDCD2	6	complement(170884383..170893780)	0.269364	0.213276	1.15932	0.891348	0.999791	1	ENSG00000071994			20.7284	22.4724	48.2739	1.37315	4.37353	4.49008	5.59317	0.457489	4.43181	3.02533
SLC6A15	12	complement(85253492..85307394)	0.356575	2.31296	4.96902	0.133669	0.999791	1	ENSG00000072041			7.84461	8.50462	7.30766	62.3599	2.9717	3.08825	2.86941	5.96255	3.02997	4.41598
RDH11	14	complement(68143518..68162531)	0.201142	1.12814	2.18576	0.491455	0.999791	1	ENSG00000072042			2.02726	17.5826	33.9929	3.22309	1.01953	4.13608	5.08716	1.68845	2.5778	3.3878
PRKACA	19	complement(14202500..14228896)	0.155724	0.123812	1.08961	0.942418	0.999791	1	ENSG00000072062			18.3384	7.45549	0	25.5113	4.19679	2.8983	0	4.67307	3.54755	2.33653
LPHN1	19	complement(14260750..14316999)	0.0545699	-0.207223	-1.15446	0.902313	0.999791	1	ENSG00000072071			3.55576	5.78239	1.41959	5.65322	1.83016	2.53166	0.505472	2.49907	2.18091	1.50227
SPP2	2	234959323..234985778	0.342748	5.16028	35.7601	0.137856	0.999791	1	ENSG00000072080			0	0	56.4872	7.02966	0	0	5.81985	2.81345	0	4.31665
ACTN1	14	complement(69340860..69446157)	0.198862	-0.0814733	-1.0581	0.960621	0.999791	1	ENSG00000072110			0	35.3807	20.174	5.85805	0	5.14489	4.33443	2.55042	2.57245	3.44242
ZFYVE26	14	complement(68194091..68283307)	1.83643	1.71352	3.2796	0.381511	0.999791	1	ENSG00000072121			17.0937	101.926	330.985	7.36042	4.09539	6.67137	8.37062	2.87979	5.38338	5.6252
RPS6KA6	X	complement(83318984..83442933)	0.0471728	-3.17795	-9.05022	0.300726	0.999791	1	ENSG00000072133			0	8.3928	0	0	0	3.06915	0	0	1.53458	0
EPN2	17	19118928..19240028	0.162022	0.27055	1.20627	0.861357	0.999791	1	ENSG00000072134			16.7229	10.3599	4.76884	24.6883	4.06375	3.37294	2.25364	4.62575	3.71835	3.4397
PTPN18	2	131113580..131132982	0.276346	-1.30065	-2.4634	0.413131	0.999791	1	ENSG00000072135			42.6223	2.10038	15.4694	4.62029	5.41354	1.07065	3.95135	2.20798	3.24209	3.07967
LIMS2	2	complement(128395956..128439360)	0.114408	0.540113	1.45409	0.749785	0.999791	1	ENSG00000072163			9.22645	4.28688	21.0488	0	3.20578	2.09993	4.39566	0	2.65285	2.19783
ASIC4	2	220378892..220403494	0.845179	-3.30668	-9.89485	0.042356	0.999791	1	ENSG00000072182			125.714	11.5501	13.6107	1.69381	6.974	3.52983	3.76667	0.760275	5.25192	2.26347
SPEG	2	220299568..220363009	1.34053	-6.31046	-79.3664	0.00160509	0.999791	1	ENSG00000072195			209.238	7.44855	2.49359	0.496511	7.709	2.89696	1.31823	-1.0101	5.30298	0.154062
LNX1	4	complement(54325468..54567572)	0.0835665	-0.212424	-1.15863	0.894457	0.999791	1	ENSG00000072201			1.95396	12.7101	4.68055	6.21311	0.966399	3.66791	2.22668	2.63532	2.31715	2.431
ALDH3A2	17	19551449..19580911	0.654363	0.593223	1.50861	0.714449	0.999791	1	ENSG00000072210			62.8072	31.6139	5.3732	123.037	5.97286	4.98249	2.42578	6.94294	5.47767	4.68436
TFRC	3	complement(195754054..195809060)	0.20545	1.26283	2.39966	0.43395	0.999791	1	ENSG00000072274			0	19.9897	28.3126	10.1474	0	4.32118	4.82337	3.34304	2.16059	4.08321
SREBF1	17	complement(17713713..17740325)	0.16268	-3.29906	-9.84276	0.0600961	0.999791	1	ENSG00000072310			13.9152	13.5774	2.22218	0	3.79859	3.76313	1.15197	0	3.78086	0.575987
TRPC5	X	complement(111017543..111326004)	0.0823683	0.28413	1.21768	0.855092	0.999791	1	ENSG00000072315			5.74743	8.30799	12.2378	3.0459	2.52292	3.0545	3.61327	1.60687	2.78871	2.61007
AFF4	5	complement(132211071..132299326)	0.268189	0.650472	1.56968	0.658142	0.999791	1	ENSG00000072364			8.91189	27.9116	32.4169	18.1046	3.15573	4.80279	5.01867	4.17829	3.97926	4.59848
UBE2D1	10	60094735..60130513	0.163245	1.98204	3.95052	0.3134	0.999791	1	ENSG00000072401			0	8.15574	30.0338	0	0	3.02782	4.90851	0	1.51391	2.45426
MPP5	14	67707826..67802536	0.453742	1.40179	2.64229	0.347659	0.999791	1	ENSG00000072415			20.4715	15.2583	52.1027	33.5643	4.35555	3.93152	5.70329	5.06886	4.14354	5.38607
RHOBTB1	10	complement(62629196..62761198)	0.580868	0.63155	1.54923	0.663348	0.999791	1	ENSG00000072422			46.2153	32.5674	55.3525	55.1075	5.5303	5.02536	5.79058	5.78418	5.27783	5.78738
ASAH2C	10	complement(48001603..48055018)	0	#NUM!	#NUM!	#NUM!	#NUM!	#NUM!	ENSG00000072444			0	0	0	0	0	0	0	0	0	0
SMC1A	X	complement(53401070..53449677)	0.157435	1.46781	2.76602	0.327225	0.999791	1	ENSG00000072501			2.09601	10.2256	13.3889	16.662	1.06765	3.35412	3.74296	4.05849	2.21088	3.90073
HSD17B10	X	complement(53458206..53461320)	0.0435418	2.36228	5.14182	0.483488	0.999791	1	ENSG00000072506			0	0	8.0108	0	0	0	3.00195	0	0	1.50097
MARK2	11	63606400..63678491	0.166559	-0.193525	-1.14355	0.905206	0.999791	1	ENSG00000072518			3.63549	25.6189	20.3199	1.445	1.86215	4.67914	4.34482	0.531068	3.27064	2.43794
HMMR	5	162887209..162918947	0.0526512	0.187929	1.13913	0.908388	0.999791	1	ENSG00000072571			5.68993	3.08433	4.54326	4.52315	2.50841	1.62496	2.18373	2.17733	2.06668	2.18053
CHFR	12	complement(133398773..133532890)	0.384831	-1.44594	-2.7244	0.365427	0.999791	1	ENSG00000072609			1.21407	67.1269	14.541	4.82555	0.279847	6.06882	3.86205	2.27069	3.17433	3.06637
TRHDE	12	72481046..73059422	0.340453	3.94878	15.4419	0.0363908	0.999791	1	ENSG00000072657			3.27327	0	61.4201	1.30103	1.71073	0	5.94064	0.379651	0.855367	3.16014
P4HA2	5	complement(131527531..131631008)	0.377715	-0.915795	-1.88661	0.548889	0.999791	1	ENSG00000072682			7.89443	58.484	26.2645	3.1378	2.98084	5.86997	4.71504	1.64975	4.4254	3.1824
FCGR2B	1	161551101..161648444	0.666167	-1.2379	-2.35855	0.413211	0.999791	1	ENSG00000072694			31.9794	83.2082	8.93715	30.5061	4.99907	6.37865	3.15982	4.93102	5.68886	4.04542
NFATC3	16	68118654..68263162	0.823838	-1.72853	-3.3139	0.26286	0.999791	1	ENSG00000072736			97.8144	38.5615	26.3722	15.1474	6.61197	5.26909	4.72094	3.921	5.94053	4.32097
TRNT1	3	3168600..3192563	0.10558	1.19506	2.28954	0.499675	0.999791	1	ENSG00000072756			4.05452	4.39565	19.4245	0	2.01953	2.13608	4.27981	0	2.0778	2.1399
ACADVL	17	7120444..7128592	0.111217	0.886755	1.84901	0.577653	0.999791	1	ENSG00000072778			2.37453	10.2973	15.168	5.66282	1.24764	3.36419	3.92296	2.50152	2.30591	3.21224
STK10	5	complement(171469077..171615390)	0.188452	0.254192	1.19267	0.863639	0.999791	1	ENSG00000072786			7.38946	25.3687	29.5014	4.89514	2.88547	4.66498	4.88271	2.29135	3.77522	3.58703
FBXW11	5	complement(171288553..171433877)	0.432411	1.96537	3.90512	0.21037	0.999791	1	ENSG00000072803			6.01743	21.7457	8.00793	76.5359	2.58915	4.44266	3.00143	6.25807	3.5159	4.62975
ACAP1	17	7239848..7254797	0.0645086	0.249756	1.18901	0.896125	0.999791	1	ENSG00000072818			8.91821	0	11.8683	0	3.15675	0	3.56904	0	1.57838	1.78452
CRMP1	4	complement(5749811..5894785)	0.933783	1.48547	2.80009	0.353644	0.999791	1	ENSG00000072832			51.869	16.6616	27.6107	154.241	5.6968	4.05846	4.78715	7.26904	4.87763	6.0281
EVC	4	5712924..5830772	0.133533	0.625223	1.54245	0.685219	0.999791	1	ENSG00000072840			4.23567	13.7761	21.4198	3.3671	2.08259	3.7841	4.42087	1.75151	2.93334	3.08619
DERL2	17	complement(5374571..5390131)	0.471351	1.77595	3.42463	0.292905	0.999791	1	ENSG00000072849			10.5102	15.1927	86.7189	0	3.39372	3.92531	6.43827	0	3.65952	3.21914
SIDT1	3	113251143..113348425	0.604182	2.04836	4.13636	0.180763	0.999791	1	ENSG00000072858			12.4725	21.034	28.7702	88.132	3.64067	4.39465	4.8465	6.46159	4.01766	5.65405
NDE1	16	15737124..15820210	0.111806	-1.02907	-2.04071	0.542034	0.999791	1	ENSG00000072864			6.07847	13.1798	8.08916	0	2.60371	3.72025	3.01599	0	3.16198	1.50799
MRVI1	11	complement(10594638..10715535)	0.832253	-0.517151	-1.43113	0.753888	0.999791	1	ENSG00000072952			2.90481	144.863	28.9926	46.1829	1.53844	7.17855	4.85761	5.52929	4.3585	5.19345
TMEM38A	19	16771938..16800840	0.501569	-2.29071	-4.89297	0.161674	0.999791	1	ENSG00000072954			22.3356	64.5729	14.862	0	4.48127	6.01286	3.89355	0	5.24706	1.94678
AP1M1	19	16308389..16346160	0.913322	8.39812	337.353	0.0173915	0.999791	1	ENSG00000072958			0	0	2.34252	177.244	0	0	1.22806	7.46959	0	4.34883
PVR	19	45147098..45166850	0.408937	-4.27039	-19.2981	0.0294117	0.999791	1	ENSG00000073008			19.0732	51.6948	0	2.527	4.25347	5.69195	0	1.33743	4.97271	0.668713
IKBKG	X	153769414..153796782	2.53294	-4.14009	-17.6316	0.0220212	0.999791	1	ENSG00000073009			103.439	336.426	9.57603	10.7254	6.69264	8.39415	3.25943	3.42295	7.54339	3.34119
XRCC1	19	complement(44047192..44084625)	0.25655	-1.31304	-2.48464	0.4558	0.999791	1	ENSG00000073050			3.234	42.0732	0	12.8542	1.69332	5.39483	0	3.68417	3.54407	1.84208
SCARB1	12	complement(125261402..125367214)	0.645249	-1.13883	-2.20203	0.517056	0.999791	1	ENSG00000073060			0	114.8	36.8555	4.31676	0	6.84298	5.20381	2.10995	3.42149	3.65688
CYP2W1	7	1022835..1029276	0.140062	0.576832	1.49157	0.749578	0.999791	1	ENSG00000073067			12.1021	4.37346	25.7686	0	3.59719	2.12877	4.68754	0	2.86298	2.34377
MCM2	3	127317066..127341276	0.195054	-0.502809	-1.41697	0.758664	0.999791	1	ENSG00000073111			2.28341	32.1818	3.64648	14.5214	1.19119	5.00817	1.8665	3.8601	3.09968	2.8633
MOV10L1	22	50528308..50600119	0.763617	-2.0106	-4.0295	0.182893	0.999791	1	ENSG00000073146			86.2747	40.59	20.7964	10.3522	6.43087	5.34305	4.37826	3.37186	5.88696	3.87506
PANX2	22	50609160..50618723	0.0219744	-2.31099	-4.96223	0.440872	0.999791	1	ENSG00000073150			0	3.9096	0	0	0	1.96702	0	0	0.983511	0
SELO	22	50639408..50656045	0.349275	1.54713	2.92234	0.401582	0.999791	1	ENSG00000073169			0	25.6614	64.2593	0	0	4.68153	6.00583	0	2.34076	3.00292
TP63	3	189349205..189615068	0.248605	0.176134	1.12985	0.902636	0.999791	1	ENSG00000073282			15.0073	27.6588	14.3795	27.4387	3.90759	4.78967	3.84594	4.77814	4.34863	4.31204
ALPK1	4	113206665..113363776	0.442112	0.853107	1.80639	0.590687	0.999791	1	ENSG00000073331			29.0438	13.7758	73.9204	7.93653	4.86016	3.78406	6.2079	2.98851	4.32211	4.5982
LLGL2	17	73521161..73571289	0.203782	0.306643	1.23683	0.838185	0.999791	1	ENSG00000073350			25.459	7.66696	10.1642	29.2332	4.6701	2.93865	3.34542	4.86954	3.80438	4.10748
PDE8A	15	85523671..85682376	0.631119	1.46502	2.76068	0.352454	0.999791	1	ENSG00000073417			15.6037	29.2194	108.734	7.89343	3.96381	4.86885	6.76466	2.98065	4.41633	4.87266
CLCN4	X	10125024..10205700	0.293043	-2.8516	-7.218	0.0926917	0.999791	1	ENSG00000073464			1.65725	50.307	3.9698	1.31741	0.728787	5.65269	1.98907	0.397705	3.19074	1.19339
NLE1	17	complement(33455772..33469334)	0.276358	-1.52405	-2.87598	0.351264	0.999791	1	ENSG00000073536			16.3813	31.0793	14.7151	0	4.03398	4.95788	3.87922	0	4.49593	1.93961
SDHA	5	218356..256815	12.1395	-4.98104	-31.5823	0.0138489	0.999791	1	ENSG00000073578			1936.24	21.7003	60.7332	11.6686	10.919	4.43965	5.92441	3.54456	7.67934	4.73449
SMARCE1	17	complement(38781214..38804760)	0.148832	0.489672	1.40413	0.755155	0.999791	1	ENSG00000073584			3.04447	19.8037	25.1196	2.42017	1.60619	4.3077	4.65074	1.27511	2.95695	2.96293
FNDC8	17	33448598..33457751	0.199175	-0.00835767	-1.00581	0.99631	0.999791	1	ENSG00000073598			24.1781	8.73746	32.176	0	4.59563	3.12721	5.00791	0	3.86142	2.50396
GSDMB	17	complement(38060848..38076107)	1.00354	-2.50953	-5.69434	0.11509	0.999791	1	ENSG00000073605			11.3433	166.019	16.6051	7.51438	3.50377	7.37521	4.05356	2.90965	5.43949	3.48161
KDM5A	12	complement(389295..498620)	0.189395	1.07706	2.10974	0.463976	0.999791	1	ENSG00000073614			6.47629	12.0363	26.5945	8.82559	2.69517	3.58932	4.73305	3.14169	3.14225	3.93737
ADAM11	17	42836399..42859214	0.187896	-1.06629	-2.09404	0.524314	0.999791	1	ENSG00000073670			18.7613	12.7124	0	13.0498	4.22969	3.66816	0	3.70596	3.94892	1.85298
PPP2R3A	3	135684515..135866733	0.26232	-1.20571	-2.30651	0.415549	0.999791	1	ENSG00000073711			12.8432	32.4888	13.6732	3.40318	3.68293	5.02187	3.77328	1.76688	4.3524	2.77008
FERMT2	14	complement(53323986..53419153)	0.233924	-0.524246	-1.43818	0.728666	0.999791	1	ENSG00000073712			14.4595	25.6518	20.9919	4.1798	3.85395	4.68099	4.39176	2.06343	4.26747	3.2276
ABCB11	2	complement(169779448..169887832)	0.347259	-1.10392	-2.14938	0.460988	0.999791	1	ENSG00000073734			28.2321	30.6074	17.3404	6.90547	4.81926	4.93581	4.11607	2.78774	4.87754	3.4519
DHRS9	2	169921299..169952677	0.274273	-1.50258	-2.8335	0.363734	0.999791	1	ENSG00000073737			14.9112	32.3316	14.2875	0	3.89833	5.01487	3.83668	0	4.4566	1.91834
CD5L	1	complement(157800704..157868046)	0.813119	-0.326695	-1.25414	0.821387	0.999791	1	ENSG00000073754			72.8756	64.1933	50.9156	47.0695	6.18736	6.00435	5.67004	5.55672	6.09586	5.61338
PTGS2	1	complement(186640923..186649559)	0.135018	3.42721	10.757	0.0805559	0.999791	1	ENSG00000073756			0	2.30169	16.9521	8.43853	0	1.20269	4.08339	3.07699	0.601346	3.58019
IGF2BP2	3	complement(185361527..185542844)	0.146631	-0.730035	-1.65868	0.671413	0.999791	1	ENSG00000073792			23.6249	0	7.54555	7.51216	4.56224	0	2.91563	2.90923	2.28112	2.91243
MAP3K13	3	185000729..185206885	0.271806	-0.386256	-1.307	0.802373	0.999791	1	ENSG00000073803			15.9515	30.7441	31.1344	2.11341	3.99562	4.94224	4.96044	1.07957	4.46893	3.02001
ST6GAL1	3	186648274..186796341	0.45305	1.14156	2.2062	0.478763	0.999791	1	ENSG00000073849			1.22242	51.6857	36.1147	50.5312	0.289746	5.69169	5.17451	5.6591	2.99072	5.41681
TBX21	17	45810610..45823485	0.182538	-0.603103	-1.51898	0.749118	0.999791	1	ENSG00000073861			0	32.4763	17.085	0	0	5.02132	4.09466	0	2.51066	2.04733
VDAC1P1	X	80184999..80185846	0	#NUM!	#NUM!	#NUM!	#NUM!	#NUM!	ENSG00000073905			0	0	0	0	0	0	0	0	0	0
FRY	13	32605437..32870794	0.451883	1.38864	2.61831	0.390296	0.999791	1	ENSG00000073910			20.8975	16.6142	19.4671	68.1101	4.38526	4.05434	4.28296	6.0898	4.2198	5.18638
PICALM	11	complement(85668727..85780924)	0.0934884	-0.53791	-1.45187	0.771159	0.999791	1	ENSG00000073921			0	16.6331	9.18777	0	0	4.05598	3.19972	0	2.02799	1.59986
NSF	17	44668035..44834830	4.06002	-4.18936	-18.2441	0.0408034	0.999791	1	ENSG00000073969			643.179	12.1058	42.7968	0	9.32908	3.59763	5.41943	0	6.46335	2.70972
GLI2	2	121493199..121750229	0.0955336	0.85637	1.81048	0.575667	0.999791	1	ENSG00000074047			3.04765	8.26018	8.51714	9.6908	1.6077	3.04617	3.09037	3.27662	2.32694	3.18349
CLASP1	2	complement(122095352..122407163)	0.305413	3.52413	11.5045	0.0259349	0.999791	1	ENSG00000074054			1.00788	4.3707	43.4571	13.6204	0.0113172	2.12786	5.44152	3.7677	1.06959	4.60461
MRPS34	16	complement(1821891..1823156)	0	#NUM!	#NUM!	#NUM!	#NUM!	#NUM!	ENSG00000074071			0	0	0	0	0	0	0	0	0	0
NOTCH3	19	complement(15270444..15311792)	0.155225	-2.31354	-4.97102	0.164764	0.999791	1	ENSG00000074181			2.54265	24.8093	1.01512	3.03188	1.34634	4.63281	0.0216511	1.60021	2.98957	0.810933
CLNS1A	11	complement(77225981..77348850)	0.331808	-2.69414	-6.47168	0.118314	0.999791	1	ENSG00000074201			46.2852	7.92308	0	7.7461	5.53248	2.98606	0	2.95347	4.25927	1.47673
PPP2R2C	4	complement(6322305..6565327)	0.400514	1.05308	2.07495	0.482795	0.999791	1	ENSG00000074211			26.7559	11.8665	33.0169	43.5055	4.74179	3.56883	5.04513	5.44312	4.15531	5.24413
TEAD2	19	complement(49843852..49865714)	0.0232986	-0.143626	-1.10468	0.937354	0.999791	1	ENSG00000074219			3.75383	0	0	2.98407	1.90836	0	0	1.57728	0.954181	0.78864
EED	11	85955586..85989855	0.255672	-0.193146	-1.14325	0.905881	0.999791	1	ENSG00000074266			27.105	15.5571	39.466	0	4.76049	3.9595	5.30254	0	4.35999	2.65127
CDHR2	5	175969512..176022975	0.0387107	-0.195409	-1.14505	0.905949	0.999791	1	ENSG00000074276			4.1834	2.26769	3.34033	1.66277	2.06468	1.18122	1.73999	0.733593	1.62295	1.23679
SNCB	5	complement(176047085..176057530)	0.175417	-2.46367	-5.51618	0.235951	0.999791	1	ENSG00000074317			28.2628	0	4.51341	0	4.82083	0	2.17422	0	2.41042	1.08711
TSG101	11	complement(18489883..18548779)	0.0891089	0.25555	1.19379	0.876563	0.999791	1	ENSG00000074319			2.91389	12.6362	11.6333	4.63273	1.54294	3.65949	3.54019	2.21186	2.60122	2.87602
C17orf85	17	complement(3714460..3749545)	0.179954	-0.713524	-1.6398	0.662969	0.999791	1	ENSG00000074356			9.78346	21.2132	17.186	0	3.29034	4.40689	4.10316	0	3.84862	2.05158
ATP2A3	17	complement(3827169..3867736)	0.330509	3.97866	15.7651	0.0296905	0.999791	1	ENSG00000074370			0	5.29898	3.90273	60.8722	0	2.40571	1.96448	5.92771	1.20286	3.9461
CA12	15	complement(63613577..63674360)	0.151771	0.737597	1.6674	0.637014	0.999791	1	ENSG00000074410			7.6483	9.95016	25.6492	2.43198	2.93514	3.31472	4.68084	1.28213	3.12493	2.98149
MGLL	3	complement(127407909..127542051)	1.30098	2.55634	5.88214	0.158913	0.999791	1	ENSG00000074416			6.67447	50.6522	54.1821	198.083	2.73865	5.66255	5.75974	7.62996	4.2006	6.69485
NTN4	12	complement(96051583..96184930)	0.249918	2.56576	5.92065	0.13894	0.999791	1	ENSG00000074527			8.0555	0	30.0165	17.0764	3.00997	0	4.90768	4.09393	1.50499	4.50081
BCS1L	2	219523487..219528166	0.302596	-2.8358	-7.13938	0.145327	0.999791	1	ENSG00000074582			0	53.8366	5.2868	0	0	5.75052	2.40239	0	2.87526	1.2012
NUAK1	12	complement(106457118..106533811)	0.301889	-0.69269	-1.61629	0.667048	0.999791	1	ENSG00000074590			3.19247	50.1855	22.9419	3.80673	1.67467	5.6492	4.51991	1.92855	3.66194	3.22423
DPP8	15	complement(65734801..65810042)	0.253073	1.70281	3.25535	0.252357	0.999791	1	ENSG00000074603			7.66868	9.50159	13.996	34.8351	2.93898	3.24817	3.80694	5.12247	3.09357	4.4647
SLC24A1	15	65903704..65953333	1.20063	1.77785	3.42915	0.307196	0.999791	1	ENSG00000074621			39.4061	40.0515	31.4647	202.637	5.30035	5.32378	4.97566	7.66275	5.31207	6.31921
ZNF532	18	56529832..56653712	0.432646	-0.719037	-1.64608	0.633814	0.999791	1	ENSG00000074657			43.057	29.4285	17.9373	23.0665	5.42818	4.87914	4.16489	4.52773	5.15366	4.34631
SCARF1	17	complement(1537152..1549041)	0.207034	-2.04466	-4.12576	0.208048	0.999791	1	ENSG00000074660			6.77007	29.3587	3.60381	3.58786	2.75917	4.87572	1.84952	1.84312	3.81744	1.84632
LMAN1	18	complement(56995055..57027194)	0.191763	-0.500387	-1.41459	0.748032	0.999791	1	ENSG00000074695			3.30616	30.4668	17.1592	2.6282	1.72516	4.92917	4.10091	1.39408	3.32716	2.74749
PTPLAD1	15	65822756..65870687	0.0612943	-0.585801	-1.50087	0.722669	0.999791	1	ENSG00000074696			2.50311	8.14114	1.99867	3.97965	1.32372	3.02523	0.999039	1.99264	2.17448	1.49584
IPCEF1	6	complement(154475631..154677926)	0.88581	1.52782	2.88349	0.357809	0.999791	1	ENSG00000074706			6.60043	61.5396	143.351	20.9878	2.72256	5.94344	7.16341	4.39148	4.333	5.77744
ZZEF1	17	complement(3907739..4046314)	0.175737	0.369051	1.2915	0.800001	0.999791	1	ENSG00000074755			9.15879	19.8588	20.8141	12.3212	3.19516	4.3117	4.37949	3.62307	3.75343	4.00128
NOX3	6	complement(155716504..155777037)	0.0696777	0.342741	1.26816	0.844127	0.999791	1	ENSG00000074771			0	11.8782	8.74833	4.35481	0	3.57024	3.12901	2.12261	1.78512	2.62581
ENO1	1	complement(8921061..8939308)	0.62557	3.11791	8.68132	0.0959028	0.999791	1	ENSG00000074800			0	15.3204	115.092	0	0	3.93738	6.84664	0	1.96869	3.42332
SLC12A1	15	48483861..48596275	0.321355	-1.46256	-2.75596	0.328858	0.999791	1	ENSG00000074803			39.4519	13.609	15.7506	4.27662	5.30202	3.76649	3.97734	2.09647	4.53426	3.0369
C19orf10	19	complement(4641386..4670382)	0.121868	-3.71564	-13.1377	0.230259	0.999791	1	ENSG00000074842			0	21.6822	0	0	0	4.43844	0	0	2.21922	0
ANO8	19	complement(17434032..17445638)	0.0278891	-3.21437	-9.28159	0.275022	0.999791	1	ENSG00000074855			4.49344	0	0	0	2.16782	0	0	0	1.08391	0
TUBE1	6	complement(112391980..112408732)	0.111656	1.84091	3.58236	0.294411	0.999791	1	ENSG00000074935			2.9033	3.14757	16.2274	4.61589	1.53769	1.65424	4.02036	2.20661	1.59597	3.11349
ARHGEF10L	1	17866330..18024369	0.121614	0.562511	1.47684	0.738536	0.999791	1	ENSG00000074964			0	21.6371	3.41483	19.265	0	4.43543	1.77181	4.26791	2.21772	3.01986
TXK	4	complement(48068410..48136273)	0.117796	-2.40482	-5.29569	0.240692	0.999791	1	ENSG00000074966			0	20.9578	2.57259	0	0	4.38942	1.36322	0	2.19471	0.681612
WSCD2	12	108523248..108644314	0.607797	1.31103	2.48118	0.395631	0.999791	1	ENSG00000075035			5.11808	53.6374	58.5753	56.9599	2.3556	5.74517	5.87222	5.83187	4.05038	5.85205
KCNQ2	20	complement(62037542..62103993)	0.0849066	-2.24629	-4.74461	0.240835	0.999791	1	ENSG00000075043			2.77647	12.0403	2.21694	0	1.47325	3.5898	1.14857	0	2.53153	0.574284
TACR2	10	complement(71163659..71176623)	0.0954107	-0.202595	-1.15077	0.902482	0.999791	1	ENSG00000075073			3.89635	12.6725	6.22225	6.19472	1.96212	3.66363	2.63744	2.63104	2.81288	2.63424
ACTR6	12	100592900..100635643	0.179101	0.184032	1.13605	0.911552	0.999791	1	ENSG00000075089			2.93376	28.6253	28.1103	2.33216	1.55275	4.83922	4.81303	1.22167	3.19598	3.01735
TIPIN	15	complement(66628544..66679084)	3.72537	7.54303	186.499	0.000790096	0.999791	1	ENSG00000075131			0	4.40203	6.48424	726.249	0	2.13817	2.69694	9.50432	1.06908	6.10063
SRI	7	complement(87834433..87856308)	0.133529	1.31633	2.49031	0.407223	0.999791	1	ENSG00000075142			5.28034	5.72461	14.7567	10.4939	2.40063	2.51718	3.8833	3.39148	2.4589	3.63739
EIF4G3	1	complement(21132963..21503377)	0.223666	-1.19733	-2.29316	0.44309	0.999791	1	ENSG00000075151			29.4626	7.25942	14.9705	2.12918	4.88081	2.85985	3.90405	1.0903	3.87033	2.49717
NUP37	12	complement(102467967..102513902)	0.113325	-1.08556	-2.1222	0.561876	0.999791	1	ENSG00000075188			0	20.1622	7.42481	0	0	4.33358	2.89235	0	2.16679	1.44618
SEMA3A	7	complement(83585093..84122040)	0.246828	1.07898	2.11255	0.460634	0.999791	1	ENSG00000075213			8.35608	18.1183	15.2505	32.264	3.06283	4.17937	3.93079	5.01185	3.6211	4.47132
GTSE1	22	46692638..46726707	0.205551	1.21951	2.32868	0.432819	0.999791	1	ENSG00000075218			10.5482	8.5768	8.42249	31.4445	3.39893	3.10044	3.07425	4.97474	3.24968	4.02449
SEMA3C	7	complement(80371854..80551675)	0.0656539	0.187617	1.13888	0.908328	0.999791	1	ENSG00000075223			3.56937	7.73937	9.97516	1.41872	1.83567	2.95222	3.31834	0.504587	2.39394	1.91146
TTC38	22	46663858..46689905	0.458287	-1.04716	-2.06645	0.499128	0.999791	1	ENSG00000075234			9.37932	71.1793	29.9566	2.48533	3.22948	6.15339	4.9048	1.31344	4.69143	3.10912
ACAT1	11	107992243..108018503	0.146486	0.130672	1.0948	0.937914	0.999791	1	ENSG00000075239			0	26.0622	4.79874	15.925	0	4.70388	2.26265	3.99322	2.35194	3.12794
GRAMD4	22	46971909..47075688	0.0298091	1.20957	2.31269	0.533497	0.999791	1	ENSG00000075240			0	2.48211	5.48427	0	0	1.31157	2.4553	0	0.655784	1.22765
CELSR1	22	complement(46756731..46933067)	0.235585	-1.35127	-2.55137	0.35688	0.999791	1	ENSG00000075275			13.9645	26.4939	9.75647	4.16284	3.80369	4.72759	3.28636	2.05757	4.26564	2.67196
WNT8B	10	102222798..102243501	0.227722	-0.978689	-1.97067	0.571835	0.999791	1	ENSG00000075290			15.8898	22.9689	16.9168	0	3.99003	4.52161	4.08038	0	4.25582	2.04019
ZNF638	2	71503691..71662199	0.229827	-1.95417	-3.87494	0.204315	0.999791	1	ENSG00000075292			26.9228	11.1601	8.85175	1.25894	4.75075	3.48028	3.14596	0.332209	4.11552	1.73909
SLC25A40	7	complement(87462883..87505672)	0.201234	-0.538371	-1.45233	0.749648	0.999791	1	ENSG00000075303			0	35.8028	15.8214	3.5003	0	5.162	3.9838	1.80748	2.581	2.89564
TIMM21	18	71815746..71826197	0.403297	1.01553	2.02164	0.494678	0.999791	1	ENSG00000075336			18.4391	23.3223	49.0772	26.873	4.2047	4.54364	5.61698	4.74809	4.37417	5.18253
ADD2	2	complement(70834750..70995357)	0.350417	-0.302565	-1.23334	0.844589	0.999791	1	ENSG00000075340			7.06157	54.5469	11.9818	25.9625	2.81999	5.76942	3.58277	4.69836	4.29471	4.14056
FGF4	11	complement(69587797..69590171)	0.0558727	-2.31099	-4.96223	0.440872	0.999791	1	ENSG00000075388			0	9.94065	0	0	0	3.31334	0	0	1.65667	0
RASAL2	1	178062864..178448644	0.19216	-0.100305	-1.072	0.9444	0.999791	1	ENSG00000075391			16.0915	16.4191	13.6044	13.5442	4.00822	4.03731	3.766	3.7596	4.02277	3.7628
VPS9D1	16	complement(89773542..89787394)	0.240763	0.987334	1.98252	0.577826	0.999791	1	ENSG00000075399			16.3162	3.5378	44.2954	0	4.02824	1.82285	5.46909	0	2.92554	2.73454
ZNF37A	10	38383264..38414472	0.107403	-0.658994	-1.57898	0.660372	0.999791	1	ENSG00000075407			10.4589	7.55927	6.49536	3.69521	3.38666	2.91825	2.69941	1.88566	3.15246	2.29253
MARK3	14	103851729..103970168	0.310595	2.45872	5.4973	0.109577	0.999791	1	ENSG00000075413			2.51634	10.9122	15.0692	45.0077	1.33133	3.44788	3.91354	5.4921	2.3896	4.70282
SLC25A3	12	98987369..98995946	0.218244	0.0919006	1.06577	0.955767	0.999791	1	ENSG00000075415			0	38.829	22.8782	9.49041	0	5.27906	4.5159	3.24647	2.63953	3.88119
FNDC3B	3	171757418..172119455	0.963787	1.95837	3.88622	0.268247	0.999791	1	ENSG00000075420			23.5521	25.5337	132.312	48.1436	4.55778	4.67433	7.0478	5.58927	4.61606	6.31853
FOSL2	2	28615315..28640179	0.183788	-0.202119	-1.15039	0.896398	0.999791	1	ENSG00000075426			25.008	5.08352	19.9682	7.45495	4.64432	2.34583	4.31964	2.8982	3.49507	3.60892
CACNG5	17	64831235..64881603	0.116931	1.59291	3.01657	0.410709	0.999791	1	ENSG00000075429			0	7.43112	16.4192	5.44885	0	2.89358	4.03731	2.44595	1.44679	3.24163
CACNG4	17	64961026..65029514	0.202045	-3.11595	-8.66948	0.119867	0.999791	1	ENSG00000075461			3.30959	32.2924	0	2.63092	1.72665	5.01312	0	1.39557	3.36989	0.697784
FRYL	4	complement(48499378..48782339)	0.128595	-0.722685	-1.65025	0.614966	0.999791	1	ENSG00000075539			9.23479	12.6816	8.84848	2.93644	3.20708	3.66466	3.14543	1.55407	3.43587	2.34975
TMEM131	2	complement(98372799..98612388)	0.25886	-1.43567	-2.70508	0.320974	0.999791	1	ENSG00000075568			15.4996	28.9397	6.18801	8.21416	3.95416	4.85498	2.62948	3.03811	4.40457	2.83379
FSCN1	7	5632439..5646286	0.425833	7.00505	128.449	0.0435115	0.999791	1	ENSG00000075618			0	0	62.6472	16.7919	0	0	5.96918	4.06969	0	5.01944
ACTB	7	complement(5566782..5603415)	0.0298214	0.685955	1.60877	0.713015	0.999791	1	ENSG00000075624			3.43563	0	5.48651	0	1.78057	0	2.45589	0	0.890287	1.22794
MOCOS	18	33767482..33852120	0.438895	0.406827	1.32577	0.780242	0.999791	1	ENSG00000075643			28.4959	42.4784	38.396	45.305	4.83268	5.40866	5.26288	5.5016	5.12067	5.38224
PLD1	3	complement(171318195..171528740)	0.258475	0.598054	1.51367	0.677573	0.999791	1	ENSG00000075651			13.4871	23.1512	23.333	25.9101	3.75351	4.53302	4.5443	4.69544	4.14326	4.61987
ATP12A	13	25254549..25285921	0.128194	-0.204384	-1.15219	0.90125	0.999791	1	ENSG00000075673			2.99743	19.4977	14.3602	2.38278	1.58373	4.28523	3.844	1.25264	2.93448	2.54832
WDR62	19	36545783..36596008	2.24784	-4.61086	-24.4347	0.0140933	0.999791	1	ENSG00000075702			329.584	35.9796	6.39635	9.09721	8.3645	5.16911	2.67725	3.18542	6.7668	2.93134
DLG1	3	complement(196769431..197026171)	0.193521	2.47603	5.56365	0.11483	0.999791	1	ENSG00000075711			4.06741	3.30722	12.179	25.0585	2.02411	1.72562	3.60632	4.64723	1.87487	4.12677
RAB7A	3	128444965..128533639	0.125441	-2.1771	-4.52245	0.284402	0.999791	1	ENSG00000075785			0	22.318	3.28747	0	0	4.48013	1.71698	0	2.24007	0.858488
BCAP29	7	107220422..107269615	0.514059	1.18436	2.27262	0.460285	0.999791	1	ENSG00000075790			34.5875	12.9799	9.55981	90.945	5.11218	3.69821	3.25698	6.50692	4.4052	4.88195
SEC31B	10	complement(102246399..102289628)	0.497374	-0.881666	-1.8425	0.600637	0.999791	1	ENSG00000075826			0	88.4908	10.6843	23.4014	0	6.46746	3.41742	4.54852	3.23373	3.98297
SART3	12	complement(108916357..108955176)	0.58263	2.21843	4.65386	0.194459	0.999791	1	ENSG00000075856			0	35.0316	12.2862	101.524	0	5.13058	3.61896	6.66568	2.56529	5.14232
ARHGAP15	2	143848931..144525921	0.211772	-3.00985	-8.0548	0.0726458	0.999791	1	ENSG00000075884			4.33414	32.8916	2.30713	1.14846	2.11574	5.03965	1.2061	0.199699	3.5777	0.702899
TUBA3D	2	132233666..132240507	0	#NUM!	#NUM!	#NUM!	#NUM!	#NUM!	ENSG00000075886			0	0	0	0	0	0	0	0	0	0
PAX2	10	102495360..102589698	0.0311063	0.571506	1.48607	0.763056	0.999791	1	ENSG00000075891			3.58366	0	5.72292	0	1.84144	0	2.51675	0	0.920718	1.25838
EXOSC7	3	45016733..45077558	0.261728	-0.699787	-1.62426	0.652452	0.999791	1	ENSG00000075914			7.55498	38.2229	4.02163	18.0173	2.91743	5.25637	2.00778	4.17131	4.0869	3.08954
KIFAP3	1	complement(169890467..170054349)	0.375612	1.83559	3.56918	0.247418	0.999791	1	ENSG00000075945			4.46207	16.9312	64.1312	5.32061	2.15771	4.08161	6.00295	2.41159	3.11966	4.20727
MKRN2	3	12598513..12625212	0.0975535	1.2787	2.4262	0.463639	0.999791	1	ENSG00000075975			0	8.51657	6.2725	12.4895	0	3.09027	2.64904	3.64264	1.54514	3.14584
MCM6	2	complement(136597196..136633996)	0.0496586	-0.718459	-1.64542	0.690743	0.999791	1	ENSG00000076003			0	8.83506	4.33805	0	0	3.14324	2.11705	0	1.57162	1.05852
REXO2	11	114310108..114321001	0.166535	0.188118	1.13928	0.902588	0.999791	1	ENSG00000076043			6.04834	22.9503	16.903	12.0202	2.59654	4.52044	4.07921	3.58738	3.55849	3.8333
RBM7	11	114270752..114284925	0.538959	2.4647	5.52012	0.0999434	0.999791	1	ENSG00000076053			7.09347	13.8425	46.4444	56.3888	2.82649	3.79104	5.53743	5.81734	3.30876	5.67738
RBMS2	12	56915713..56984745	2.19791	-2.57244	-5.94816	0.114037	0.999791	1	ENSG00000076067			18.8007	370.282	15.0118	32.3817	4.23271	8.53248	3.90803	5.01711	6.3826	4.46257
BAZ2A	12	complement(56989380..57030600)	0.194934	-0.474527	-1.38946	0.740343	0.999791	1	ENSG00000076108			12.295	21.105	8.18103	13.0317	3.62	4.39951	3.03228	3.70396	4.00976	3.36812
PTPN23	3	47422501..47454931	0.890675	-4.92509	-30.3808	0.00323016	0.999791	1	ENSG00000076201			115.96	30.4153	1.4934	2.97359	6.85748	4.92673	0.578604	1.57221	5.8921	1.0754
MLH1	3	37034823..37107380	0.0388601	0.342608	1.26805	0.848972	0.999791	1	ENSG00000076242			0	6.4715	7.14945	0	0	2.6941	2.83783	0	1.34705	1.41892
UNG	12	109535379..109548797	0.073029	1.59304	3.01685	0.401588	0.999791	1	ENSG00000076248			0	4.72442	6.95913	6.92834	0	2.24014	2.79891	2.79251	1.12007	2.79571
FMO4	1	171283347..171311223	0.109332	-1.10968	-2.15798	0.515345	0.999791	1	ENSG00000076258			8.88868	9.63654	7.09737	0	3.15197	3.26852	2.82729	0	3.21024	1.41364
KLHL20	1	173684080..173755840	0.0813081	-2.28241	-4.8649	0.238088	0.999791	1	ENSG00000076321			10.5185	2.85087	2.09968	0	3.39485	1.5114	1.07017	0	2.45313	0.535085
RGS11	16	complement(318300..325980)	0.0855051	-1.66962	-3.18131	0.351423	0.999791	1	ENSG00000076344			2.33147	12.6382	3.72324	0	1.22124	3.65972	1.89656	0	2.44048	0.948279
SLC46A1	17	complement(26721661..26734215)	0.317123	-2.49979	-5.65601	0.108095	0.999791	1	ENSG00000076351			20.6636	33.6033	1.17853	7.03986	4.36902	5.07053	0.236983	2.81555	4.71978	1.52627
PLXNA2	1	complement(208195587..208417665)	0.520932	-1.95953	-3.88934	0.205491	0.999791	1	ENSG00000076356			57.6326	29.0407	9.07399	12.2602	5.84881	4.86001	3.18174	3.61591	5.35441	3.39882
SPAG5	17	complement(26904588..26926297)	0.778364	-4.08642	-16.9878	0.0126353	0.999791	1	ENSG00000076382			47.0619	86.5147	6.53524	0	5.55649	6.43487	2.70824	0	5.99568	1.35412
ANKRD13A	12	110436991..110477568	0.607981	-1.84299	-3.58753	0.202502	0.999791	1	ENSG00000076513			45.6588	57.7504	10.9372	14.5184	5.51282	5.85176	3.45117	3.85981	5.68229	3.65549
TPD52	8	complement(80870571..81143467)	0.270139	-1.48195	-2.79326	0.356616	0.999791	1	ENSG00000076554			4.02341	43.6192	12.8503	1.06612	2.00842	5.44689	3.68373	0.0923716	3.72765	1.88805
ACACB	12	109554400..109706031	2.13434	1.42873	2.69209	0.45141	0.999791	1	ENSG00000076555			60.8343	92.5051	362.732	32.0304	5.92681	6.53146	8.50276	5.00137	6.22914	6.75207
TRAF4	17	27071002..27077974	0.680213	1.74501	3.35197	0.224513	0.999791	1	ENSG00000076604			19.48	23.7589	56.3843	73.5559	4.28392	4.5704	5.81722	6.20077	4.42716	6.00899
PAG1	8	complement(81880045..82024303)	0.574611	0.934715	1.91151	0.562873	0.999791	1	ENSG00000076641			7.10377	63.8121	67.2557	41.1429	2.82858	5.99576	6.07159	5.36257	4.41217	5.71708
GPATCH1	19	33571786..33621448	0.27367	-0.425731	-1.34325	0.805498	0.999791	1	ENSG00000076650			2.49252	45.9378	29.8531	0	1.3176	5.52161	4.89981	0	3.41961	2.4499
ICAM3	19	complement(10444452..10450499)	0.0153164	2.36241	5.14229	0.48346	0.999791	1	ENSG00000076662			0	0	0	3.01441	0	0	0	1.59188	0	0.795939
NT5C2	10	complement(104845940..104953056)	0.141237	-2.43894	-5.42243	0.140333	0.999791	1	ENSG00000076685			13.7538	9.94065	2.44045	1.21482	3.78176	3.31334	1.28715	0.280748	3.54755	0.783948
MCAM	11	complement(119179241..119192231)	0.616356	-1.21371	-2.31934	0.435221	0.999791	1	ENSG00000076706			7.53801	101.336	19.2605	16.7783	2.91418	6.663	4.26757	4.06853	4.78859	4.16805
GPC4	X	complement(132434131..132549518)	0.0539171	-1.92002	-3.78429	0.336888	0.999791	1	ENSG00000076716			0	9.59272	1.76627	0	0	3.26194	0.820709	0	1.63097	0.410354
MBNL3	X	complement(131503345..131623996)	0.0625727	0.285972	1.21923	0.849805	0.999791	1	ENSG00000076770			6.41896	3.97659	8.78634	2.91582	2.68234	1.99153	3.13526	1.5439	2.33693	2.33958
CAMSAP3	19	7660788..7683190	0.0140691	-2.31099	-4.96223	0.440872	0.999791	1	ENSG00000076826			0	2.50311	0	0	0	1.32372	0	0	0.661862	0
RAP1GAP	1	complement(21922708..21995801)	0.0482582	-1.92002	-3.78429	0.34064	0.999791	1	ENSG00000076864			0	8.58591	1.58089	0	0	3.10197	0.66074	0	1.55099	0.33037
XAB2	19	complement(7684411..7694451)	0.0877923	-4.6668	-25.4008	0.126759	0.999791	1	ENSG00000076924			2.39384	12.9762	0	0	1.25933	3.6978	0	0	2.47856	0
ARHGEF1	19	42387228..42434302	0.403924	3.7976	13.9057	0.025154	0.999791	1	ENSG00000076928			2.59245	4.21585	2.07	77.2814	1.37431	2.07582	1.04963	6.27205	1.72507	3.66084
STXBP2	19	7701767..7712759	0.0130975	-0.143759	-1.10478	0.940056	0.999791	1	ENSG00000076944			2.11024	0	1.68497	0	1.07741	0	0.752726	0	0.538705	0.376363
MAP2K7	19	7968728..7979363	0.0134946	-2.31122	-4.96303	0.440819	0.999791	1	ENSG00000076984			2.17423	0	0	0	1.1205	0	0	0	0.560252	0
NMRK2	19	3933101..3942414	0.0821496	0.686088	1.60891	0.703888	0.999791	1	ENSG00000077009			9.80404	0	7.82826	7.79362	3.29338	0	2.96869	2.96229	1.64669	2.96549
DGKD	2	234263153..234380750	0.702259	2.20369	4.60655	0.150029	0.999791	1	ENSG00000077044			8.29413	24.4068	72.849	60.2819	3.05209	4.60921	6.18684	5.91365	3.83065	6.05024
CTTNBP2	7	complement(117350705..117514193)	0.136011	0.0817239	1.05828	0.95921	0.999791	1	ENSG00000077063			3.18022	20.6867	19.0449	2.52808	1.66912	4.37063	4.25133	1.33804	3.01988	2.79469
ACTL6B	7	complement(100240720..100254084)	0	#NUM!	#NUM!	#NUM!	#NUM!	#NUM!	ENSG00000077080			0	0	0	0	0	0	0	0	0	0
RARB	3	25215823..25639423	0.180207	0.570633	1.48518	0.707763	0.999791	1	ENSG00000077092			12.1032	13.1215	24.1603	9.62133	3.59732	3.71387	4.59456	3.26624	3.65559	3.9304
TOP2B	3	complement(25639475..25706398)	0.24417	3.03027	8.16962	0.113416	0.999791	1	ENSG00000077097			0	6.09938	44.9223	0	0	2.60866	5.48936	0	1.30433	2.74468
TM9SF3	10	complement(98277866..98347209)	0.183433	-0.465394	-1.38069	0.745247	0.999791	1	ENSG00000077147			7.8833	23.9304	12.5892	7.5201	2.9788	4.58077	3.65412	2.91075	3.77979	3.28243
NFKB2	10	104153867..104162281	0.0766586	-0.893291	-1.85741	0.585598	0.999791	1	ENSG00000077150			4.99505	8.12297	3.98841	1.98538	2.3205	3.02201	1.99581	0.989415	2.67125	1.49261
UBE2T	1	complement(202300785..202311108)	0	#NUM!	#NUM!	#NUM!	#NUM!	#NUM!	ENSG00000077152			0	0	0	0	0	0	0	0	0	0
PPP1R12B	1	202317827..202561834	0.415828	0.409619	1.32833	0.810416	0.999791	1	ENSG00000077157			10.8623	61.4983	49.1487	29.2628	3.44126	5.94247	5.61908	4.87099	4.69187	5.24504
DNAJC10	2	183580999..183659191	0.516892	1.76975	3.40996	0.308026	0.999791	1	ENSG00000077232			15.5468	11.7984	88.5508	7.00328	3.95854	3.56051	6.46843	2.80803	3.75953	4.63823
GTF3C1	16	complement(27470876..27561234)	0.216608	0.801776	1.74325	0.59265	0.999791	1	ENSG00000077235			3.4091	27.1035	14.5178	27.1003	1.76939	4.76041	3.85975	4.76024	3.2649	4.30999
IL4R	16	27324989..27376099	0.22756	-1.50603	-2.84028	0.385495	0.999791	1	ENSG00000077238			33.0578	3.98213	14.6643	0	5.04692	1.99354	3.87424	0	3.52023	1.93712
USP33	1	complement(78161672..78225537)	0.108934	-2.52134	-5.74116	0.152361	0.999791	1	ENSG00000077254			4.851	14.0244	2.58226	0	2.27828	3.80987	1.36864	0	3.04407	0.684318
PAK3	X	110187513..110470589	0.310077	4.66253	25.3258	0.0137265	0.999791	1	ENSG00000077264			0	2.35213	55.4355	1.72469	0	1.23397	5.79274	0.78634	0.616984	3.28954
CAPN6	X	complement(110488331..110513751)	0.155736	1.69603	3.24008	0.32929	0.999791	1	ENSG00000077274			9.40561	0	10.0135	19.9384	3.23352	0	3.32388	4.31748	1.61676	3.82068
DCX	X	complement(110537007..110655603)	0.175547	-0.414738	-1.33306	0.795059	0.999791	1	ENSG00000077279			6.61983	23.9227	19.3811	0.877061	2.72679	4.58031	4.27658	-0.189251	3.65355	2.04366
SNRPA	19	41256542..41271294	0.520216	-6.06197	-66.8092	0.0518794	0.999791	1	ENSG00000077312			4.738	87.3228	0	0	2.24428	6.44829	0	0	4.34628	0
SPAG6	10	22634399..22743153	0.0467961	4.09885	17.1347	0.224545	0.999791	1	ENSG00000077327			0	0	4.45933	4.4396	0	0	2.15683	2.15043	0	2.15363
EXOSC5	19	complement(41892279..41903384)	0.137429	-1.54817	-2.92447	0.427582	0.999791	1	ENSG00000077348			0	24.4508	6.00272	0	0	4.61181	2.58562	0	2.3059	1.29281
DYNC1I2	2	172543919..172604930	0.102439	-0.0274086	-1.01918	0.985974	0.999791	1	ENSG00000077380			7.14786	10.3323	7.60984	7.57616	2.83751	3.3691	2.92787	2.92147	3.1033	2.92467
APBB1IP	10	26727132..26856732	0.0975617	1.67005	3.18227	0.396412	0.999791	1	ENSG00000077420			0	6.09274	17.9494	0	0	2.60709	4.16586	0	1.30355	2.08293
LRCH4	7	complement(100169855..100183776)	0.495113	-2.85184	-7.21919	0.0744753	0.999791	1	ENSG00000077454			2.49864	85.3293	4.98774	3.97253	1.32114	6.41497	2.31839	1.99006	3.86806	2.15422
FAM76B	11	complement(95502106..95523573)	0.087831	0.689381	1.61259	0.691194	0.999791	1	ENSG00000077458			0	12.0433	14.7833	1.47178	0	3.59016	3.88589	0.557566	1.79508	2.22173
SIRT6	19	complement(4174106..4182601)	0.113486	2.52849	5.76969	0.229466	0.999791	1	ENSG00000077463			0	4.35149	0	22.335	0	2.12151	0	4.48123	1.06075	2.24062
TYR	11	88910620..89028927	7.33978	-3.62924	-12.374	0.0593108	0.999791	1	ENSG00000077498			1149.8	36.1898	85.8851	23.5876	10.1672	5.17751	6.42434	4.55996	7.67234	5.49215
POLD3	11	74204896..74380162	0.413218	0.217848	1.163	0.879623	0.999791	1	ENSG00000077514			42.6497	26.4218	30.8113	43.5908	5.41446	4.72366	4.94539	5.44595	5.06906	5.19567
ACTN2	1	236849754..236927931	0.348425	0.28776	1.22074	0.844323	0.999791	1	ENSG00000077522			37.1573	20.1418	39.5588	26.2558	5.21557	4.33212	5.30593	4.71457	4.77385	5.01025
CAPZB	1	complement(19665267..19812066)	0.0395842	-0.180877	-1.13357	0.915473	0.999791	1	ENSG00000077549			3.21818	3.48895	2.56963	2.55826	1.68625	1.80279	1.36156	1.35516	1.74452	1.35836
GPR137B	1	236305832..236385165	0.0426057	0.685955	1.60877	0.712834	0.999791	1	ENSG00000077585			4.90847	0	7.83857	0	2.29527	0	2.97059	0	1.14764	1.48529
NAALAD2	11	89864683..89926062	0.12338	0.0758921	1.05401	0.959591	0.999791	1	ENSG00000077616			10.7947	10.0311	6.15663	13.4847	3.43225	3.32641	2.62214	3.75325	3.37933	3.18769
JADE1	4	129730779..129796379	0.23376	-0.143275	-1.10441	0.9231	0.999791	1	ENSG00000077684			15.963	23.9623	4.90233	25.3793	3.99666	4.5827	2.29347	4.66558	4.28968	3.47952
SLC25A43	X	118533023..118588441	1.33652	-8.17757	-289.53	0.00930961	0.999791	1	ENSG00000077713			208.286	7.78658	0	0	7.70242	2.96099	0	0	5.33171	0
UBE2A	X	118708501..118718381	0.0597344	4.04388	16.4942	0.246386	0.999791	1	ENSG00000077721			0	0	10.9899	0	0	0	3.45811	0	0	1.72905
FGFR1	8	complement(38268656..38326352)	0.291076	0.236403	1.17805	0.875378	0.999791	1	ENSG00000077782			10.5715	40.1133	23.9163	25.9114	3.40211	5.32601	4.57992	4.69552	4.36406	4.63772
FKBP6	7	72742167..72772634	0.630147	1.2182	2.32657	0.41814	0.999791	1	ENSG00000077800			40.9759	14.8078	61.8009	57.9081	5.3567	3.88829	5.94956	5.85569	4.62249	5.90262
GTF2I	7	74071994..74175026	1.00533	0.497966	1.41222	0.781375	0.999791	1	ENSG00000077809			56.7784	84.784	153.116	34.0644	5.82727	6.40572	7.25848	5.09019	6.11649	6.17434
SMC1B	22	complement(45739944..45809500)	0.0961647	-1.07223	-2.10269	0.568581	0.999791	1	ENSG00000077935			0	17.1092	6.30053	0	0	4.0967	2.65547	0	2.04835	1.32774
FBLN1	22	45898118..45997015	0.155064	0.305544	1.23588	0.840361	0.999791	1	ENSG00000077942			4.70281	22.0934	25.0338	3.73845	2.23352	4.46555	4.6458	1.90244	3.34953	3.27412
ITGA8	10	complement(15555948..15762124)	0.0819976	0.0384279	1.02699	0.980796	0.999791	1	ENSG00000077943			4.45792	9.66599	11.8651	1.18126	2.15637	3.27292	3.56865	0.240325	2.71464	1.90449
CST7	20	24929866..24940564	0.0732954	-2.31099	-4.96223	0.440872	0.999791	1	ENSG00000077984			0	13.0404	0	0	0	3.70492	0	0	1.85246	0
MAP2	2	210288782..210598842	0.404178	-1.39903	-2.63724	0.347054	0.999791	1	ENSG00000078018			28.0652	40.9184	13.1365	10.0011	4.81071	5.35468	3.71551	3.32209	5.08269	3.5188
PIAS2	18	complement(44388353..44500123)	0.224561	-2.02782	-4.07788	0.187834	0.999791	1	ENSG00000078043			27.857	9.19155	2.90127	5.77686	4.79997	3.20031	1.53668	2.53029	4.00014	2.03349
AMPH	7	complement(38423305..38671167)	0.0848862	0.284993	1.2184	0.855577	0.999791	1	ENSG00000078053			1.98481	12.9108	7.9241	7.88903	0.989003	3.69051	2.98625	2.97985	2.33976	2.98305
ARAF	X	47420516..47431307	0.0779694	-0.54938	-1.46346	0.767525	0.999791	1	ENSG00000078061			0	13.872	7.66261	0	0	3.7941	2.93784	0	1.89705	1.46892
MCCC1	3	complement(182733006..182833863)	0.125481	1.48719	2.80343	0.411981	0.999791	1	ENSG00000078070			2.58885	8.41999	0	24.6957	1.37231	3.07382	0	4.62619	2.22306	2.31309
LAMP3	3	complement(182840001..182881627)	1.31042	3.48208	11.1741	0.0507312	0.999791	1	ENSG00000078081			8.79435	12.7124	241.09	0	3.13658	3.66816	7.91343	0	3.40237	3.95672
FAP	2	complement(163027194..163101661)	0.18855	0.686611	1.6095	0.657308	0.999791	1	ENSG00000078098			7.98687	20.7813	3.82638	33.0152	2.99763	4.37721	1.93598	5.04506	3.68742	3.49052
NEBL	10	complement(21068902..21463116)	0.248785	0.348147	1.27292	0.81476	0.999791	1	ENSG00000078114			15.4936	26.5219	22.138	25.2813	3.9536	4.72911	4.46846	4.66	4.34136	4.56423
ACER3	11	76571911..76737841	0.317902	-1.78942	-3.45675	0.232126	0.999791	1	ENSG00000078124			26.5018	27.295	5.29024	8.42693	4.72802	4.77056	2.40333	3.07501	4.74929	2.73917
UBE2K	4	39699664..39784412	0.208403	6.54004	93.0568	0.0584681	0.999791	1	ENSG00000078140			0	0	27.2474	11.868	0	0	4.76805	3.569	0	4.16853
PIK3C3	18	39535171..39667794	0.192893	1.15448	2.22604	0.426868	0.999791	1	ENSG00000078142			10.3196	7.9913	14.1255	22.8524	3.36731	2.99843	3.82023	4.51427	3.18287	4.16725
N4BP2	4	40058446..40159872	0.0698229	-0.430497	-1.3477	0.795277	0.999791	1	ENSG00000078177			4.54963	7.39863	8.17371	0	2.18575	2.88726	3.03099	0	2.5365	1.5155
C12orf5	12	4430371..4462338	0.0303053	2.36228	5.14182	0.483488	0.999791	1	ENSG00000078237			0	0	5.57556	0	0	0	2.47912	0	0	1.23956
TULP3	12	2986389..3050306	0.171508	5.71343	52.4702	0.10237	0.999791	1	ENSG00000078246			0	0	2.80794	30.7506	0	0	1.48951	4.94254	0	3.21603
SYNJ2	6	158402888..158520208	0.405198	1.32995	2.51394	0.379639	0.999791	1	ENSG00000078269			7.84225	26.7208	54.5673	21.3741	2.97127	4.73989	5.76997	4.41779	3.85558	5.09388
ADCY2	5	7396321..7830194	0.39743	0.540696	1.45467	0.740629	0.999791	1	ENSG00000078295			29.5637	30.0053	23.1036	53.5031	4.88576	4.90714	4.53004	5.74155	4.89645	5.1358
PPP2R5C	14	102228135..102394326	0.513923	2.95512	7.75496	0.0678364	0.999791	1	ENSG00000078304			0.796753	15.5482	40.0797	58.2701	-0.327796	3.95868	5.3248	5.86468	1.81544	5.59474
PMS2P1	7	complement(99918615..99939531)	0.0811194	3.19226	9.14041	0.337621	0.999791	1	ENSG00000078319			0	0	0	15.965	0	0	0	3.99684	0	1.99842
RBFOX1	16	6069095..7763340	0.0923741	-0.57526	-1.48995	0.716471	0.999791	1	ENSG00000078328			9.53426	5.90653	8.7004	1.08274	3.25312	2.56231	3.12108	0.114683	2.90772	1.61788
GNB1	1	complement(1716729..1822495)	0.283707	1.72496	3.3057	0.276021	0.999791	1	ENSG00000078369			5.33025	11.5574	48.2353	4.23722	2.4142	3.53075	5.59202	2.08312	2.97247	3.83757
HOXA9	7	complement(27202054..27210117)	0.0534625	-3.17795	-9.05022	0.290014	0.999791	1	ENSG00000078399			0	9.51184	0	0	0	3.24972	0	0	1.62486	0
EDN1	6	12290596..12297427	2.53039	3.44381	10.8815	0.0314017	0.999791	1	ENSG00000078401			11.0048	35.7922	404.205	65.6113	3.46006	5.16157	8.65894	6.03587	4.31082	7.34741
MLLT10	10	21823094..22032559	0.440152	1.746	3.35427	0.244898	0.999791	1	ENSG00000078403			11.4414	19.492	11.7458	74.061	3.51619	4.28481	3.55408	6.21064	3.9005	4.88236
ZCWPW1	7	complement(99998449..100026615)	1.63179	-2.64636	-6.26086	0.116008	0.999791	1	ENSG00000078487			259.6	3.65509	24.228	21.4407	8.02015	1.86991	4.5986	4.42228	4.94503	4.51044
ADCYAP1R1	7	31092076..31151089	0.139764	-2.6802	-6.40944	0.155789	0.999791	1	ENSG00000078549			0	24.8662	1.30815	1.30236	0	4.63611	0.387528	0.381129	2.31806	0.384328
FGF20	8	complement(16849678..16859690)	0.135831	1.89736	3.72532	0.331434	0.999791	1	ENSG00000078579			6.62702	0	5.2915	21.0723	2.72836	0	2.40368	4.39728	1.36418	3.40048
P2RY10	X	78200829..78217451	0.410296	2.68935	6.45023	0.133351	0.999791	1	ENSG00000078589			0	13.4527	24.77	54.2527	0	3.74982	4.63052	5.76162	1.87491	5.19607
ITM2A	X	complement(78615881..78623164)	0.0332349	-2.31099	-4.96223	0.440872	0.999791	1	ENSG00000078596			0	5.91301	0	0	0	2.56389	0	0	1.28195	0
NRD1	1	complement(52254863..52344477)	0.0366741	0.249756	1.18901	0.896118	0.999791	1	ENSG00000078618			5.07014	0	6.74728	0	2.34202	0	2.75431	0	1.17101	1.37715
VDAC3	8	42249142..42263415	0.130488	-2.4992	-5.65374	0.193708	0.999791	1	ENSG00000078668			3.55802	19.2869	0	2.82841	1.83107	4.26955	0	1.49999	3.05031	0.749995
PCM1	8	17780349..17885478	0.13449	0.765838	1.70036	0.634973	0.999791	1	ENSG00000078674			0	20.4234	10.7442	14.9754	0	4.35215	3.42549	3.90452	2.17607	3.66501
TNRC6C	17	76000249..76104916	0.364404	1.82927	3.55356	0.284433	0.999791	1	ENSG00000078687			8.0929	10.9673	67.0428	0	3.01666	3.45513	6.06701	0	3.23589	3.03351
CBFA2T2	20	32077881..32237842	0.635111	-0.284113	-1.21766	0.855821	0.999791	1	ENSG00000078699			70.9722	34.6246	39.6686	44.1946	6.14918	5.11373	5.30993	5.4658	5.63145	5.38786
BRINP1	9	complement(121915736..122131745)	0.3155	-1.35374	-2.55574	0.373877	0.999791	1	ENSG00000078725			11.4585	43.4792	13.724	4.55443	3.51835	5.44225	3.77863	2.18727	4.4803	2.98295
ITCH	20	32951041..33099198	0.0926288	0.0199879	1.01395	0.989966	0.999791	1	ENSG00000078747			5.0359	10.9192	1.34034	12.0097	2.33225	3.4488	0.422602	3.58613	2.89052	2.00437
PKD2L2	5	137223657..137278436	0.260793	1.35473	2.55749	0.438135	0.999791	1	ENSG00000078795			12.0181	5.21169	47.9805	0	3.58713	2.38175	5.58438	0	2.98444	2.79219
TP53INP2	20	33292094..33301243	0.23875	1.83671	3.57196	0.276559	0.999791	1	ENSG00000078804			0	14.342	38.0267	6.30973	0	3.84217	5.24894	2.65758	1.92109	3.95326
SDF4	1	complement(1152288..1167411)	0.0618592	0.324243	1.25201	0.857642	0.999791	1	ENSG00000078808			2.37554	7.72622	11.3808	0	1.24825	2.94976	3.50853	0	2.09901	1.75427
MYH7B	20	33563206..33590240	0.752257	-3.71721	-13.152	0.0253191	0.999791	1	ENSG00000078814			114.277	7.64762	7.88552	2.24304	6.83639	2.93501	2.97921	1.16545	4.8857	2.07233
BPIFB2	20	31595406..31611515	0	#NUM!	#NUM!	#NUM!	#NUM!	#NUM!	ENSG00000078898			0	0	0	0	0	0	0	0	0	0
TP73	1	3569084..3652765	0.173402	-3.17511	-9.03242	0.0696188	0.999791	1	ENSG00000078900			18.1947	10.7594	1.32072	1.31488	4.18544	3.42752	0.401327	0.394929	3.80648	0.398128
TOLLIP	11	complement(1295601..1330884)	0.25733	0.688015	1.61107	0.674333	0.999791	1	ENSG00000078902			13.0879	26.3511	1.4929	49.0478	3.71016	4.71979	0.578122	5.61612	4.21498	3.09712
UBE2D4	7	43966037..43995735	0.290336	-1.48401	-2.79725	0.33419	0.999791	1	ENSG00000078967			9.49409	41.1715	11.3712	3.77361	3.24703	5.36358	3.50731	1.91595	4.3053	2.71163
CLUL1	18	596988..650334	0.278084	1.46346	2.75768	0.339522	0.999791	1	ENSG00000079101			11.6343	9.4599	20.9018	32.3701	3.54032	3.24182	4.38556	5.01659	3.39107	4.70107
RUNX1T1	8	complement(92967203..93115514)	0.229202	1.08011	2.11419	0.513582	0.999791	1	ENSG00000079102			0.826969	23.3102	40.9394	1.31478	-0.274095	4.54289	5.35542	0.394822	2.1344	2.87512
CDH17	8	complement(95139399..95229531)	0.105166	-2.49934	-5.65426	0.193413	0.999791	1	ENSG00000079112			2.86757	15.5442	2.28968	0	1.51983	3.95831	1.19515	0	2.73907	0.597573
THOC1	18	complement(214520..268050)	0.108908	1.0048	2.00666	0.506488	0.999791	1	ENSG00000079134			2.76242	8.98451	7.72001	13.1757	1.46593	3.16744	2.9486	3.71981	2.31669	3.33421
FKBP7	2	complement(179328391..179343327)	0.245499	-1.06286	-2.08907	0.523435	0.999791	1	ENSG00000079150			18.1598	23.6252	17.4001	0	4.18267	4.56225	4.12102	0	4.37246	2.06051
OSBPL6	2	179059208..179264160	0.225371	1.42968	2.69387	0.356242	0.999791	1	ENSG00000079156			2.78685	16.6173	15.5766	27.6922	1.47863	4.05461	3.9613	4.79141	2.76662	4.37636
SLC1A3	5	36606457..36688436	0.174488	0.0885218	1.06328	0.954215	0.999791	1	ENSG00000079215			3.57108	27.1008	7.12853	18.4522	1.83636	4.76026	2.8336	4.20572	3.29831	3.51966
XRCC5	2	216972187..217071026	0.176506	0.863163	1.81902	0.580908	0.999791	1	ENSG00000079246			6.143	13.3197	29.4301	3.25554	2.61894	3.73549	4.87922	1.7029	3.17722	3.29106
LXN	3	complement(158363611..158390482)	0.210296	2.52849	5.76969	0.22899	0.999791	1	ENSG00000079257			0	8.06356	0	41.388	0	3.01142	0	5.37114	1.50571	2.68557
SP140	2	231067826..231223762	0.104234	1.12253	2.17729	0.477216	0.999791	1	ENSG00000079263			1.9191	8.32224	9.19408	10.679	0.940427	3.05697	3.2007	3.4167	1.9987	3.3087
MKNK1	1	complement(47023090..47082515)	0.237271	-1.71373	-3.28009	0.256583	0.999791	1	ENSG00000079277			4.16368	37.6166	5.54097	4.41316	2.05786	5.2333	2.47014	2.14181	3.64558	2.30598
TNS1	2	complement(218664512..218867718)	0.679858	-2.34694	-5.08745	0.143463	0.999791	1	ENSG00000079308			59.5365	55.2138	15.4643	5.70216	5.8957	5.78696	3.95087	2.51151	5.84133	3.23119
REXO1	19	complement(1815248..1848452)	0.10686	-5.21478	-37.1367	0.093544	0.999791	1	ENSG00000079313			15.0993	2.33853	0	0	3.91641	1.2256	0	0	2.571	0
SAR1A	10	complement(71907045..71930279)	0.244792	1.10406	2.14958	0.482784	0.999791	1	ENSG00000079332			8.08968	14.0325	42.632	2.57232	3.01608	3.8107	5.41386	1.36307	3.41339	3.38847
CDC14A	1	100810584..100985833	0.0660318	2.54393	5.83174	0.18765	0.999791	1	ENSG00000079335			0	2.11688	7.79547	4.65658	0	1.08194	2.96264	2.21927	0.540969	2.59095
RAPGEF3	12	complement(48128455..48164823)	0.403476	-0.244508	-1.18469	0.887857	0.999791	1	ENSG00000079337			0	71.7848	8.93577	33.3608	0	6.16561	3.15959	5.06008	3.0828	4.10984
CEACAM1	19	complement(43011456..43065386)	0.412371	1.16192	2.23755	0.42994	0.999791	1	ENSG00000079385			12.1503	28.5407	30.7221	48.2939	3.60292	4.83495	4.9412	5.59377	4.21894	5.26749
SENP1	12	complement(48436681..48500091)	2.21873	4.76174	27.1285	0.0138978	0.999791	1	ENSG00000079387			7.02885	7.62023	406.895	1.39688	2.81329	2.92983	8.66851	0.482205	2.87156	4.57536
DUSP13	10	complement(76854192..76868979)	0.116613	-1.93903	-3.83448	0.307008	0.999791	1	ENSG00000079393			4.7622	15.4886	0	3.78566	2.25163	3.95314	0	1.92055	3.10238	0.960273
CIC	19	42772689..42799949	0.0502584	-4.73005	-26.5391	0.132462	0.999791	1	ENSG00000079432			0	8.94177	0	0	0	3.16056	0	0	1.58028	0
LIPE	19	complement(42905659..42931578)	0.209496	0.119593	1.08643	0.942788	0.999791	1	ENSG00000079435			0	37.2727	6.86289	22.2057	0	5.22005	2.77882	4.47286	2.61002	3.62584
FDFT1	8	11653082..11696818	0.568831	1.01862	2.02598	0.497509	0.999791	1	ENSG00000079459			45.1585	9.32533	34.3408	75.2155	5.49693	3.22115	5.10185	6.23296	4.35904	5.6674
PAFAH1B3	19	complement(42801185..42807698)	0	#NUM!	#NUM!	#NUM!	#NUM!	#NUM!	ENSG00000079462			0	0	0	0	0	0	0	0	0	0
OPHN1	X	complement(67262186..67653755)	0.174828	-0.440945	-1.35749	0.762153	0.999791	1	ENSG00000079482			6.80107	23.5945	11.947	7.56902	2.76576	4.56038	3.57858	2.92011	3.66307	3.24934
AFM	4	74347400..74369691	0.040761	0.68622	1.60906	0.73319	0.999791	1	ENSG00000079557			5.04574	0	0	8.02212	2.33507	0	0	3.00398	1.16753	1.50199
KIF22	16	29802040..29816706	0.122289	0.881945	1.84286	0.579981	0.999791	1	ENSG00000079616			5.1885	8.43756	18.643	4.12454	2.37532	3.07683	4.22056	2.04423	2.72607	3.1324
SCGN	6	25652464..25702011	0.0671032	3.19199	9.13872	0.339775	0.999791	1	ENSG00000079689			0	0	12.3456	0	0	0	3.62593	0	0	1.81296
LRRC16A	6	25279306..25620758	0.0794337	-0.214007	-1.1599	0.892932	0.999791	1	ENSG00000079691			1.6257	12.3373	3.89422	6.46165	0.701057	3.62496	1.96133	2.6919	2.16301	2.32662
PGM1	1	64058947..64125916	1.23581	-2.43664	-5.41379	0.130244	0.999791	1	ENSG00000079739			169.574	32.617	39.3097	2.17421	7.40577	5.02755	5.29681	1.12049	6.21666	3.20865
DDX1	2	15731302..15771235	0.054569	-1.67213	-3.18684	0.390231	0.999791	1	ENSG00000079785			8.79204	0	2.34007	0	3.1362	0	1.22655	0	1.5681	0.613276
DNM2	19	10828755..10944164	0.895374	2.39767	5.26951	0.179076	0.999791	1	ENSG00000079805			14.3264	27.4091	9.42057	166.14	3.84061	4.77658	3.23581	7.37626	4.30859	5.30604
EPB41L2	6	complement(131160487..131384462)	0.100647	-1.28987	-2.44506	0.403338	0.999791	1	ENSG00000079819			7.64173	9.46821	4.35837	1.73563	2.9339	3.24309	2.12379	0.795462	3.0885	1.45963
RIMS1	6	72596406..73112845	0.224357	-0.78124	-1.71861	0.597198	0.999791	1	ENSG00000079841			6.11757	33.1614	11.8629	6.94728	2.61296	5.05143	3.56838	2.79645	3.8322	3.18241
MOXD1	6	complement(132617194..132722684)	0.161923	0.992259	1.9893	0.542386	0.999791	1	ENSG00000079931			0	18.33	21.9378	8.40026	0	4.19614	4.45534	3.07043	2.09807	3.76289
STX7	6	complement(132767006..132834337)	0.182627	0.56291	1.47725	0.702479	0.999791	1	ENSG00000079950			7.50903	19.2419	16.3521	18.4503	2.90863	4.26618	4.0314	4.20557	3.5874	4.11849
RABL2B	22	complement(51205929..51222091)	1.01869	1.67085	3.18402	0.290124	0.999791	1	ENSG00000079974			24.774	37.1885	170.424	18.1789	4.63075	5.21679	7.41299	4.18419	4.92377	5.79859
KEAP1	19	complement(10596796..10614417)	0.385468	2.33941	5.06096	0.181932	0.999791	1	ENSG00000079999			11.8973	0	66.4975	4.72881	3.57256	0	6.05523	2.24148	1.78628	4.14835
DDX43	6	74104471..74127292	0.0728515	-0.718459	-1.64542	0.691506	0.999791	1	ENSG00000080007			0	12.9614	6.36412	0	0	3.69615	2.66996	0	1.84808	1.33498
PTPRH	19	complement(55692616..55720874)	0.132564	1.33357	2.52025	0.439136	0.999791	1	ENSG00000080031			0	11.1672	20.5618	4.09416	0	3.4812	4.36189	2.03357	1.7406	3.19773
DCT	13	complement(95089558..95131936)	0.805025	-0.929852	-1.90508	0.549549	0.999791	1	ENSG00000080166			104.768	27.5353	36.7574	34.071	6.71106	4.78321	5.19996	5.09047	5.74714	5.14522
SLC35C2	20	complement(44978167..44993043)	0.168169	-1.49149	-2.8118	0.359835	0.999791	1	ENSG00000080189			19.0708	8.86088	4.35073	4.33147	4.2533	3.14745	2.12126	2.11486	3.70037	2.11806
CRYBG3_2	3	97595819..97663810	0.328259	-3.58718	-12.0184	0.0426272	0.999791	1	ENSG00000080200			11.1797	46.0572	3.57068	0	3.48281	5.52536	1.8362	0	4.50408	0.918099
EPHA6	3	96533425..97471304	0.14528	0.978066	1.96982	0.548949	0.999791	1	ENSG00000080224			10.6487	1.9241	24.0909	2.82168	3.4126	0.944182	4.59041	1.49655	2.17839	3.04348
SCTR	2	complement(120197419..120282070)	0.141467	0.0880993	1.06297	0.958256	0.999791	1	ENSG00000080293			3.85738	20.9096	3.08002	18.3983	1.94762	4.3861	1.62294	4.2015	3.16686	2.91222
RFX3	9	complement(3218297..3526004)	0.447317	1.34852	2.54651	0.388782	0.999791	1	ENSG00000080298			21.2843	17.581	13.7578	73.3188	4.41172	4.13594	3.78218	6.19611	4.27383	4.98914
RIF1	2	152266397..152364527	0.212359	-0.509596	-1.42365	0.736502	0.999791	1	ENSG00000080345			19.7052	16.0224	20.1593	4.40563	4.30051	4.00201	4.33337	2.13935	4.15126	3.23636
RAB21	12	72148654..72184699	0.145351	-0.378058	-1.29959	0.816078	0.999791	1	ENSG00000080371			20.1255	3.63646	18.7479	1.33321	4.33095	1.86253	4.22866	0.414905	3.09674	2.32178
SLC4A4	4	72053003..72437804	0.115046	-0.560042	-1.47431	0.707177	0.999791	1	ENSG00000080493			8.02756	11.604	5.34149	6.38143	3.00496	3.53655	2.41724	2.67388	3.27075	2.54556
SMARCA2	9	2015342..2193624	0.230502	0.724765	1.65263	0.64962	0.999791	1	ENSG00000080503			17.2533	6.80179	40.0765	2.4937	4.1088	2.76591	5.32468	1.31829	3.43736	3.32148
RDH8	19	10123925..10132955	0.861422	2.88648	7.39466	0.101704	0.999791	1	ENSG00000080511			22.3616	0	8.92758	159.985	4.48295	0	3.15827	7.3218	2.24148	5.24003
SESN1	6	complement(109307640..109416022)	0.0806061	-0.46077	-1.37628	0.776879	0.999791	1	ENSG00000080546			6.55326	7.10462	5.2326	3.47296	2.71221	2.82876	2.38753	1.79617	2.77048	2.09185
MID2	X	107068985..107170423	0.0444284	-3.17819	-9.05168	0.267522	0.999791	1	ENSG00000080561			3.61201	3.91592	0	0	1.8528	1.96935	0	0	1.91108	0
PIH1D3	X	106449862..106487473	0.098825	1.59291	3.01657	0.410233	0.999791	1	ENSG00000080572			0	6.28047	13.8768	4.60514	0	2.65087	3.7946	2.20324	1.32544	2.99892
COL5A3	19	complement(10070237..10121147)	0.171674	-0.982928	-1.97647	0.560464	0.999791	1	ENSG00000080573			0	30.5436	9.26286	2.63482	0	4.9328	3.21146	1.3977	2.4664	2.30458
SRCAP	16	30709530..30755602	0.281765	-2.63627	-6.21721	0.0876166	0.999791	1	ENSG00000080603			32.4727	14.2722	1.40154	5.58137	5.02116	3.83514	0.487018	2.48062	4.42815	1.48382
KIAA0020	9	complement(2720469..2844241)	0.102126	-1.10978	-2.15813	0.515211	0.999791	1	ENSG00000080608			12.3972	4.48009	3.29961	3.28501	3.63194	2.16353	1.7223	1.7159	2.89773	1.7191
CPB2	13	complement(46627321..46679211)	0.585808	-2.50984	-5.69557	0.14569	0.999791	1	ENSG00000080618			63.3073	34.3169	15.1648	0	5.9843	5.10085	3.92265	0	5.54257	1.96133
CHRNA3	15	complement(78885394..78913637)	0.628168	0.460424	1.37595	0.763207	0.999791	1	ENSG00000080644			35.2143	53.4479	106.847	9.33108	5.13809	5.74006	6.7394	3.22204	5.43908	4.98072
KCNN2	5	113696642..113832337	0.120071	-0.675727	-1.5974	0.678138	0.999791	1	ENSG00000080709			5.6002	15.1785	6.70742	4.45182	2.48548	3.92395	2.74576	2.1544	3.20472	2.45008
CNOT4	7	complement(135046547..135194875)	0.285872	-0.567287	-1.48173	0.705192	0.999791	1	ENSG00000080802			30.3674	17.3276	20.419	10.1643	4.92445	4.115	4.35184	3.34544	4.51973	3.84864
PSEN1	14	73603126..73690399	0.290616	-0.796321	-1.73667	0.599523	0.999791	1	ENSG00000080815			24.7412	24.3844	26.0409	1.78798	4.62885	4.60789	4.70271	0.838331	4.61837	2.77052
CPOX	3	complement(98239976..98312567)	0.41631	-1.97783	-3.939	0.266914	0.999791	1	ENSG00000080819			64.0793	3.30813	19.4916	0	6.00179	1.72601	4.28478	0	3.8639	2.14239
CLDND1	3	complement(98216756..98241910)	0.209539	-1.75363	-3.37207	0.277916	0.999791	1	ENSG00000080822			4.28844	32.5448	3.42421	5.11358	2.10045	5.02436	1.77577	2.35433	3.56241	2.06505
MOK	14	complement(102690837..102771537)	0.16129	-0.497729	-1.41199	0.756571	0.999791	1	ENSG00000080823			1.01732	27.5727	13.8091	2.42611	0.024768	4.78517	3.78755	1.27865	2.40497	2.5331
HSP90AA1	14	complement(102547075..102606036)	0.419737	0.198425	1.14744	0.889959	0.999791	1	ENSG00000080824			36.2365	34.6635	34.0398	38.9725	5.17937	5.11534	5.08915	5.28439	5.14736	5.18677
RBL1_1	20	complement(35624752..35724398)	0.185089	-0.515229	-1.42922	0.728335	0.999791	1	ENSG00000080839			16.9092	14.2582	10.5012	8.96122	4.07974	3.83372	3.39249	3.1637	3.95673	3.27809
DLGAP4	20	34894258..35157040	0.36754	-1.76292	-3.39385	0.231588	0.999791	1	ENSG00000080845			26.7282	35.8764	6.09765	10.1178	4.74029	5.16496	2.60825	3.33882	4.95263	2.97354
IGSF9B	11	complement(133778459..133826880)	0.314112	-1.39604	-2.63179	0.343047	0.999791	1	ENSG00000080854			31.8483	20.7168	5.08601	13.1651	4.99315	4.37273	2.34653	3.71865	4.68294	3.03259
CFHR2	1	196788898..196928356	0.0397293	2.36228	5.14182	0.483488	0.999791	1	ENSG00000080910			0	0	7.30937	0	0	0	2.86975	0	0	1.43487
CROCCP3	1	complement(16793931..16825752)	0.345559	-0.834688	-1.78347	0.580094	0.999791	1	ENSG00000080947			47.6157	8.90033	26.2206	7.83137	5.57337	3.15386	4.71263	2.96926	4.36361	3.84095
NDC80	18	2571510..2616634	0.146475	0.882552	1.84363	0.584925	0.999791	1	ENSG00000080986			3.10734	13.4751	22.3301	4.94029	1.63568	3.75222	4.48092	2.3046	2.69395	3.39276
AP4E1	15	51200869..51298097	0.186631	0.307522	1.23758	0.834179	0.999791	1	ENSG00000081014			12.1608	19.7759	19.4201	15.709	3.60417	4.30567	4.27948	3.97352	3.95492	4.1265
RSBN1	1	complement(114304454..114355098)	0.249189	1.3288	2.51194	0.431168	0.999791	1	ENSG00000081019			6.56191	12.4495	45.8457	0	2.71411	3.63802	5.51871	0	3.17607	2.75936
MAGI3	1	113933371..114228545	0.394749	-2.57394	-5.95435	0.0872004	0.999791	1	ENSG00000081026			27.3506	40.0299	8.7355	1.0871	4.7735	5.32301	3.12689	0.120491	5.04825	1.62369
CXCL2	4	complement(74962752..74965010)	0.0454432	-0.143526	-1.1046	0.937402	0.999791	1	ENSG00000081041			0	8.08506	5.9547	0	0	3.01526	2.57403	0	1.50763	1.28701
AFP	4	74296855..74321891	0.127048	-4.6675	-25.4131	0.124869	0.999791	1	ENSG00000081051			13.7299	7.44252	0	0	3.77925	2.89579	0	0	3.33752	0
COL4A4	2	complement(227867427..228028829)	0.507446	0.978971	1.97106	0.533039	0.999791	1	ENSG00000081052			39.5679	9.80503	37.9127	59.3134	5.30626	3.29352	5.24461	5.89029	4.29989	5.56745
TCF7	5	133450402..133487556	0.423839	0.741416	1.67182	0.622342	0.999791	1	ENSG00000081059			31.1258	18.0775	52.3691	27.3942	4.96004	4.17612	5.71065	4.7758	4.56808	5.24322
OSTM1	6	complement(108362613..108487058)	0.694978	2.72901	6.62999	0.0694337	0.999791	1	ENSG00000081087			14.7051	6.83245	65.4178	66.7983	3.87825	2.7724	6.03161	6.06174	3.32533	6.04667
CDH7	18	63417488..63548638	0.116711	2.46309	5.51398	0.162483	0.999791	1	ENSG00000081138			0	4.3367	9.58203	12.7195	0	2.1166	3.26033	3.66897	1.0583	3.46465
IMPG2	3	complement(100941390..101039404)	1.45462	1.5847	2.99946	0.400555	0.999791	1	ENSG00000081148			26.8356	69.8242	264.629	3.1999	4.74607	6.12566	8.04783	1.67803	5.43586	4.86293
PCNP	3	101292939..101313281	0.334103	-3.0759	-8.43212	0.0867663	0.999791	1	ENSG00000081154			39.6681	15.6384	5.75889	0	5.30991	3.96702	2.52579	0	4.63847	1.2629
EXD2	14	69658228..69709075	0.418675	-0.732435	-1.66144	0.636506	0.999791	1	ENSG00000081177			34.0382	36.902	36.8852	3.86547	5.08908	5.20563	5.20497	1.95064	5.14736	3.57781
ARG2	14	68086515..68118437	0.0948235	1.89577	3.72121	0.330209	0.999791	1	ENSG00000081181			0	5.01555	3.69398	14.7105	0	2.32641	1.88518	3.87878	1.1632	2.88198
MEF2C	5	complement(88013975..88199922)	0.18042	1.21193	2.31647	0.47068	0.999791	1	ENSG00000081189			1.23566	20.0943	1.97328	33.3973	0.305279	4.32872	0.980595	5.06166	2.317	3.02113
PTPRC	1	198607801..198726545	0.154028	-0.689312	-1.61251	0.64671	0.999791	1	ENSG00000081237			15.7796	9.97921	10.4996	4.18127	3.97999	3.31893	3.39227	2.06394	3.64946	2.7281
CACNA1S	1	complement(201008642..201081694)	0.0775897	0.137505	1.1	0.930467	0.999791	1	ENSG00000081248			1.81421	11.8011	5.79439	7.21093	0.85934	3.56085	2.53466	2.85019	2.21009	2.69242
PKP1	1	201252580..201302121	0.792658	-3.61951	-12.2908	0.0278013	0.999791	1	ENSG00000081277			118.87	9.76299	10.0667	1.43174	6.89324	3.28732	3.33152	0.517766	5.09028	1.92464
UBA5	3	132373290..132396941	0.0702627	-0.0275731	-1.0193	0.986525	0.999791	1	ENSG00000081307			3.27711	8.88208	9.15839	1.30255	1.71242	3.1509	3.19509	0.38134	2.43166	1.78822
STK17B	2	complement(196998290..197041227)	0.125274	-1.43589	-2.7055	0.389049	0.999791	1	ENSG00000081320			8.50031	12.9017	6.78727	0	3.08752	3.68949	2.76283	0	3.3885	1.38142
CDC14B	9	complement(99252523..99382112)	0.61264	-1.98955	-3.97114	0.187294	0.999791	1	ENSG00000081377			56.6969	46.3903	11.9584	11.9054	5.8252	5.53575	3.57995	3.57355	5.68048	3.57675
ZNF510	9	complement(99518147..99540411)	0.522493	1.84368	3.58923	0.233194	0.999791	1	ENSG00000081386			11.3357	16.3859	90.5122	6.00744	3.5028	4.03438	6.50004	2.58675	3.76859	4.5434
LRP2	2	complement(169983619..170219195)	1.42021	3.1847	9.09267	0.103073	0.999791	1	ENSG00000081479			9.63159	20.8839	258.733	2.73448	3.26777	4.38432	8.01532	1.45126	3.82605	4.73329
ZNF506	19	complement(19896648..19932560)	0.277384	1.88158	3.68477	0.210822	0.999791	1	ENSG00000081665			6.07077	8.77539	42.0103	9.65179	2.60188	3.13346	5.39267	3.2708	2.86767	4.33173
JMJD4	1	complement(227918126..227923112)	0.144706	1.40872	2.65501	0.390877	0.999791	1	ENSG00000081692			2.59245	8.4317	22.77	4.12168	1.37431	3.07582	4.50906	2.04323	2.22507	3.27615
DUSP12	1	161719548..161727028	0.038686	-0.143526	-1.1046	0.938289	0.999791	1	ENSG00000081721			0	6.88286	5.06927	0	0	2.78301	2.34178	0	1.3915	1.17089
AACS	12	125549925..125627873	1.09016	1.71878	3.29158	0.341164	0.999791	1	ENSG00000081760			34.0689	36.1815	98.2642	109.436	5.09038	5.17718	6.61859	6.77395	5.13378	6.69627
KIAA0141	5	141303373..141321612	0.514376	-0.801264	-1.74263	0.585625	0.999791	1	ENSG00000081791			62.897	22.0611	36.9276	13.2351	5.97492	4.46343	5.20663	3.7263	5.21918	4.46646
SLC13A1	7	complement(122753585..122840040)	0.251328	-2.37691	-5.19423	0.170421	0.999791	1	ENSG00000081800			38.0059	2.74691	6.06934	2.01416	5.24815	1.45781	2.60154	1.01018	3.35298	1.80586
CADPS2	7	complement(121958481..122526813)	0.142301	2.88957	7.41051	0.106173	0.999791	1	ENSG00000081803			0	3.81131	19.6494	6.98658	0	1.93029	4.29641	2.80459	0.965144	3.5505
PCDHB4	5	140501581..140505201	0.267391	-1.07701	-2.10966	0.525661	0.999791	1	ENSG00000081818			33.9825	10.0477	22.2006	0	5.08672	3.3288	4.47253	0	4.20776	2.23626
PCDHA6	5	140207563..140391929	0.32299	-3.50083	-11.3202	0.068256	0.999791	1	ENSG00000081842			52.0395	0	4.98626	0	5.70153	0	2.31796	0	2.85077	1.15898
PCDHGA2	5	140718539..140892546	0.118473	2.32209	5.00057	0.202238	0.999791	1	ENSG00000081853			2.42919	2.63357	1.93964	21.2416	1.28047	1.39702	0.955789	4.40882	1.33875	2.68231
HSPB11	1	complement(54382247..54411602)	0.0450085	0.342608	1.26805	0.850234	0.999791	1	ENSG00000081870			0	7.49542	8.28064	0	0	2.90601	3.04974	0	1.453	1.52487
PHLPP1	18	60382672..60647666	0.289865	-2.0533	-4.15054	0.184078	0.999791	1	ENSG00000081913			9.47867	41.1047	8.82987	1.25583	3.24468	5.36123	3.14239	0.328639	4.30296	1.73552
ATP8B1	18	complement(55313658..55470333)	0.405815	1.80742	3.50015	0.232254	0.999791	1	ENSG00000081923			11.7716	14.5852	13.4276	65.5041	3.55724	3.86643	3.74713	6.03351	3.71184	4.89032
IL12RB2	1	67773047..67862583	2.35626	4.14051	17.6367	0.0178642	0.999791	1	ENSG00000081985			7.928	25.7851	21.101	441.16	2.98696	4.68847	4.39924	8.78516	3.83771	6.5922
SMARCD3	7	complement(150935850..150974982)	0.11851	-0.75864	-1.69189	0.644695	0.999791	1	ENSG00000082014			4.30412	16.3319	1.71836	8.55379	2.10572	4.02962	0.781034	3.09656	3.06767	1.9388
WDR70	5	37379314..37753537	0.560165	0.462495	1.37792	0.765047	0.999791	1	ENSG00000082068			39.7301	53.4103	21.5719	87.1692	5.31216	5.73905	4.43108	6.44575	5.5256	5.43841
FYB	5	complement(39105338..39274630)	0.357586	-1.50342	-2.83515	0.384487	0.999791	1	ENSG00000082074			0	63.6202	16.107	1.45779	0	5.99141	4.00961	0.543783	2.99571	2.2767
MPP4	2	complement(202509593..202563417)	0.0558121	0.279549	1.21382	0.875138	0.999791	1	ENSG00000082126			8.98868	0	3.58861	7.14545	3.16811	0	1.84342	2.83703	1.58405	2.34023
STRADB	2	202252581..202345569	0.146636	1.98853	3.96833	0.25238	0.999791	1	ENSG00000082146			3.45047	3.74077	19.2857	8.22873	1.78679	1.90334	4.26946	3.04067	1.84506	3.65507
BZW1	2	201675317..201688569	0.193759	-2.2344	-4.70568	0.178898	0.999791	1	ENSG00000082153			7.3066	26.4045	3.88942	1.9361	2.8692	4.72271	1.95955	0.953155	3.79596	1.45635
PGR	11	complement(100900355..101001255)	0.457878	2.488	5.60998	0.10841	0.999791	1	ENSG00000082175			5.11629	13.4707	32.0982	55.778	2.3551	3.75175	5.00442	5.80162	3.05343	5.40302
C1QTNF3	5	complement(34019553..34043937)	0.105788	1.13881	2.202	0.497494	0.999791	1	ENSG00000082196			6.25638	3.39138	12.4889	7.46017	2.64533	1.76187	3.64257	2.89921	2.2036	3.27089
ME2	18	48405419..48474691	0.0283333	3.19199	9.13872	0.329761	0.999791	1	ENSG00000082212			0	0	5.21275	0	0	0	2.38204	0	0	1.19102
C5orf22	5	31532373..31555165	0.245989	-0.0603667	-1.04273	0.971318	0.999791	1	ENSG00000082213			8.04392	34.8828	36.3962	0	3.0079	5.12444	5.18571	0	4.06617	2.59286
CCNT2	2	135675805..135716912	0.270366	-0.579158	-1.49398	0.71735	0.999791	1	ENSG00000082258			1.23185	46.7422	21.6391	3.91698	0.300824	5.54665	4.43557	1.96974	2.92374	3.20266
FAM135A	6	71122644..71270877	0.11051	-1.00348	-2.00483	0.519238	0.999791	1	ENSG00000082269			9.50776	9.16241	7.59169	0.839788	3.24911	3.19573	2.92442	-0.251902	3.22242	1.33626
COL19A1	6	70576463..70919679	0.495221	2.80383	6.9829	0.106764	0.999791	1	ENSG00000082293			2.68485	11.643	91.1105	0	1.42484	3.54139	6.50955	0	2.48311	3.25477
EPB41L3	18	complement(5392383..5630699)	0.233723	-0.31636	-1.24519	0.836466	0.999791	1	ENSG00000082397			34.6549	3.31506	12.2078	19.4461	5.11499	1.72903	3.60973	4.28141	3.42201	3.94557
COBLL1	2	complement(165510134..165700189)	0.250668	0.87022	1.82794	0.567157	0.999791	1	ENSG00000082438			7.16409	21.8884	36.9222	9.83686	2.84078	4.4521	5.20642	3.2982	3.64644	4.25231
DLG3	X	69664711..69725337	0.115496	2.35485	5.11542	0.169921	0.999791	1	ENSG00000082458			0	4.64007	15.948	5.67053	0	2.21415	3.99531	2.50348	1.10707	3.2494
KCNK2	1	215179118..215410436	0.105571	-2.4998	-5.65608	0.185567	0.999791	1	ENSG00000082482			8.58292	9.30506	2.28441	0	3.10147	3.21802	1.19182	0	3.15974	0.595911
SERTAD4	1	210406144..210419976	0.0628048	-0.509819	-1.42387	0.758904	0.999791	1	ENSG00000082497			4.09234	6.65498	1.63381	4.87974	2.03293	2.73443	0.708241	2.28681	2.38368	1.49752
TRAF5	1	211499957..211548288	0.422447	0.617767	1.5345	0.679969	0.999791	1	ENSG00000082512			28.5178	29.5729	44.5513	35.4833	4.83379	4.88621	5.4774	5.14907	4.86	5.31323
MRPL22	5	154320630..154348971	0.589464	1.071	2.1009	0.468602	0.999791	1	ENSG00000082515			14.8671	50.6564	39.0046	74.2872	3.89405	5.66267	5.28557	6.21504	4.77836	5.75031
GEMIN5	5	complement(154266976..154317769)	0.17064	-0.438021	-1.35474	0.769911	0.999791	1	ENSG00000082516			11.9068	17.2114	14.2609	4.73258	3.57371	4.10529	3.83399	2.24263	3.8395	3.03831
OPRK1	8	complement(54138284..54164257)	0.368016	1.01847	2.02576	0.496428	0.999791	1	ENSG00000082556			19.5225	21.1651	14.0294	57.4211	4.28707	4.40361	3.81038	5.84351	4.34534	4.82695
NFE2L1	17	46125691..46138849	0.0821319	-0.961841	-1.94779	0.589123	0.999791	1	ENSG00000082641			1.92041	12.4919	6.13359	0	0.941417	3.64293	2.61673	0	2.29217	1.30837
SEMA5B	3	complement(122628041..122747452)	2.55373	-7.99276	-254.719	0.000316225	0.999791	1	ENSG00000082684			400.863	11.693	1.43533	0	8.64696	3.54757	0.52138	0	6.09727	0.26069
GSK3B	3	complement(119540170..119813264)	0.241481	0.874713	1.83364	0.543458	0.999791	1	ENSG00000082701			18.1643	9.08888	26.7761	18.8824	4.18303	3.1841	4.74287	4.23897	3.68357	4.49092
ITGB5	3	complement(124480795..124620265)	1.67125	2.5286	5.77012	0.165636	0.999791	1	ENSG00000082781			12.1459	47.028	306.186	1.37933	3.6024	5.55545	8.25827	0.463964	4.57893	4.36111
ERC1	12	1099675..1605099	0.275704	-0.0332223	-1.0233	0.982327	0.999791	1	ENSG00000082805			24.0586	22.4852	15.898	25.0605	4.58848	4.4909	3.99078	4.64734	4.53969	4.31906
XPO1	2	complement(61704984..61765761)	0.0707293	0.0955068	1.06844	0.948847	0.999791	1	ENSG00000082898			7.6436	4.14335	6.86611	4.55715	2.93425	2.0508	2.77949	2.18813	2.49253	2.48381
C4orf6	4	5526296..5529528	0.117122	-0.180776	-1.13349	0.91894	0.999791	1	ENSG00000082929			0	20.8378	15.3472	0	0	4.38113	3.9399	0	2.19057	1.96995
RNF13	3	149530495..149679926	0.574309	1.92463	3.79638	0.295837	0.999791	1	ENSG00000082996			0	33.3634	105.661	0	0	5.06019	6.7233	0	2.5301	3.36165
TRPM3	9	complement(73143979..74061820)	0.930335	3.21212	9.26711	0.0807075	0.999791	1	ENSG00000083067			5.61792	19.4899	30.0546	150.948	2.49004	4.28465	4.90951	7.23791	3.38735	6.07371
PALB2	16	complement(23614488..23652631)	0.139844	0.973617	1.96376	0.532046	0.999791	1	ENSG00000083093			4.72	10.2343	16.9596	9.38029	2.23879	3.35533	4.08403	3.22963	2.79706	3.65683
DOPEY1	6	83777385..83881069	0.701619	2.66932	6.36129	0.101018	0.999791	1	ENSG00000083097			8.43223	12.5698	122.034	7.541	3.07591	3.65189	6.93114	2.91476	3.3639	4.92295
LYRM2	6	complement(90277863..90348472)	0.597049	0.171515	1.12624	0.918268	0.999791	1	ENSG00000083099			1.28891	104.801	29.8455	56.3531	0.366146	6.71151	4.89944	5.81642	3.53883	5.35793
BCKDHB	6	80816364..81055987	0.100322	-0.763266	-1.69733	0.666325	0.999791	1	ENSG00000083123			5.45412	11.826	8.70994	0	2.44735	3.56389	3.12266	0	3.00562	1.56133
KAT6A	8	complement(41786997..41909508)	0.333013	1.40348	2.64539	0.344013	0.999791	1	ENSG00000083168			11.3261	15.3488	33.9134	29.2616	3.50158	3.94005	5.08379	4.87094	3.72082	4.97736
ZCCHC6	9	complement(88902648..88969369)	0.0693749	0.499616	1.41384	0.749907	0.999791	1	ENSG00000083223			6.67148	3.6164	5.327	7.95514	2.73801	1.85455	2.41332	2.99189	2.29628	2.7026
ULK2	17	complement(19674142..19771249)	0.0975873	-0.58753	-1.50267	0.729241	0.999791	1	ENSG00000083290			0	17.3623	5.11499	3.81926	0	4.11789	2.35473	1.93329	2.05894	2.14401
GRHL2	8	102504660..102681954	3.69716	3.76039	13.5516	0.0493672	0.999791	1	ENSG00000083307			14.7675	56.0351	36.8484	688.216	3.88436	5.80826	5.20353	9.42672	4.84631	7.31512
TNPO1	5	72112139..72212560	0.184551	-0.206946	-1.15424	0.894055	0.999791	1	ENSG00000083312			21.4818	9.11316	26.8476	1.48493	4.42504	3.18795	4.74672	0.570397	3.8065	2.65856
PLOD1	1	11994262..12035595	0.296124	-0.562855	-1.47719	0.708312	0.999791	1	ENSG00000083444			12.6162	38.7536	23.5054	6.6861	3.65721	5.27626	4.55492	2.74117	4.46673	3.64804
P2RX5	17	complement(3575493..3599698)	0.0813422	-0.856762	-1.81097	0.628846	0.999791	1	ENSG00000083454			0	14.4721	2.13175	4.24464	0	3.8552	1.09204	2.08564	1.9276	1.58884
ITGAE	17	complement(3617922..3704537)	0.0719183	1.05996	2.08487	0.517929	0.999791	1	ENSG00000083457			1.6804	5.46534	10.734	2.67163	0.748803	2.45031	3.42412	1.41772	1.59956	2.42092
DIS3	13	complement(73329540..73356234)	0.0898333	-0.881756	-1.84262	0.593423	0.999791	1	ENSG00000083520			1.47151	14.3578	5.8748	1.16976	0.557296	3.84377	2.55454	0.226213	2.20053	1.39038
PIBF1	13	73356197..73590591	0.714267	3.57968	11.9561	0.0490939	0.999791	1	ENSG00000083535			9.1467	3.30542	0	140.574	3.19325	1.72483	0	7.13519	2.45904	3.56759
TDRD3	13	60970591..61148012	0.298386	-1.56998	-2.96901	0.363967	0.999791	1	ENSG00000083544			0	53.0877	6.51657	6.48773	0	5.73031	2.70411	2.69771	2.86515	2.70091
AC000111.6	7	complement(117244845..117287469)	0	#NUM!	#NUM!	#NUM!	#NUM!	#NUM!	ENSG00000083622			0	0	0	0	0	0	0	0	0	0
NUFIP1	13	complement(45513384..45563618)	0.754451	-3.33463	-10.0884	0.0471994	0.999791	1	ENSG00000083635			112.12	10.4189	10.2314	2.54654	6.8089	3.38113	3.35494	1.34854	5.09502	2.35174
PDS5B	13	33160564..33352157	0.231718	2.7629	6.78758	0.0663882	0.999791	1	ENSG00000083642			3.38674	3.67169	25.0141	18.8458	1.7599	1.87644	4.64467	4.23617	1.81817	4.44042
OXCT1	5	complement(41730167..41870621)	0.140054	0.881238	1.84196	0.61876	0.999791	1	ENSG00000083720			2.66724	17.3499	0	27.5638	1.41535	4.11686	0	4.7847	2.7661	2.39235
RRAGB	X	55744172..55785207	0.0254789	-2.31122	-4.96303	0.440819	0.999791	1	ENSG00000083750			4.1051	0	0	0	2.03742	0	0	0	1.01871	0
EPYC	12	complement(91357456..91398803)	0.128891	4.40144	21.1333	0.195608	0.999791	1	ENSG00000083782			0	0	9.897	14.7798	0	0	3.30699	3.88556	0	3.59627
CYLD	16	50775961..50835846	0.218718	-0.141238	-1.10285	0.924156	0.999791	1	ENSG00000083799			27.6144	8.41999	13.7808	18.5218	4.78735	3.07382	3.78459	4.21115	3.93058	3.99787
SLC27A5	19	complement(58990879..59023780)	0.56388	4.14003	17.6309	0.0345931	0.999791	1	ENSG00000083807			0	8.40831	0	110.977	0	3.07182	0	6.79411	1.53591	3.39706
ZNF324	19	58978423..58984945	0.179478	1.57449	2.9783	0.379971	0.999791	1	ENSG00000083812			0	15.9784	2.35364	32.8051	0	3.99805	1.23489	5.03585	1.99902	3.13537
ZNF671	19	complement(58231119..58238992)	0.801655	-1.37956	-2.60188	0.3685	0.999791	1	ENSG00000083814			91.8476	41.2036	48.0489	5.0354	6.52117	5.3647	5.58643	2.33211	5.94293	3.95927
ZNF416	19	complement(58082934..58090295)	0.641759	-1.46154	-2.75402	0.315577	0.999791	1	ENSG00000083817			26.2079	85.2388	17.4386	17.3614	4.71193	6.41344	4.12421	4.11781	5.56268	4.12101
ZNF586	19	58281023..58331307	0.084776	-1.10965	-2.15793	0.532668	0.999791	1	ENSG00000083828			10.2911	3.71898	0	5.45386	3.36332	1.89491	0	2.44728	2.62911	1.22364
ZNF446	19	58985384..58992597	0.631045	-2.01583	-4.04413	0.212054	0.999791	1	ENSG00000083838			70.4405	34.4884	27.2153	0	6.13833	5.10804	4.76634	0	5.62319	2.38317
ZNF8_1	19	58790317..58807254	0.960064	2.89989	7.4637	0.0901404	0.999791	1	ENSG00000083842			20.2377	0	161.593	16.0878	4.33898	0	7.33622	4.00789	2.16949	5.67206
ZNF264	19	57702868..57724724	0.158519	-0.426302	-1.34378	0.788678	0.999791	1	ENSG00000083844			14.7093	11.9601	11.745	5.84649	3.87865	3.58016	3.55397	2.54757	3.72941	3.05077
RPS5	19	58897767..58906173	0.364571	-1.50172	-2.8318	0.340158	0.999791	1	ENSG00000083845			11.9216	51.6984	9.51905	9.47693	3.5755	5.69205	3.25082	3.24442	4.63378	3.24762
FAT1	4	complement(187508937..187647876)	0.557177	2.06901	4.19598	0.201353	0.999791	1	ENSG00000083857			5.53509	23.2531	54.6928	51.1507	2.46861	4.53935	5.77328	5.67668	3.50398	5.72498
YTHDC1	4	complement(69176105..69215807)	0.175023	-2.25595	-4.77648	0.168625	0.999791	1	ENSG00000083896			4.77236	25.8694	2.5404	2.52916	2.2547	4.69318	1.34506	1.33866	3.47394	1.34186
CHMP2B	3	87276421..87304698	0.223535	-0.755801	-1.68857	0.660805	0.999791	1	ENSG00000083937			36.0155	0	14.3787	8.58904	5.17055	0	3.84586	3.1025	2.58527	3.47418
SMAP2	1	40810522..40888998	0.0686887	1.89551	3.72053	0.316472	0.999791	1	ENSG00000084070			0	3.52957	7.79864	5.17609	0	1.81949	2.96322	2.37186	0.909746	2.66754
PPIE	1	40157854..40229586	0.281371	-1.66309	-3.16693	0.258947	0.999791	1	ENSG00000084072			23.562	24.0418	8.85347	4.40715	4.55839	4.58747	3.14624	2.13984	4.57293	2.64304
ZMPSTE24	1	40723779..40759856	0.539753	1.61394	3.06086	0.295068	0.999791	1	ENSG00000084073			18.7902	20.3711	22.5052	82.1537	4.23191	4.34845	4.49218	6.36025	4.29018	5.42622
STARD7	2	complement(96850597..96874563)	0.0926571	0.0617949	1.04376	0.974086	0.999791	1	ENSG00000084090			0	16.4852	0	12.0877	0	4.0431	0	3.59547	2.02155	1.79773
NOA1	4	complement(57829536..57844989)	0.227463	0.824604	1.77105	0.653162	0.999791	1	ENSG00000084092			0	28.4102	41.8485	0	0	4.82834	5.38711	0	2.41417	2.69355
REST	4	57774075..57802010	0.207045	1.16689	2.24528	0.443793	0.999791	1	ENSG00000084093			2.84099	16.9401	31.7584	6.77525	1.5064	4.08237	4.98907	2.76027	2.79438	3.87467
HAL	12	complement(96366440..96390143)	0.257245	1.9692	3.91552	0.213789	0.999791	1	ENSG00000084110			2.17381	14.1402	6.9429	43.2011	1.12022	3.82173	2.79554	5.433	2.47098	4.11427
SSH1	12	complement(109176466..109251366)	0.42413	0.206367	1.15378	0.893324	0.999791	1	ENSG00000084112			27.8574	44.6978	15.1255	54.9194	4.79999	5.48213	3.91891	5.77924	5.14106	4.84908
GSTP1	11	67351066..67354131	0.023472	2.36241	5.14229	0.48346	0.999791	1	ENSG00000084207			0	0	0	4.61949	0	0	0	2.20773	0	1.10387
APLP2	11	129939732..130014699	0.233433	1.51791	2.86376	0.333036	0.999791	1	ENSG00000084234			6.01097	9.77506	39.5967	3.58377	2.5876	3.28911	5.30731	1.84148	2.93835	3.57439
KIAA1467	12	13197218..13295455	0.280761	-1.58105	-2.99186	0.313998	0.999791	1	ENSG00000084444			3.28674	46.3225	10.4975	2.61276	1.71666	5.53364	3.39197	1.38557	3.62515	2.38877
SLCO1A2	12	complement(21417534..21572528)	0.112164	-0.149612	-1.10927	0.918198	0.999791	1	ENSG00000084453			7.69023	11.4637	11.5133	3.82079	2.94303	3.51901	3.52523	1.93387	3.23102	2.72955
WBP11	12	complement(14939410..14956474)	0.223073	-0.989133	-1.98499	0.546819	0.999791	1	ENSG00000084463			32.7279	3.54815	7.83971	10.4067	5.03245	1.82707	2.9708	3.37944	3.42976	3.17512
EIF3I	1	32687529..32697205	0.07858	3.77594	13.6984	0.275575	0.999791	1	ENSG00000084623			0	0	0	15.4652	0	0	0	3.95096	0	1.97548
NKAIN1	1	complement(31652592..31712401)	0.092129	-4.10686	-17.2301	0.173845	0.999791	1	ENSG00000084628			7.49006	8.12025	0	0	2.90498	3.02152	0	0	2.96325	0
COL16A1	1	complement(32117848..32169920)	0.189786	-1.66342	-3.16767	0.306149	0.999791	1	ENSG00000084636			4.77796	28.4898	0	7.59638	2.2564	4.83237	0	2.92531	3.54438	1.46266
TXLNA	1	32645287..32663886	0.121701	0.465868	1.38115	0.764053	0.999791	1	ENSG00000084652			8.7685	9.50624	17.5035	5.22782	3.13233	3.24888	4.12957	2.38621	3.1906	3.25789
APOB	2	complement(21224301..21266945)	0.161579	-0.0170166	-1.01186	0.990605	0.999791	1	ENSG00000084674			6.03529	22.0829	13.2523	10.7948	2.59342	4.46486	3.72817	3.43226	3.52914	3.58022
NCOA1	2	24714783..24993571	0.206171	-0.704585	-1.62968	0.635415	0.999791	1	ENSG00000084676			7.77464	28.0959	7.24248	11.3307	2.95878	4.81229	2.85648	3.50216	3.88553	3.17932
AGBL5	2	27265232..27293490	0.15555	-1.18514	-2.27386	0.447701	0.999791	1	ENSG00000084693			6.3523	20.6603	5.07214	5.0497	2.66728	4.36879	2.3426	2.3362	3.51803	2.3394
EFR3B	2	25264999..25378243	0.969104	0.286216	1.21944	0.866328	0.999791	1	ENSG00000084710			6.55326	165.182	137.356	29.9543	2.71221	7.36792	7.10177	4.90469	5.04006	6.00323
KIF3C	2	complement(26149471..26205618)	0.20325	-0.04646	-1.03273	0.97566	0.999791	1	ENSG00000084731			6.99478	28.4374	2.79257	23.6318	2.80628	4.82972	1.4816	4.56266	3.818	3.02213
RAB10	2	26256976..26360323	0.075092	-1.92002	-3.78429	0.339292	0.999791	1	ENSG00000084733			0	13.3601	2.45994	0	0	3.73985	1.29862	0	1.86993	0.649312
GCKR	2	27719709..27746554	0.0770866	4.3249	20.0412	0.21585	0.999791	1	ENSG00000084734			0	0	14.1824	0	0	0	3.82602	0	0	1.91301
HADHA	2	complement(26413504..26467594)	0.268123	3.92328	15.1714	0.0602205	0.999791	1	ENSG00000084754			0	3.05404	47.2357	2.23936	0	1.61072	5.56181	1.16309	0.805359	3.36245
MAPRE3	2	27193480..27250064	0.177724	-0.215343	-1.16098	0.891776	0.999791	1	ENSG00000084764			3.234	28.0488	10.329	12.8542	1.69332	4.80987	3.36864	3.68417	3.25159	3.5264
CAD	2	27440258..27466811	0.269945	-1.27177	-2.41458	0.403555	0.999791	1	ENSG00000084774			25.2365	20.1599	5.30281	11.6145	4.65744	4.33341	2.40676	3.53786	4.49543	2.97231
CD59	11	complement(33719807..33757991)	0.152234	-0.217384	-1.16262	0.887305	0.999791	1	ENSG00000085063			4.52708	22.0859	9.03687	10.7963	2.17858	4.46505	3.17582	3.43246	3.32182	3.30414
CD82	11	44585977..44641913	0.0339405	-3.17819	-9.05168	0.267522	0.999791	1	ENSG00000085117			2.75935	2.99151	0	0	1.46433	1.58088	0	0	1.5226	0
BCORL1	X	129115083..129192058	0.0429407	-0.893158	-1.85724	0.591654	0.999791	1	ENSG00000085185			2.798	4.55012	1.11706	2.22424	1.4844	2.18591	0.159712	1.15331	1.83515	0.656513
ATRX	X	complement(76760356..77041702)	0.0278815	-2.13034	-4.37821	0.292948	0.999791	1	ENSG00000085224			0	4.96057	0	0.727464	0	2.3105	0	-0.459053	1.15525	-0.229526
TAF9	5	complement(68646811..68665840)	0.354072	-1.37181	-2.58795	0.420767	0.999791	1	ENSG00000085231			5.52415	56.8949	19.849	0	2.46575	5.83023	4.31099	0	4.14799	2.1555
FCN1	9	complement(137801431..137809809)	0.339769	2.51633	5.72123	0.231224	0.999791	1	ENSG00000085265			8.69861	0	62.5104	0	3.12078	0	5.96603	0	1.56039	2.98301
MYNN	3	169490619..169507504	0.110146	1.37378	2.59148	0.439369	0.999791	1	ENSG00000085274			1.95225	6.34952	20.2647	0	0.96514	2.66665	4.3409	0	1.81589	2.17045
MECOM	3	complement(168801287..169381406)	0.182357	-0.932211	-1.9082	0.552944	0.999791	1	ENSG00000085276			23.3485	6.66132	14.7183	1.95376	4.54526	2.73581	3.87954	0.96625	3.64053	2.42289
SCAMP1	5	77656339..77776562	0.121401	-1.88586	-3.69574	0.262453	0.999791	1	ENSG00000085365			16.3496	3.54504	3.91642	1.2997	4.03118	1.8258	1.96954	0.378174	2.92849	1.17385
PREP	6	complement(105725440..105850959)	0.200321	0.0363122	1.02549	0.98218	0.999791	1	ENSG00000085377			8.92058	25.7897	2.37428	26.0015	3.15714	4.68872	1.24749	4.70052	3.92293	2.97401
HACE1	6	complement(105175968..105307794)	0.0889557	-1.18475	-2.27324	0.47957	0.999791	1	ENSG00000085382			3.63274	11.8151	5.80129	0	1.86106	3.56257	2.53637	0	2.71181	1.26819
SEH1L	18	12947132..12987535	0.762028	-1.86914	-3.65316	0.225335	0.999791	1	ENSG00000085415			67.2401	61.3264	24.7142	8.48442	6.07125	5.93844	4.62727	3.08482	6.00484	3.85604
WDR47	1	complement(109512836..109584850)	0.105471	-0.511511	-1.42554	0.775594	0.999791	1	ENSG00000085433			2.46614	16.0418	0	9.80216	1.30225	4.00376	0	3.2931	2.65301	1.64655
WDFY1	2	complement(224720433..224810104)	0.190232	1.78851	3.45458	0.263929	0.999791	1	ENSG00000085449			4.05599	8.79448	4.85789	32.2426	2.02005	3.1366	2.28033	5.0109	2.57833	3.64561
OVGP1	1	complement(111956936..111970399)	0.257068	1.79848	3.47853	0.338446	0.999791	1	ENSG00000085465			0	20.2938	0	50.5933	0	4.34297	0	5.66087	2.17148	2.83044
SLC25A24	1	complement(108676658..108743471)	0.117088	0.679019	1.60105	0.683287	0.999791	1	ENSG00000085491			0	16.669	17.7331	4.07415	0	4.05909	4.14838	2.0265	2.02955	3.08744
MAP3K4	6	161412759..161538417	0.314146	2.04881	4.13766	0.190564	0.999791	1	ENSG00000085511			4.46148	14.5105	4.74982	56.7457	2.15752	3.85903	2.24787	5.82644	3.00828	4.03716
PILRA	7	99965153..99997719	0.121191	4.3249	20.0412	0.216009	0.999791	1	ENSG00000085514			0	0	22.2967	0	0	0	4.47876	0	0	2.23938
IGSF9	1	complement(159896829..159915386)	0.0102968	-2.31099	-4.96223	0.440872	0.999791	1	ENSG00000085552			0	1.83196	0	0	0	0.87339	0	0	0.436695	0
ABCB1	7	complement(87133175..87342611)	0.156188	2.17224	4.50722	0.206284	0.999791	1	ENSG00000085563			4.02969	2.18436	25.7408	3.20336	2.01067	1.12721	4.68598	1.67958	1.56894	3.18278
ZNF213	16	3179778..3192806	0.264688	-0.134027	-1.09735	0.93495	0.999791	1	ENSG00000085644			1.73621	45.1749	30.499	4.14055	0.795942	5.49745	4.93069	2.04982	3.1467	3.49026
AKR1B1	7	complement(134127102..134144036)	0.569467	1.70308	3.25596	0.310044	0.999791	1	ENSG00000085662			6.11279	29.8219	102.499	2.42965	2.61183	4.8983	6.67946	1.28075	3.75507	3.98011
CPNE3	8	87497059..87573726	0.170561	0.803845	1.74575	0.606804	0.999791	1	ENSG00000085719			1.647	19.6413	28.9318	2.61853	0.719838	4.29582	4.85459	1.38876	2.50783	3.12167
RRN3	16	complement(15153879..15188174)	0.0659105	-0.202728	-1.15087	0.902155	0.999791	1	ENSG00000085721			2.69163	8.75428	6.44758	2.13968	1.42848	3.12999	2.68876	1.0974	2.27923	1.89308
CTTN	11	70244510..70282690	0.255594	0.806066	1.74844	0.597471	0.999791	1	ENSG00000085733			6.43915	24.4332	39.8465	7.6781	2.68687	4.61077	5.31638	2.94075	3.64882	4.12857
WNT11	11	complement(75897369..75921780)	0.188186	3.04603	8.25937	0.159548	0.999791	1	ENSG00000085741			0	5.05106	0	37.0367	0	2.33659	0	5.21088	1.16829	2.60544
MTIF2	2	complement(55463731..55496483)	0.102981	-1.65829	-3.15643	0.392329	0.999791	1	ENSG00000085760			16.5921	0	5.29934	0	4.05243	0	2.40581	0	2.02621	1.20291
DDHD2	8	38082736..38133076	0.0831623	-0.873097	-1.83159	0.580667	0.999791	1	ENSG00000085788			2.09366	12.484	5.01519	1.66433	1.06602	3.642	2.3263	0.734942	2.35401	1.53062
TTC39A	1	complement(51752930..51810788)	3.8603	-3.66157	-12.6545	0.0594189	0.999791	1	ENSG00000085831			591.463	33.6806	15.2652	36.0944	9.20814	5.07384	3.93217	5.1737	7.14099	4.55294
EPS15	1	complement(51819935..51985000)	0.102872	0.732639	1.66168	0.674424	0.999791	1	ENSG00000085832			7.40724	3.21218	18.9263	0	2.88894	1.68355	4.24232	0	2.28624	2.12116
ORC1	1	complement(52838501..52870131)	0.0651756	-0.19491	-1.14465	0.913268	0.999791	1	ENSG00000085840			3.54337	7.68298	0	8.45029	1.82512	2.94167	0	3.079	2.38339	1.5395
MGST2	4	140586922..140661899	0.144113	1.5572	2.94283	0.38263	0.999791	1	ENSG00000085871			0	11.4339	5.61411	22.3571	0	3.51525	2.48906	4.48266	1.75762	3.48586
CHERP	19	complement(16628700..16653341)	0.0557539	-2.13034	-4.37821	0.292252	0.999791	1	ENSG00000085872			0	9.91951	0	1.45469	0	3.31027	0	0.540711	1.65513	0.270356
ATG16L1	2	234118697..234204320	0.25302	0.271405	1.20698	0.855842	0.999791	1	ENSG00000085978			18.4991	24.0667	36.9276	10.294	4.20938	4.58896	5.20663	3.36373	4.39917	4.28518
USP40	2	complement(234384166..234475428)	0.479589	-1.0449	-2.06322	0.486444	0.999791	1	ENSG00000085982			51.4345	28.5294	26.7427	11.4104	5.68466	4.83438	4.74107	3.51228	5.25952	4.12668
POMGNT1	1	complement(46654354..46685977)	4.37297	4.61496	24.5043	0.0191795	0.999791	1	ENSG00000085998			8.78606	38.1011	21.0463	838.126	3.13522	5.25176	4.39549	9.71102	4.19349	7.05326
RAD54L	1	46713360..46744145	0.438333	1.31249	2.48369	0.426832	0.999791	1	ENSG00000085999			13.9308	18.8786	80.6442	0	3.8002	4.23868	6.3335	0	4.01944	3.16675
MAST2	1	46252659..46501796	0.941359	-5.98122	-63.1725	0.00114938	0.999791	1	ENSG00000086015			136.333	16.9358	1.13394	1.12892	7.09099	4.08201	0.181344	0.174946	5.5865	0.178145
DNAJA1	9	33025209..33039905	0.149813	-0.408374	-1.32719	0.817154	0.999791	1	ENSG00000086061			0	26.654	6.54362	9.772	0	4.73628	2.71009	3.28865	2.36814	2.99937
B4GALT1	9	complement(33104080..33167354)	0.391781	-2.03204	-4.08984	0.202394	0.999791	1	ENSG00000086062			13.2514	55.071	14.1079	0	3.72808	5.78322	3.81843	0	4.75565	1.90921
CHMP5	9	33264940..33281977	0.184793	2.75579	6.75424	0.167999	0.999791	1	ENSG00000086065			0	5.42136	7.98574	27.8264	0	2.43866	2.99743	4.79838	1.21933	3.8979
NFX1	9	33290509..33371155	0.231025	-1.61094	-3.05451	0.296782	0.999791	1	ENSG00000086102			18.7823	20.3625	9.99809	1.24423	4.2313	4.34785	3.32165	0.315254	4.28957	1.81845
AQP6	12	50360977..50370922	0.281901	2.46316	5.51422	0.17454	0.999791	1	ENSG00000086159			0	14.1871	0	55.4807	0	3.82651	0	5.79391	1.91325	2.89696
DIMT1	5	complement(61683081..61699766)	0.0547361	-0.718327	-1.64527	0.676657	0.999791	1	ENSG00000086189			0	9.73843	2.3908	2.38022	0	3.28369	1.2575	1.2511	1.64184	1.2543
IPO11	5	61699799..61924409	0.223955	0.763563	1.69768	0.618866	0.999791	1	ENSG00000086200			16.3197	12.8675	5.92311	37.7401	4.02854	3.68566	2.56635	5.23803	3.8571	3.90219
FOLH1	11	complement(49168187..49230222)	0.317398	6.5313	92.4949	0.0664165	0.999791	1	ENSG00000086205			0	0	58.3947	0	0	0	5.86776	0	0	2.93388
EIF2AK1	7	complement(6061881..6098861)	0.219792	0.735553	1.66504	0.648684	0.999791	1	ENSG00000086232			0	32.8127	20.9446	20.8519	0	5.03618	4.3885	4.3821	2.51809	4.3853
NME8	7	37888199..37940003	0.0926271	4.49808	22.5974	0.199098	0.999791	1	ENSG00000086288			0	0	0	18.2298	0	0	0	4.18823	0	2.09412
EPDR1	7	37723446..37991543	0.152564	2.51633	5.72123	0.231159	0.999791	1	ENSG00000086289			3.90587	0	28.0686	0	1.96564	0	4.81088	0	0.982822	2.40544
SNX10	7	26331541..26413949	0.566787	-1.0118	-2.01643	0.506899	0.999791	1	ENSG00000086300			78.4782	14.1802	23.4985	23.3945	6.29422	3.8258	4.5545	4.5481	5.06001	4.5513
SEPHS1	10	complement(13359424..13390297)	0.889366	3.87692	14.6916	0.0163486	0.999791	1	ENSG00000086475			2.81136	9.1437	130.198	35.7578	1.49127	3.19278	7.02457	5.16019	2.34202	6.09238
MRPL28	16	complement(417384..420527)	0	#NUM!	#NUM!	#NUM!	#NUM!	#NUM!	ENSG00000086504			0	0	0	0	0	0	0	0	0	0
HBQ1	16	230452..231180	0	#NUM!	#NUM!	#NUM!	#NUM!	#NUM!	ENSG00000086506			0	0	0	0	0	0	0	0	0	0
ITPKC	19	41223008..41246765	0.0805492	-1.08556	-2.1222	0.563531	0.999791	1	ENSG00000086544			0	14.331	5.27743	0	0	3.84107	2.39983	0	1.92053	1.19992
CEACAM6	19	42254885..42276113	0.136079	-0.647594	-1.56655	0.720245	0.999791	1	ENSG00000086548			18.3264	3.97365	14.6331	0	4.19585	1.99047	3.87116	0	3.09316	1.93558
FAT2	5	complement(150883654..150948505)	1.08737	-1.42143	-2.6785	0.455895	0.999791	1	ENSG00000086570			120.044	60.9007	71.2745	1.22343	6.90742	5.92839	6.15531	0.290934	6.4179	3.22312
RBM22	5	complement(150070356..150080669)	0.199634	1.20396	2.30371	0.471608	0.999791	1	ENSG00000086589			9.24242	6.68003	34.4392	2.44905	3.20827	2.73985	5.10598	1.29223	2.97406	3.1991
TMED2	12	124069078..124083116	0.0635128	1.86666	3.64688	0.362276	0.999791	1	ENSG00000086598			0	3.1731	11.685	0	0	1.66589	3.54659	0	0.832947	1.7733
ERO1LB	1	complement(236378855..236445319)	0.155663	2.89613	7.44428	0.102092	0.999791	1	ENSG00000086619			0	4.26427	12.5627	17.1972	0	2.0923	3.65107	4.1041	1.04615	3.87759
ZFAND6	15	80351910..80430735	0.641163	3.41151	10.6406	0.0305337	0.999791	1	ENSG00000086666			6.62571	4.78878	91.7012	28.0909	2.72808	2.25966	6.51887	4.81203	2.49387	5.66545
HSD17B2	16	82068609..82132139	0.153565	0.395095	1.31503	0.811336	0.999791	1	ENSG00000086696			12.4848	13.5353	3.32293	26.4658	3.6421	3.75865	1.73246	4.72606	3.70038	3.22926
TXLNG	X	16804550..16862642	0.0764179	-0.15418	-1.11279	0.935207	0.999791	1	ENSG00000086712			0	13.596	10.0135	0	0	3.76511	3.32388	0	1.88255	1.66194
PPEF1	X	18694029..18846039	0.814486	-4.29876	-19.6814	0.0278408	0.999791	1	ENSG00000086717			0	144.91	5.08225	0	0	7.17901	2.34547	0	3.58951	1.17273
LAT2	7	73613982..73644161	0.289881	-1.47631	-2.78237	0.351885	0.999791	1	ENSG00000086730			41.869	5.3402	11.7993	5.87353	5.38781	2.41689	3.56063	2.55423	3.90235	3.05743
HUWE1	X	complement(53559057..53713673)	0.120523	1.46214	2.75517	0.35922	0.999791	1	ENSG00000086758			0	11.1691	9.25441	13.8202	0	3.48145	3.21014	3.7887	1.74072	3.49942
ZW10	11	complement(113603909..113644533)	0.0455647	-3.17795	-9.05022	0.284145	0.999791	1	ENSG00000086827			0	8.10668	0	0	0	3.01911	0	0	1.50956	0
ALG9_1	11	complement(111652919..111742305)	1.04738	3.09382	8.53751	0.0577404	0.999791	1	ENSG00000086848			9.77101	13.6197	176.1	17.754	3.28851	3.76762	7.46025	4.15007	3.52807	5.80516
MYBPC2	19	50936160..50969578	0.0748975	-0.680838	-1.60307	0.719335	0.999791	1	ENSG00000086967			12.0673	0	0	7.19459	3.59303	0	0	2.84691	1.79652	1.42346
NOX4	11	complement(89057524..89322779)	0.09208	3.06984	8.39678	0.154603	0.999791	1	ENSG00000086991			0	1.9168	16.9408	0	0	0.9387	4.08243	0	0.46935	2.04122
ACOX3	4	complement(8368009..8442450)	0.211467	0.518058	1.43203	0.759264	0.999791	1	ENSG00000087008			20.3601	12.6132	0	41.6186	4.34767	3.65686	0	5.37916	4.00227	2.68958
MTMR2	11	complement(95566046..95658479)	0.506462	-1.90714	-3.75065	0.18892	0.999791	1	ENSG00000087053			45.7036	39.6391	13.1375	7.26632	5.51424	5.30885	3.71562	2.86122	5.41154	3.28842
PPP1R15A	19	49375649..49379314	0.286499	-5.56546	-47.3556	0.0785759	0.999791	1	ENSG00000087074			0	50.9727	0	0	0	5.67165	0	0	2.83583	0
HSD17B14	19	complement(49316274..49339935)	0	#NUM!	#NUM!	#NUM!	#NUM!	#NUM!	ENSG00000087076			0	0	0	0	0	0	0	0	0	0
TRIP6	7	100464760..100471076	0.0729815	-0.718459	-1.64542	0.691794	0.999791	1	ENSG00000087077			0	12.9846	6.37548	0	0	3.69873	2.67253	0	1.84936	1.33627
ACHE	7	complement(100487615..100494594)	0	#NUM!	#NUM!	#NUM!	#NUM!	#NUM!	ENSG00000087085			0	0	0	0	0	0	0	0	0	0
FTL	19	49468558..49470135	0.0514619	2.36241	5.14229	0.48346	0.999791	1	ENSG00000087086			0	0	0	10.1282	0	0	0	3.3403	0	1.67015
SRRT	7	100472733..100486285	0.208046	-1.4117	-2.6605	0.425903	0.999791	1	ENSG00000087087			0	37.0147	1.94725	7.75454	0	5.21003	0.96144	2.95504	2.60501	1.95824
BAX	19	49458072..49465055	0.210792	-2.7074	-6.53143	0.193817	0.999791	1	ENSG00000087088			0	37.5032	0	3.43739	0	5.22894	0	1.78131	2.61447	0.890656
NLK	17	26368763..26523407	0.194314	-1.75224	-3.36882	0.293756	0.999791	1	ENSG00000087095			8.46173	25.2276	8.44558	0	3.08095	4.65693	3.0782	0	3.86894	1.5391
PIGS	17	complement(26880401..26898890)	0.852029	0.2518	1.19069	0.870905	0.999791	1	ENSG00000087111			87.7732	54.6653	83.5049	77.1972	6.45571	5.77255	6.38379	6.27048	6.11413	6.32713
ADAMTS2	5	complement(178537852..178772431)	0.849047	5.04881	33.1012	0.00460659	0.999791	1	ENSG00000087116			1.45524	4.73303	6.97181	159.642	0.541254	2.24276	2.80153	7.3187	1.39201	5.06011
TMPRSS11E	4	69313167..69363322	0.0454155	0.686188	1.60903	0.716231	0.999791	1	ENSG00000087128			0	5.6724	8.35552	0	0	2.50396	3.06273	0	1.25198	1.53136
ATXN7L3	17	complement(42269173..42277481)	0.0392926	-0.754469	-1.68701	0.669014	0.999791	1	ENSG00000087152			6.33073	0	1.68497	1.67752	2.66237	0	0.752726	0.746327	1.33119	0.749527
PGS1	17	76374721..76421195	0.234923	-1.68028	-3.20489	0.282225	0.999791	1	ENSG00000087157			13.5183	26.8688	3.598	7.16416	3.75684	4.74786	1.8472	2.8408	4.25235	2.344
PSMC5	17	61904512..61909379	1.64191	-1.72035	-3.29516	0.259525	0.999791	1	ENSG00000087191			132.251	146.083	57.7804	19.8361	7.04713	7.19064	5.85251	4.31006	7.11889	5.08128
UIMC1	5	complement(176332006..176449634)	0.126439	-1.45296	-2.7377	0.449415	0.999791	1	ENSG00000087206			0	22.4955	0	5.49826	0	4.49157	0	2.45897	2.24578	1.22949
CETP	16	56995762..57017757	0.0326929	-2.31099	-4.96223	0.440872	0.999791	1	ENSG00000087237			0	5.81659	0	0	0	2.54017	0	0	1.27009	0
MMP2	16	55423612..55540603	0.277132	-1.01404	-2.01956	0.514148	0.999791	1	ENSG00000087245			6.80301	41.7938	14.4854	5.40798	2.76617	5.38522	3.85653	2.43509	4.0757	3.14581
MT3	16	56622986..56625000	0	#NUM!	#NUM!	#NUM!	#NUM!	#NUM!	ENSG00000087250			0	0	0	0	0	0	0	0	0	0
LPCAT2	16	55542910..55620582	0.251147	-1.41986	-2.67559	0.356354	0.999791	1	ENSG00000087253			33.0825	8.15136	9.60564	5.97696	5.048	3.02704	3.26388	2.57941	4.03752	2.92165
GNAO1	16	56225302..56391356	0.297429	0.466345	1.38161	0.770286	0.999791	1	ENSG00000087258			37.6186	4.94348	7.28181	50.7471	5.23337	2.30553	2.8643	5.66525	3.76945	4.26477
OGFOD1	16	56485402..56513012	0.0914012	0.840119	1.7902	0.607684	0.999791	1	ENSG00000087263			3.8534	6.26641	15.3842	1.53161	1.94613	2.64764	3.94337	0.615047	2.29688	2.27921
SH3BP2	4	2794750..2842825	0.0737444	0.257246	1.19519	0.855301	0.999791	1	ENSG00000087266			4.80516	7.81417	7.03411	6.36635	2.26458	2.96609	2.81437	2.67047	2.61534	2.74242
NOP14	4	complement(2939660..2965112)	0.188306	1.227	2.3408	0.457114	0.999791	1	ENSG00000087269			0	17.139	25.246	10.0537	0	4.09922	4.65798	3.32966	2.04961	3.99382
ADD1	4	2845584..2931803	0.303352	1.04575	2.06444	0.488885	0.999791	1	ENSG00000087274			11.0959	18.5069	45.6621	10.8561	3.47196	4.20999	5.51292	3.44044	3.84098	4.47668
L2HGDH	14	complement(50704281..50779266)	0.129664	2.12074	4.34917	0.244892	0.999791	1	ENSG00000087299			5.72048	0	6.85148	18.1898	2.51614	0	2.77642	4.18505	1.25807	3.48074
TXNDC16	14	complement(52897308..53019240)	0.395303	-1.48251	-2.79434	0.363368	0.999791	1	ENSG00000087301			61.373	2.5591	13.1936	11.2587	5.93953	1.35564	3.72176	3.49297	3.64759	3.60737
C14orf166	14	52456193..52471420	0.435988	2.18107	4.53489	0.178583	0.999791	1	ENSG00000087302			14.3784	5.19605	26.7885	57.1499	3.84583	2.37742	4.74354	5.83668	3.11162	5.29011
NID2	14	complement(52471521..52535712)	0.179369	-0.535573	-1.44952	0.730636	0.999791	1	ENSG00000087303			19.9822	9.84702	2.90096	15.8847	4.32064	3.29969	1.53653	3.98956	3.81017	2.76305
GMCL1	2	70056774..70108528	0.027698	-3.17795	-9.05022	0.281899	0.999791	1	ENSG00000087338			0	4.92791	0	0	0	2.30098	0	0	1.15049	0
SF3B2	11	65818200..65836779	0.292671	-1.221	-2.33108	0.425591	0.999791	1	ENSG00000087365			3.42616	48.2875	10.9428	6.35504	1.77659	5.59358	3.45191	2.6679	3.68508	3.0599
KLHL42	12	27932953..27955973	0.266574	1.26095	2.39653	0.396156	0.999791	1	ENSG00000087448			4.40294	22.2758	15.2344	36.1674	2.13847	4.47741	3.92926	5.17662	3.30794	4.55294
GNAS	20	57414773..57486247	0.353391	-1.53827	-2.90445	0.33441	0.999791	1	ENSG00000087460			2.51946	60.0917	3.35287	12.0169	1.33312	5.90909	1.7454	3.58699	3.6211	2.6662
DNM1L	12	32832134..32898486	0.0760834	0.231584	1.17412	0.881074	0.999791	1	ENSG00000087470			1.55713	11.817	7.45995	6.18911	0.638888	3.56279	2.89917	2.62973	2.10084	2.76445
PTHLH	12	complement(28111017..28125638)	0.0862585	0.484887	1.39948	0.798152	0.999791	1	ENSG00000087494			9.93758	0	15.8698	0	3.3129	0	3.98821	0	1.65645	1.99411
PHACTR3	20	58152564..58422766	0.101484	-1.02877	-2.04029	0.523692	0.999791	1	ENSG00000087495			7.34137	9.9488	1.46547	5.83594	2.87605	3.31452	0.551364	2.54497	3.09529	1.54817
ERGIC2	12	complement(29490285..29534122)	0.716654	2.77346	6.83748	0.10922	0.999791	1	ENSG00000087502			11.5205	6.2449	131.85	0	3.52613	2.64268	7.04275	0	3.0844	3.52137
TFAP2C	20	55204358..55214339	0.137161	0.351498	1.27588	0.829957	0.999791	1	ENSG00000087510			17.973	3.89704	17.2212	8.57248	4.16776	1.96238	4.10611	3.09971	3.06507	3.60291
AURKA	20	complement(54944445..54967393)	0.349205	-2.69	-6.45315	0.166001	0.999791	1	ENSG00000087586			0	62.1291	0	6.07412	0	5.9572	0	2.60268	2.9786	1.30134
CASS4	20	54987168..55034396	0.272223	-2.52966	-5.77435	0.141496	0.999791	1	ENSG00000087589			11.1169	36.1568	6.65743	0	3.47469	5.17619	2.73496	0	4.32544	1.36748
PIR	X	complement(15402921..15511687)	0.0271356	-2.31099	-4.96223	0.440872	0.999791	1	ENSG00000087842			0	4.82786	0	0	0	2.27138	0	0	1.13569	0
AAMDC	11	77532155..77629478	0.990807	2.17409	4.51301	0.164471	0.999791	1	ENSG00000087884			17.2719	24.9667	160.896	22.8835	4.11035	4.64194	7.32999	4.51623	4.37614	5.92311
RFX2	19	complement(5993175..6199583)	0.302327	-0.511277	-1.42531	0.734357	0.999791	1	ENSG00000087903			22.1416	29.3388	3.92876	26.4018	4.46868	4.87474	1.97408	4.72256	4.67171	3.34832
SLC6A14	X	115567790..115592625	0.0756666	-0.431032	-1.3482	0.810206	0.999791	1	ENSG00000087916			2.47432	10.73	0	7.86774	1.30703	3.42358	0	2.97595	2.36531	1.48798
METTL2A	17	60501228..60527454	0.253151	1.24899	2.37675	0.423227	0.999791	1	ENSG00000087995			10.7769	11.6836	17.2101	31.4122	3.42987	3.54641	4.10518	4.97325	3.48814	4.53922
SULT2B1	19	49055332..49102682	0.171773	-0.476104	-1.39098	0.790527	0.999791	1	ENSG00000088002			23.784	4.29752	0	18.9068	4.57192	2.1035	0	4.24084	3.33771	2.12042
ALG6	1	63833261..63904233	0.205966	0.608278	1.52444	0.723396	0.999791	1	ENSG00000088035			15.8192	7.35006	37.8935	0	3.9836	2.87776	5.24388	0	3.43068	2.62194
CNOT3	19	54641444..54659419	0.246738	-1.46355	-2.75786	0.320574	0.999791	1	ENSG00000088038			21.7147	19.9199	10.6699	2.65567	4.4406	4.31614	3.41548	1.40908	4.37837	2.41228
GP6	19	complement(55525073..55549632)	0.178868	-0.371961	-1.29411	0.82914	0.999791	1	ENSG00000088053			20.6926	8.97343	23.1315	0	4.37104	3.16566	4.53178	0	3.76835	2.26589
PTPN4	2	120517207..120741394	0.253133	-0.914171	-1.88449	0.536489	0.999791	1	ENSG00000088179			27.6494	14.5044	19.2286	3.5451	4.78918	3.85842	4.26518	1.82582	4.3238	3.0455
DDX18	2	118572226..118589955	0.428333	-0.809489	-1.75259	0.578868	0.999791	1	ENSG00000088205			25.6471	47.8863	29.5801	7.92862	4.68072	5.58154	4.88655	2.98707	5.13113	3.93681
KHSRP	19	complement(6413359..6424805)	0.045093	-0.195043	-1.14476	0.905926	0.999791	1	ENSG00000088247			2.45155	5.31562	1.95749	3.89766	1.29369	2.41024	0.969008	1.96261	1.85197	1.46581
GNA11	19	3094408..3124002	0.176955	-6.12045	-69.5726	0.0472026	0.999791	1	ENSG00000088256			19.7133	9.71451	0	0	4.3011	3.28014	0	0	3.79062	0
ASAP3	1	complement(23755056..23811061)	0.2918	-3.68761	-12.8849	0.0480549	0.999791	1	ENSG00000088280			42.6106	4.86271	3.58141	0	5.41314	2.28176	1.84053	0	3.84745	0.920265
EDEM2	20	complement(33703167..33865928)	0.102707	-0.689034	-1.6122	0.7043	0.999791	1	ENSG00000088298			16.5479	0	7.92785	2.63092	4.04858	0	2.98693	1.39557	2.02429	2.19125
DNMT3B	20	31350191..31397162	0.14859	-0.461428	-1.3769	0.784817	0.999791	1	ENSG00000088305			12.0804	13.0968	0	15.365	3.59459	3.71114	0	3.94158	3.65286	1.97079
REM1	20	30063096..30072708	0.0818796	-1.01049	-2.0146	0.584443	0.999791	1	ENSG00000088320			0	14.5677	5.36459	0	0	3.8647	2.42347	0	1.93235	1.21173
TPX2	20	30327074..30389608	0.15227	0.795955	1.73623	0.61903	0.999791	1	ENSG00000088325			9.30908	10.0923	4.95537	24.6672	3.21864	3.33518	2.30899	4.62452	3.27691	3.46676
FER1L4	20	complement(34146507..34195484)	0.11168	-0.93921	-1.91748	0.53761	0.999791	1	ENSG00000088340			6.07165	13.165	3.87844	4.82659	2.60209	3.71863	1.95548	2.27101	3.16036	2.11324
PDRG1	20	complement(30532758..30539895)	0.30078	-0.763841	-1.69801	0.690803	0.999791	1	ENSG00000088356			48.461	0	32.2457	0	5.59875	0	5.01103	0	2.79938	2.50552
EPB41L1	20	34679426..34820721	0.340519	-2.46927	-5.53765	0.107868	0.999791	1	ENSG00000088367			19.9274	38.5787	3.40961	5.65754	4.31668	5.26973	1.76961	2.50017	4.79321	2.13489
SLC15A1	13	complement(99336055..99404908)	1.10023	4.02612	16.2923	0.0281226	0.999791	1	ENSG00000088386			8.00554	2.89303	202.42	0	3.001	1.53258	7.66121	0	2.26679	3.8306
DOCK9	13	complement(99445741..99738879)	0.250925	0.884709	1.84639	0.609962	0.999791	1	ENSG00000088387			1.11186	28.9297	46.165	0	0.152973	4.85448	5.52873	0	2.50373	2.76436
ANKRD10	13	complement(111530887..111567416)	0.34404	-6.36289	-82.3041	0.0459003	0.999791	1	ENSG00000088448			0	61.2101	0	0	0	5.9357	0	0	2.96785	0
TGDS	13	complement(95226308..95248511)	0.132774	-0.510218	-1.42427	0.766852	0.999791	1	ENSG00000088451			8.65151	14.0691	13.816	0	3.11295	3.81446	3.78827	0	3.46371	1.89413
DOCK3	3	50712672..51421629	0.218581	-0.640105	-1.55844	0.676275	0.999791	1	ENSG00000088538			5.11087	33.2453	15.3033	5.07854	2.35357	5.05508	3.93577	2.34441	3.70432	3.14009
C3orf18	3	complement(50595462..50608458)	0.581951	3.90485	14.9788	0.0349115	0.999791	1	ENSG00000088543			0	7.48155	101.939	5.48582	0	2.90334	6.67156	2.45571	1.45167	4.56363
COQ9	16	57481337..57495187	0.783613	2.22037	4.66014	0.157917	0.999791	1	ENSG00000088682			10.3482	22.4377	138.401	6.16965	3.37131	4.48785	7.11271	2.62519	3.92958	4.86895
TMEM40	3	complement(12775024..12810956)	0.267871	1.14524	2.21183	0.48452	0.999791	1	ENSG00000088726			0	27.2377	37.6139	12.4825	0	4.76753	5.23319	3.64183	2.38377	4.43751
KIF9	3	complement(47269516..47324941)	1.6308	1.38432	2.61049	0.414904	0.999791	1	ENSG00000088727			57.2	88.8847	56.3296	260.698	5.83794	6.47386	5.81582	8.02623	6.1559	6.92103
ARHGAP28	18	6729717..6915715	0.340062	-0.314083	-1.24322	0.839153	0.999791	1	ENSG00000088756			3.27919	56.8814	27.929	10.427	1.71334	5.82989	4.80369	3.38226	3.77161	4.09297
CRLS1	20	5986736..6020699	0.224767	0.937801	1.91561	0.546973	0.999791	1	ENSG00000088766			12.4988	9.03359	38.2564	3.31192	3.64372	3.1753	5.25763	1.72767	3.40951	3.49265
DEFB127	20	138111..139804	0.283361	3.70829	13.0709	0.280507	0.999791	1	ENSG00000088782			0	0	52.1326	0	0	0	5.70411	0	0	2.85206
PPP1R13B	14	complement(104200089..104313927)	0.18241	-2.42285	-5.36229	0.123795	0.999791	1	ENSG00000088808			11.148	20.1433	3.95617	0.984666	3.47871	4.33223	1.9841	-0.0222937	3.90547	0.980906
ATRN	20	3451687..3631769	0.259592	-0.213275	-1.15932	0.889358	0.999791	1	ENSG00000088812			23.0042	20.783	35.7159	2.03188	4.52382	4.37733	5.1585	1.02281	4.45058	3.09066
SMOX	20	4101627..4168394	0	#NUM!	#NUM!	#NUM!	#NUM!	#NUM!	ENSG00000088826			0	0	0	0	0	0	0	0	0	0
SIGLEC1	20	complement(3667617..3687775)	0.285886	-0.995471	-1.99373	0.519255	0.999791	1	ENSG00000088827			5.67406	44.598	13.5918	6.7658	2.50438	5.47891	3.76466	2.75826	3.99164	3.26146
FKBP1A	20	complement(1349622..1373806)	1.58155	-2.6436	-6.24888	0.112174	0.999791	1	ENSG00000088832			245.544	10.2386	7.54077	33.7833	7.93984	3.35594	2.91471	5.07824	5.64789	3.99648
NSFL1C	20	complement(1422807..1454487)	0.351588	0.000805777	1.00056	0.999585	0.999791	1	ENSG00000088833			11.8339	49.4854	51.2948	2.68778	3.56485	5.62893	5.68074	1.42641	4.59689	3.55358
SLC4A11	20	complement(3208063..3219836)	0.0838248	0.255948	1.19412	0.87662	0.999791	1	ENSG00000088836			2.74109	11.8869	4.37738	10.895	1.45475	3.5713	2.13007	3.4456	2.51303	2.78783
C20orf194	20	complement(3229951..3388272)	0.231273	-0.971737	-1.9612	0.530205	0.999791	1	ENSG00000088854			5.04802	35.5728	14.1075	3.00965	2.33572	5.1527	3.81839	1.5896	3.74421	2.70399
ZNF343	20	complement(2462463..2505348)	0.66579	-1.63637	-3.10882	0.269063	0.999791	1	ENSG00000088876			19.799	96.5914	9.88058	19.6737	4.30735	6.59382	3.3046	4.2982	5.45059	3.8014
EBF4	20	2673524..2740753	0	#NUM!	#NUM!	#NUM!	#NUM!	#NUM!	ENSG00000088881			0	0	0	0	0	0	0	0	0	0
CPXM1	20	complement(2774715..2781283)	0.020305	2.36228	5.14182	0.483488	0.999791	1	ENSG00000088882			0	0	3.73569	0	0	0	1.90138	0	0	0.950688
MAVS	20	3827487..3849280	0.110534	0.500416	1.41462	0.762339	0.999791	1	ENSG00000088888			0	17.1617	10.5331	10.4865	0	4.10112	3.39685	3.39046	2.05056	3.39366
LZTS3	20	complement(3143263..3154192)	0.203989	1.06373	2.09033	0.50551	0.999791	1	ENSG00000088899			12.5478	9.06905	3.33971	36.5742	3.64937	3.18095	1.73972	5.19275	3.41516	3.46624
F11	4	187187099..187210835	0.147162	2.31205	4.96589	0.19106	0.999791	1	ENSG00000088926			2.63644	2.85826	23.1564	4.19162	1.39859	1.51514	4.53334	2.06751	1.45686	3.30042
XRN2	20	21283942..21370463	0.0974045	0.598559	1.5142	0.752739	0.999791	1	ENSG00000088930			0	13.9038	17.9204	0	0	3.79741	4.16353	0	1.8987	2.08177
PLK1S1	20	21106624..21227260	0.561512	-3.57982	-11.9573	0.0284672	0.999791	1	ENSG00000088970			69.8859	22.7298	5.5802	1.85184	6.12693	4.50651	2.48032	0.888957	5.31672	1.68464
DYNLL1	12	120907653..120936296	0.176201	-4.73005	-26.5391	0.132483	0.999791	1	ENSG00000088986			0	31.349	0	0	0	4.97035	0	0	2.48517	0
TESC	12	complement(117476728..117537284)	0.0353919	-2.31099	-4.96223	0.440872	0.999791	1	ENSG00000088992			0	6.29678	0	0	0	2.65461	0	0	1.32731	0
SNX5	20	complement(17922241..17949623)	0.257125	0.424367	1.34198	0.786804	0.999791	1	ENSG00000089006			2.10786	43.4189	11.7815	33.5124	1.07578	5.44025	3.55845	5.06662	3.25802	4.31254
RPL6	12	complement(112842994..112856642)	0.154421	-0.430497	-1.3477	0.795323	0.999791	1	ENSG00000089009			10.062	16.3628	18.077	0	3.33084	4.03235	4.17608	0	3.6816	2.08804
SIRPG	20	complement(1609798..1638425)	0.243228	0.197261	1.14652	0.909917	0.999791	1	ENSG00000089012			0	43.2742	3.98396	31.7307	0	5.43543	1.9942	4.98781	2.71772	3.49101
MAPKAPK5	12	112279782..112334343	0.143053	1.32728	2.50929	0.417592	0.999791	1	ENSG00000089022			6.2343	4.50589	23.2303	3.30393	2.64023	2.17181	4.53794	1.72418	2.40602	3.13106
P2RX7	12	121570622..121623876	1.11693	2.40606	5.30024	0.127381	0.999791	1	ENSG00000089041			31.186	13.5239	22.411	195.849	4.96283	3.75744	4.48614	7.6136	4.36013	6.04987
ESF1	20	complement(13694969..13765532)	0.106764	-2.24652	-4.74537	0.226632	0.999791	1	ENSG00000089048			6.95672	11.3131	2.77738	0	2.79841	3.49992	1.47372	0	3.14916	0.736862
RBBP9	20	complement(18467184..18477887)	1.09983	-0.48471	-1.3993	0.763381	0.999791	1	ENSG00000089050			46.3565	144.488	117.984	4.60633	5.5347	7.17481	6.88244	2.20362	6.35475	4.54303
ANAPC5	12	complement(121746048..121837699)	0.596315	2.22235	4.66652	0.163519	0.999791	1	ENSG00000089053			14.5467	13.7993	23.2303	92.5099	3.86262	3.78652	4.53794	6.53154	3.82457	5.53474
SLC23A2	20	complement(4833002..4990939)	0.699703	-0.518143	-1.43211	0.750773	0.999791	1	ENSG00000089057			17.8435	104.784	70.0506	3.54613	4.15733	6.71128	6.13033	1.82625	5.43431	3.97829
SLC8B1	12	complement(113736564..113797298)	0.2495	1.01649	2.02299	0.51297	0.999791	1	ENSG00000089060			14.8755	12.5433	6.59873	42.045	3.89487	3.64885	2.72219	5.39386	3.77186	4.05803
TMEM230	20	complement(5080486..5093749)	0.336952	-5.38409	-41.7612	0.0793714	0.999791	1	ENSG00000089063			21.9557	35.7044	0	0	4.45652	5.15803	0	0	4.80728	0
DZANK1	20	complement(18364011..18447925)	0.224658	1.12897	2.18703	0.503313	0.999791	1	ENSG00000089091			10.1128	14.6182	0	44.2147	3.33811	3.86969	0	5.46645	3.6039	2.73323
KDM2B	12	complement(121866900..122018920)	0.486654	-1.29356	-2.45133	0.414066	0.999791	1	ENSG00000089094			11.496	73.889	5.90093	20.2355	3.52306	6.20729	2.56094	4.33882	4.86517	3.44988
C20orf26	20	20033158..20341346	0.159192	-1.28191	-2.43162	0.399644	0.999791	1	ENSG00000089101			7.64203	19.884	7.32235	2.42998	2.93396	4.31354	2.87231	1.28095	3.62375	2.07663
LHX5	12	complement(113899839..113910085)	0.0218127	-0.143393	-1.1045	0.937458	0.999791	1	ENSG00000089116			0	3.88083	0	2.84561	0	1.95636	0	1.50874	0.978182	0.754368
TASP1	20	complement(13246709..13619587)	0.770517	-2.53744	-5.80557	0.139016	0.999791	1	ENSG00000089123			6.64868	129.745	18.5808	0	2.73307	7.01954	4.21574	0	4.8763	2.10787
OAS1	12	113344582..113369990	1.53289	5.14387	35.3557	0.00242553	0.999791	1	ENSG00000089127			2.86097	6.20337	111.936	181.944	1.51651	2.63305	6.80653	7.50735	2.07478	7.15694
GCN1L1	12	complement(120565007..120632513)	0.129357	1.22162	2.33208	0.446599	0.999791	1	ENSG00000089154			0	12.5622	20.3548	3.68449	0	3.65102	4.3473	1.88147	1.82551	3.11438
RPLP0	12	complement(120634489..120639038)	0.517307	-1.87796	-3.67556	0.230911	0.999791	1	ENSG00000089157			71.1919	13.4229	22.2436	2.46058	6.15364	3.74662	4.47532	1.299	4.95013	2.88716
PXN	12	complement(120648250..120703574)	0.0559244	0.432124	1.34922	0.799881	0.999791	1	ENSG00000089159			0	9.76457	3.59583	7.15984	0	3.28756	1.84633	2.83993	1.64378	2.34313
SIRT4	12	120740119..120751052	0	#NUM!	#NUM!	#NUM!	#NUM!	#NUM!	ENSG00000089163			0	0	0	0	0	0	0	0	0	0
RPH3A	12	113008184..113336686	0.813032	-1.78327	-3.44206	0.262584	0.999791	1	ENSG00000089169			105.603	28.038	19.7897	19.7021	6.72251	4.80931	4.30668	4.30028	5.76591	4.30348
KIF16B	20	complement(16252749..16554078)	0.098324	-1.33127	-2.51624	0.407533	0.999791	1	ENSG00000089177			5.34553	11.5906	2.84551	2.83291	2.41833	3.53488	1.50869	1.50229	2.97661	1.50549
TRMT6	20	complement(5917881..5931182)	0.115497	1.79749	3.47616	0.315893	0.999791	1	ENSG00000089195			2.97986	3.23058	19.0347	2.36881	1.57525	1.69179	4.25056	1.24416	1.63352	2.74736
CHGB	20	5892076..5906007	0.650694	2.14594	4.4258	0.146837	0.999791	1	ENSG00000089199			17.2668	13.3711	61.057	62.7476	4.10993	3.74105	5.93208	5.97149	3.92549	5.95179
PEBP1	12	118573663..118583389	0.231901	-0.763499	-1.6976	0.664668	0.999791	1	ENSG00000089220			18.8535	20.4398	20.072	0	4.23676	4.35331	4.32711	0	4.29503	2.16356
TBX5	12	complement(114791736..114846247)	0.158427	1.10644	2.15313	0.484466	0.999791	1	ENSG00000089225			5.12785	11.1186	8.1889	22.4198	2.35835	3.4749	3.03367	4.4867	2.91663	3.76019
BRAP	12	complement(112079950..112123790)	0.24972	-0.505273	-1.41939	0.748017	0.999791	1	ENSG00000089234			21.4848	20.7044	26.6856	1.89768	4.42524	4.37186	4.73799	0.924235	4.39855	2.83111
ERP29	12	112451120..112461255	0.201041	-0.566467	-1.48089	0.715187	0.999791	1	ENSG00000089248			18.1421	15.7348	14.486	5.76874	4.18127	3.97589	3.85658	2.52826	4.07858	3.19242
NOS1	12	complement(117645947..117889975)	0.377737	0.49257	1.40695	0.754324	0.999791	1	ENSG00000089250			8.51066	51.6696	53.6847	16.9136	3.08927	5.69124	5.74644	4.08012	4.39026	4.91328
FUS	16	31191431..31203127	0.142707	-0.658563	-1.57851	0.664335	0.999791	1	ENSG00000089280			9.29876	15.1217	11.1372	2.46398	3.21704	3.91855	3.47732	1.30099	3.56779	2.38915
IGBP1	X	69353299..69386174	0.0242661	2.36241	5.14229	0.48346	0.999791	1	ENSG00000089289			0	0	0	4.77579	0	0	0	2.25574	0	1.12787
FXYD5	19	35645633..35660786	0.161537	0.126702	1.0918	0.936464	0.999791	1	ENSG00000089327			18.6876	8.10397	20.8902	5.94221	4.22401	3.01863	4.38475	2.571	3.62132	3.47788
ZNF302	19	35168544..35177302	0.104791	1.58577	3.00167	0.364484	0.999791	1	ENSG00000089335			0	7.23028	15.9754	3.53439	0	2.85405	3.99778	1.82146	1.42703	2.90962
GRAMD1A	19	35485688..35517375	0.0974797	0.989129	1.98499	0.550816	0.999791	1	ENSG00000089351			1.8826	8.16398	16.5353	1.49655	0.912726	3.02927	4.04747	0.581643	1.971	2.31456
FXYD3	19	35606732..35615228	0.305797	-3.84447	-14.3649	0.0490233	0.999791	1	ENSG00000089356			33.047	17.9137	2.63871	0	5.04645	4.16299	1.39983	0	4.60472	0.699917
HEPH	X	65382391..65488709	0.211007	-2.8393	-7.15674	0.102355	0.999791	1	ENSG00000089472			1.57267	35.8048	2.51147	1.25018	0.653217	5.16208	1.32853	0.322134	2.90765	0.825333
CDIP1	16	complement(4560676..4588829)	4.81134	-5.81309	-56.2232	0.00276459	0.999791	1	ENSG00000089486			741.742	36.9397	8.37118	6.2506	9.53477	5.2071	3.06543	2.64399	7.37094	2.85471
CMTM1	16	66600294..66613040	1.22966	-6.96914	-125.291	0.0266754	0.999791	1	ENSG00000089505			190.634	8.26693	0	0	7.57466	3.04735	0	0	5.31101	0
KCNH4	17	complement(40308909..40333296)	0	#NUM!	#NUM!	#NUM!	#NUM!	#NUM!	ENSG00000089558			0	0	0	0	0	0	0	0	0	0
GANAB	11	complement(62392298..62414104)	0.0590503	0.324243	1.25201	0.857992	0.999791	1	ENSG00000089597			2.26767	7.37538	10.864	0	1.18121	2.88272	3.44149	0	2.03196	1.72074
GMIP	19	complement(19740285..19754476)	0.0362435	1.21759	2.32559	0.555289	0.999791	1	ENSG00000089639			2.99102	0	0	7.13304	1.58064	0	0	2.83452	0.790318	1.41726
RBM41	X	complement(106307650..106362057)	0.0334962	-0.718459	-1.64542	0.692067	0.999791	1	ENSG00000089682			0	5.9595	2.92614	0	0	2.57519	1.549	0	1.2876	0.7745
BIRC5	17	76210267..76221717	0.835505	-1.67952	-3.20321	0.289383	0.999791	1	ENSG00000089685			120.221	15.8946	7.02389	34.964	6.90954	3.99047	2.81227	5.1278	5.45001	3.97003
LAG3	12	6881678..6887621	1.28092	-1.06641	-2.09422	0.497837	0.999791	1	ENSG00000089692			84.1909	134.927	2.92279	81.476	6.39559	7.07604	1.54735	6.3483	6.73582	3.94782
MLF2	12	complement(6857170..6876641)	0.586554	2.71514	6.56658	0.110706	0.999791	1	ENSG00000089693			0	19.2859	94.6944	14.1413	0	4.26947	6.56521	3.82184	2.13474	5.19352
OTUB2	14	94492675..94515276	0.398837	0.910737	1.88001	0.585318	0.999791	1	ENSG00000089723			5.26172	39.9309	71.4228	2.09137	2.39553	5.31943	6.15831	1.06445	3.85748	3.61138
DDX24	14	complement(94517266..94547591)	0.853173	-3.29113	-9.78877	0.0327272	0.999791	1	ENSG00000089737			18.6223	131.229	7.4347	4.44108	4.21896	7.03594	2.89427	2.15091	5.62745	2.52259
ZBTB25	14	complement(64915824..64971931)	0.205339	0.25661	1.19467	0.867954	0.999791	1	ENSG00000089775			22.8686	5.95025	35.0591	2.90867	4.5153	2.57295	5.13172	1.54036	3.54412	3.33604
NECAP1	12	8234807..8250367	0.249736	-0.449763	-1.36582	0.781893	0.999791	1	ENSG00000089818			32.3073	8.75638	30.0959	2.1402	5.01379	3.13034	4.9115	1.09774	4.07206	3.00462
ARHGAP4	X	complement(153172821..153200452)	0.0122159	-2.31099	-4.96223	0.440872	0.999791	1	ENSG00000089820			0	2.1734	0	0	0	1.11996	0	0	0.559978	0
ANKRD24	19	4183351..4224811	0.731316	-4.49027	-22.4754	0.0233997	0.999791	1	ENSG00000089847			0	130.113	3.99287	0	0	7.02362	1.99743	0	3.51181	0.998713
DHX32	10	complement(127524906..127585005)	0.349479	-1.98207	-3.9506	0.203743	0.999791	1	ENSG00000089876			36.8347	21.5028	11.3121	2.25241	5.20299	4.42645	3.4998	1.17147	4.81472	2.33563
RCOR1	14	103058998..103196913	0.321588	-0.754145	-1.68663	0.612814	0.999791	1	ENSG00000089902			25.2515	29.3315	17.2823	11.4705	4.6583	4.87438	4.11122	3.51986	4.76634	3.81554
GPATCH2L	14	76618259..76720685	0.183949	0.289856	1.22252	0.849067	0.999791	1	ENSG00000089916			9.15793	22.6148	9.74981	22.2444	3.19502	4.49919	3.28537	4.47537	3.84711	3.88037
LTBP4	19	41098789..41135725	0.0557202	5.47882	44.5954	0.122715	0.999791	1	ENSG00000090006			0	0	0	10.9662	0	0	0	3.455	0	1.7275
BLVRB	19	complement(40953696..40971747)	0.244235	5.32934	40.206	0.132634	0.999791	1	ENSG00000090013			0	0	0	48.0677	0	0	0	5.58699	0	2.7935
SLC9A1	1	complement(27425306..27493472)	0.219422	1.75993	3.38681	0.312111	0.999791	1	ENSG00000090020			5.61755	6.09019	40.3691	0	2.48994	2.60649	5.33518	0	2.54821	2.66759
SPTLC1	9	complement(94794281..94877666)	0.2544	1.73491	3.32859	0.2953	0.999791	1	ENSG00000090054			0	16.5768	19.5343	29.1717	0	4.05109	4.28794	4.8665	2.02555	4.57722
PAPOLA	14	96967770..97033448	0.154605	0.786137	1.72445	0.59942	0.999791	1	ENSG00000090060			4.38133	14.2499	25.1883	3.48289	2.13137	3.83288	4.65468	1.80029	2.98212	3.22748
CCNK	14	99947506..100001381	0.0971302	0.846211	1.79777	0.577243	0.999791	1	ENSG00000090061			4.08263	7.37688	9.77961	8.65452	2.0295	2.88301	3.28978	3.11345	2.45625	3.20162
PCBP4	3	complement(51991470..52002426)	0.0376875	1.20984	2.31312	0.523815	0.999791	1	ENSG00000090097			0	3.29018	2.42324	4.82502	0	1.71817	1.27693	2.27054	0.859083	1.77374
RGS1	1	192544857..192549161	0.0353771	3.70829	13.0709	0.279439	0.999791	1	ENSG00000090104			0	0	6.50866	0	0	0	2.70236	0	0	1.35118
YPEL3	16	complement(30103635..30108236)	0.0857149	-0.999809	-1.99973	0.597954	0.999791	1	ENSG00000090238			0	15.25	0	5.59102	0	3.93074	0	2.48311	1.96537	1.24156
MRPS33	7	complement(140705854..140715028)	0.302739	-5.06988	-33.5882	0.0965325	0.999791	1	ENSG00000090263			24.6126	26.6834	0	0	4.62132	4.73787	0	0	4.6796	0
NDUFB2	7	140390577..140422590	0.248951	-0.851078	-1.80385	0.594848	0.999791	1	ENSG00000090266			32.7014	8.18142	22.0941	1.99967	5.03128	3.03235	4.46559	0.99976	4.03182	2.73267
NUDC	1	27226729..27273353	2.65067	3.12252	8.7091	0.0821172	0.999791	1	ENSG00000090273			43.0849	4.24636	484.757	3.11363	5.42911	2.08623	8.92112	1.6386	3.75767	5.27986
MAEA	4	1283639..1333935	0.228464	-1.46132	-2.75361	0.351464	0.999791	1	ENSG00000090316			2.26974	38.1409	3.62465	7.21722	1.18253	5.25327	1.85784	2.85144	3.2179	2.35464
ICAM1	19	10381511..10397291	0.183931	-1.0649	-2.09202	0.547651	0.999791	1	ENSG00000090339			0	32.7242	9.64063	2.39949	0	5.03229	3.26913	1.26273	2.51614	2.26593
STRN4	19	complement(47222764..47250251)	0.210329	-0.127264	-1.09222	0.934965	0.999791	1	ENSG00000090372			30.5547	3.6806	24.3971	9.44577	4.93332	1.87994	4.60864	3.23967	3.40663	3.92415
IRAK3	12	66582659..66648402	0.9937	-2.40864	-5.30973	0.130011	0.999791	1	ENSG00000090376			110.701	54.5523	22.3212	8.88896	6.79053	5.76957	4.48034	3.15202	6.28005	3.81618
LYZ	12	69742121..69748014	0.163225	1.27807	2.42514	0.459877	0.999791	1	ENSG00000090382			6.3415	6.87505	25.3176	5.04111	2.66482	2.78137	4.66207	2.33374	2.7231	3.4979
SI	3	complement(164696686..164796283)	0.0231805	3.71551	13.1365	0.265601	0.999791	1	ENSG00000090402			0	0	2.91041	1.44876	0	0	1.54122	0.534823	0	1.03802
MUL1	1	complement(20825943..20834654)	5.75109	-4.41643	-21.3539	0.0115936	0.999791	1	ENSG00000090432			872.503	59.7418	33.0002	14.6018	9.76902	5.90067	5.0444	3.86808	7.83484	4.45624
TFAP4	16	complement(4307187..4323076)	0.0725164	0.929267	1.90431	0.593903	0.999791	1	ENSG00000090447			0	8.28614	12.2056	1.21516	0	3.0507	3.60947	0.281143	1.52535	1.94531
PDCD7	15	complement(65409717..65426174)	0.306702	0.913901	1.88413	0.568379	0.999791	1	ENSG00000090470			10.2848	29.7336	5.47474	54.5052	3.36244	4.89402	2.45279	5.76832	4.12823	4.11056
SPG21	15	complement(65255362..65282648)	0.218863	0.682747	1.60519	0.660121	0.999791	1	ENSG00000090487			5.61567	27.3967	8.96792	33.4809	2.48946	4.77593	3.16477	5.06526	3.63269	4.11502
FETUB	3	186353758..186370930	0.374211	-1.03168	-2.04441	0.539983	0.999791	1	ENSG00000090512			33.1613	29.9595	0	26.3612	5.05143	4.90494	0	4.72035	4.97818	2.36017
DNAJB11	3	186285192..186315061	0.118897	0.528705	1.44263	0.741583	0.999791	1	ENSG00000090520			1.85205	16.063	17.7458	4.41681	0.889126	4.00567	4.1494	2.14301	2.4474	3.14621
LEPREL1	3	complement(189674517..189840226)	0.134985	0.759571	1.69299	0.619966	0.999791	1	ENSG00000090530			9.97895	6.49113	15.9359	9.5192	3.31889	2.69847	3.9942	3.25084	3.00868	3.62252
THPO	3	complement(184089723..184095932)	0.142381	-1.92002	-3.78429	0.337976	0.999791	1	ENSG00000090534			0	25.3318	4.66425	0	0	4.66288	2.22165	0	2.33144	1.11082
CHRD	3	184097861..184108524	0.154452	-1.90864	-3.75455	0.288893	0.999791	1	ENSG00000090539			0	27.4794	4.04775	1.34328	0	4.78028	2.01712	0.425761	2.39014	1.22144
FLT3LG	19	49977464..49989488	0	#NUM!	#NUM!	#NUM!	#NUM!	#NUM!	ENSG00000090554			0	0	0	0	0	0	0	0	0	0
RAB11FIP3	16	475619..573011	0.197036	-0.867735	-1.8248	0.580596	0.999791	1	ENSG00000090565			24.7918	7.67934	4.24191	12.6694	4.63179	2.94098	2.08471	3.66328	3.78639	2.874
GNPTG	16	1401924..1413352	0.0898004	2.35845	5.12818	0.214302	0.999791	1	ENSG00000090581			0	3.30272	9.7299	7.26513	0	1.72366	3.28242	2.86099	0.861828	3.07171
ZNF268	12	133707570..133783698	0.308957	-1.46049	-2.75202	0.331702	0.999791	1	ENSG00000090612			25.9207	26.3452	3.88069	12.8784	4.69603	4.71947	1.95631	3.68688	4.70775	2.8216
GOLGA3	12	complement(133345495..133405444)	0.771008	0.0842698	1.06015	0.962041	0.999791	1	ENSG00000090615			101.791	18.3926	125.303	17.7007	6.66947	4.20105	6.96927	4.14574	5.43526	5.55751
PABPC4	1	complement(40026488..40042462)	0.300869	2.00103	4.00286	0.194638	0.999791	1	ENSG00000090621			4.94828	10.7292	38.1936	18.3567	2.30693	3.42347	5.25526	4.19824	2.8652	4.72675
CD209	19	complement(7804879..7812464)	0.385422	-1.46635	-2.76322	0.372502	0.999791	1	ENSG00000090659			5.05258	62.9934	20.1717	0	2.33702	5.97713	4.33426	0	4.15707	2.16713
CERS4	19	8271620..8327305	0.235109	-0.0179136	-1.01249	0.99154	0.999791	1	ENSG00000090661			0	41.8296	28.6072	4.38163	0	5.38645	4.83831	2.13147	2.69323	3.48489
MCOLN1	19	7587512..7598895	0.206769	-1.63909	-3.1147	0.379973	0.999791	1	ENSG00000090674			0	36.7874	9.03139	0	0	5.20114	3.17495	0	2.60057	1.58747
USP48	1	complement(22004791..22110099)	1.82362	-0.368347	-1.29087	0.851923	0.999791	1	ENSG00000090686			4.71155	319.248	189.043	13.1089	2.2362	8.31853	7.56257	3.71248	5.27737	5.63752
EFNB1	X	68048840..68061990	0.670034	-5.14821	-35.4622	0.0127534	0.999791	1	ENSG00000090776			104.641	3.6595	2.69525	0	6.7093	1.87165	1.43042	0	4.29047	0.715209
PDPR	16	70147529..70195203	0.585241	0.930244	1.9056	0.554501	0.999791	1	ENSG00000090857			24.4565	49.0513	19.5279	94.291	4.61215	5.61622	4.28746	6.55905	5.11418	5.42326
AARS	16	complement(70286198..70323446)	0.18326	-1.186	-2.27522	0.474032	0.999791	1	ENSG00000090861			12.4349	18.8735	11.9147	0	3.63632	4.23829	3.57467	0	3.93731	1.78733
GLG1	16	complement(74485856..74641012)	0.588998	-1.05313	-2.07503	0.485582	0.999791	1	ENSG00000090863			32.7978	68.5749	28.9941	13.9673	5.03553	6.09961	4.85769	3.80398	5.56757	4.33083
KIF4A	X	69509879..69640682	0.164469	0.662659	1.583	0.714424	0.999791	1	ENSG00000090889			0	23.11	30.2589	0	0	4.53044	4.91929	0	2.26522	2.45964
TNRC6A	16	24741016..24838953	0.64799	-0.0832031	-1.05937	0.961814	0.999791	1	ENSG00000090905			1.78668	113.315	43.5118	37.638	0.837282	6.82419	5.44333	5.23412	3.83074	5.33873
FCGBP	19	complement(40353963..40440533)	0.111493	-0.909098	-1.87787	0.555237	0.999791	1	ENSG00000090920			3.37672	16.1076	1.61773	6.4423	1.75562	4.00967	0.693974	2.68758	2.88265	1.69077
PLEKHG2	19	39903225..39919054	0.28567	1.75917	3.38502	0.243005	0.999791	1	ENSG00000090924			2.43209	15.8203	28.1584	26.1004	1.2822	3.98371	4.81549	4.706	2.63295	4.76075
DLL3	19	39989535..39999121	0.203988	1.22821	2.34277	0.513915	0.999791	1	ENSG00000090932			0	18.5296	37.5296	0	0	4.21176	5.22996	0	2.10588	2.61498
NAT14	19	55996371..55998935	0.157117	2.32031	4.9944	0.266496	0.999791	1	ENSG00000090971			0	5.60684	28.9063	0	0	2.48719	4.85331	0	1.24359	2.42666
PITPNM2	12	complement(123468027..123634562)	0.491445	-3.12407	-8.71846	0.0458942	0.999791	1	ENSG00000090975			70.7923	9.26275	6.82208	2.91081	6.14552	3.21144	2.77021	1.54142	4.67848	2.15582
EXOC1	4	56719782..56771200	0.0544782	1.20794	2.31007	0.511905	0.999791	1	ENSG00000090989			2.09209	2.26811	10.0229	0	1.06495	1.18149	3.32522	0	1.12322	1.66261
RBM27	5	145583113..145718814	0.271689	0.917962	1.88944	0.52418	0.999791	1	ENSG00000091009			12.9697	17.5762	25.89	25.7754	3.69708	4.13555	4.69432	4.68792	3.91632	4.69112
POU4F3	5	145718587..145720083	0	#NUM!	#NUM!	#NUM!	#NUM!	#NUM!	ENSG00000091010			0	0	0	0	0	0	0	0	0	0
OSBPL8	12	complement(76745577..76953589)	0.180198	-1.62543	-3.08535	0.289506	0.999791	1	ENSG00000091039			20.675	9.22952	8.73977	0.966788	4.36982	3.20626	3.1276	-0.0487282	3.78804	1.53943
DTX2	7	76090993..76135312	0.557812	1.94549	3.85168	0.245428	0.999791	1	ENSG00000091073			2.21864	28.8638	100.977	1.76369	1.14968	4.85119	6.65788	0.818596	3.00043	3.73824
NLRC4	2	complement(32449522..32490923)	0.342756	-0.781731	-1.71919	0.638967	0.999791	1	ENSG00000091106			37.0411	20.0788	34.5057	0	5.21105	4.3276	5.10876	0	4.76933	2.55438
PUS7	7	complement(105080108..105162714)	0.0306606	1.27086	2.41306	0.536705	0.999791	1	ENSG00000091127			0	2.74318	0	6.03428	0	1.45585	0	2.59318	0.727924	1.29659
LAMB4	7	complement(107663993..107770801)	0.244333	-1.52002	-2.86795	0.294383	0.999791	1	ENSG00000091128			12.7553	29.3856	3.81929	8.87224	3.67303	4.87704	1.9333	3.1493	4.27503	2.5413
NRCAM	7	complement(107788068..108097161)	0.550324	-3.42166	-10.7157	0.0355372	0.999791	1	ENSG00000091129			83.1337	6.11039	6.75051	2.24021	6.37736	2.61126	2.755	1.16363	4.49431	1.95932
LAMB1	7	complement(107564244..107643700)	0.377143	-0.314689	-1.24374	0.837873	0.999791	1	ENSG00000091136			2.7485	64.0647	26.3353	15.2943	1.45865	6.00146	4.71892	3.93492	3.73005	4.32692
SLC26A4	7	107301080..107358254	0.130805	0.016568	1.01155	0.991343	0.999791	1	ENSG00000091137			13.5008	8.36386	12.3201	7.66596	3.75498	3.06417	3.62294	2.93847	3.40957	3.2807
SLC26A3	7	complement(107405912..107443670)	0.206371	2.02239	4.06256	0.242614	0.999791	1	ENSG00000091138			9.92289	0	15.8463	23.6643	3.31076	0	3.98608	4.56464	1.65538	4.27536
DLD	7	107531415..107572175	0.0366478	0.723865	1.6516	0.705354	0.999791	1	ENSG00000091140			0	4.57731	6.74244	0	0	2.1945	2.75327	0	1.09725	1.37664
WDR7	18	54318574..54698828	0.384858	1.82381	3.54016	0.224553	0.999791	1	ENSG00000091157			10.4693	13.6201	22.5704	51.5991	3.38809	3.76767	4.49636	5.68927	3.57788	5.09282
TXNL1	18	complement(54264439..54318831)	0.109832	0.0631602	1.04475	0.965531	0.999791	1	ENSG00000091164			10.8914	7.514	7.90586	9.44505	3.44511	2.90958	2.98292	3.23956	3.17735	3.11124
IL5RA	3	complement(3111233..3168297)	0.669562	2.06256	4.17728	0.178142	0.999791	1	ENSG00000091181			3.31253	35.9123	37.0295	92.1641	1.72793	5.16641	5.2106	6.52613	3.44717	5.86837
ABCC6	16	complement(16242785..16317379)	0.376835	1.54138	2.91074	0.294517	0.999791	1	ENSG00000091262			11.839	17.6483	16.543	56.4679	3.56548	4.14146	4.04815	5.81936	3.85347	4.93375
CMTM6	3	complement(32522804..32544900)	0.064483	1.27843	2.42576	0.462494	0.999791	1	ENSG00000091317			0	5.4963	8.09612	4.03015	0	2.45846	3.01723	2.01083	1.22923	2.51403
ITGA6	2	173292082..173371181	1.70133	4.13917	17.6203	0.0241546	0.999791	1	ENSG00000091409			8.34308	9.04504	311.769	1.32645	3.06058	3.17713	8.28433	0.40757	3.11885	4.34595
RAPGEF4	2	173600002..173917621	0.0958956	-0.236154	-1.17785	0.881331	0.999791	1	ENSG00000091428			6.24852	10.1614	11.2259	1.2418	2.64351	3.34502	3.48875	0.312431	2.99427	1.90059
MLTK	2	173940163..174132738	0.436966	1.72889	3.31473	0.268769	0.999791	1	ENSG00000091436			4.86401	23.7296	64.7297	16.7552	2.28215	4.56862	6.01636	4.06654	3.42538	5.04145
SMPX	X	complement(21724090..21776281)	0.131086	-1.01036	-2.01441	0.576065	0.999791	1	ENSG00000091482			0	23.3223	0	8.5505	0	4.54364	0	3.09601	2.27182	1.548
FH	1	complement(241660903..241683061)	0.254584	-0.770046	-1.70532	0.663685	0.999791	1	ENSG00000091483			0	45.2945	16.6798	4.1515	0	5.50126	4.06003	2.05363	2.75063	3.05683
SEL1L3	4	complement(25749055..25865382)	0.239345	0.694445	1.61826	0.628247	0.999791	1	ENSG00000091490			8.96946	22.6896	26.2602	19.0138	3.16502	4.50396	4.71481	4.24898	3.83449	4.48189
TF	3	133464800..133497850	0.642819	2.14892	4.43496	0.160752	0.999791	1	ENSG00000091513			11.7545	16.9914	95.9426	23.8795	3.55515	4.08673	6.5841	4.5777	3.82094	5.5809
CDV3	3	133292574..133309105	0.348817	0.59214	1.50748	0.691104	0.999791	1	ENSG00000091527			17.931	30.5481	47.0431	18.3267	4.16439	4.93301	5.55591	4.19587	4.5487	4.87589
MYO15A	17	18012020..18083116	0.334563	-0.164559	-1.12082	0.920949	0.999791	1	ENSG00000091536			2.08352	57.2234	37.709	4.96881	1.05902	5.83853	5.23684	2.3129	3.44878	3.77487
ALKBH5	17	18086392..18113268	0.0446025	0.342507	1.26796	0.837872	0.999791	1	ENSG00000091542			3.50671	3.80175	5.60003	2.78762	1.81012	1.92666	2.48543	1.47904	1.86839	1.98223
APOH	17	complement(64208151..64252643)	0	#NUM!	#NUM!	#NUM!	#NUM!	#NUM!	ENSG00000091583			0	0	0	0	0	0	0	0	0	0
NLRP1	17	complement(5402747..5522744)	0.575745	-1.28518	-2.43713	0.444456	0.999791	1	ENSG00000091592			56.7572	39.7595	40.4386	0.694131	5.82673	5.31323	5.33766	-0.526719	5.56998	2.40547
PITPNM3	17	complement(6354584..6459814)	0.167532	-2.46694	-5.52868	0.127764	0.999791	1	ENSG00000091622			4.2177	25.1491	3.36772	0.838205	2.07646	4.65244	1.75177	-0.254625	3.36445	0.748575
SPAG7	17	complement(4862521..4871167)	0.0969505	0.826352	1.7732	0.642438	0.999791	1	ENSG00000091640			0	12.8516	3.15509	15.7056	0	3.68387	1.65768	3.97321	1.84194	2.81544
ORC6	16	46723555..46732306	0.379953	-1.53604	-2.89998	0.371988	0.999791	1	ENSG00000091651			2.59606	64.733	18.6559	0	1.37632	6.01643	4.22156	0	3.69638	2.11078
ZFHX4	8	77593454..77779521	0.127312	0.161725	1.11862	0.911665	0.999791	1	ENSG00000091656			12.1158	9.27186	11.3813	10.1978	3.59881	3.21286	3.50859	3.35019	3.40584	3.42939
SLC17A6	11	22359643..22401049	0.243587	3.10443	8.60056	0.075022	0.999791	1	ENSG00000091664			2.65144	2.87452	21.171	25.2928	1.40677	1.52332	4.40402	4.66065	1.46505	4.53234
CPA1	7	130020180..130027955	1.11672	-4.82715	-28.3868	0.010804	0.999791	1	ENSG00000091704			176.164	4.15186	3.05787	3.04434	7.46077	2.05376	1.61253	1.60613	4.75727	1.60933
ZC3HC1	7	complement(129658126..129691291)	0.114033	-1.41654	-2.66945	0.421676	0.999791	1	ENSG00000091732			7.43036	12.0833	0	5.90669	2.89343	3.59494	0	2.56235	3.24419	1.28117
ESR1	6	151977826..152450754	0.471654	1.31335	2.48518	0.407731	0.999791	1	ENSG00000091831			9.02858	31.1443	72.7461	15.0068	3.1745	4.9609	6.1848	3.90755	4.0677	5.04617
RGS17	6	complement(153325594..153452384)	0.0921936	1.66578	3.17286	0.370771	0.999791	1	ENSG00000091844			0	6.14133	16.9617	0	0	2.61855	4.08421	0	1.30928	2.04211
ANGPT2	8	complement(6357172..6420930)	0.110713	-2.45044	-5.46584	0.179019	0.999791	1	ENSG00000091879			1.64894	17.8768	2.63327	0	0.721539	4.16001	1.39685	0	2.44078	0.698427
TMEM101	17	complement(42088556..42101314)	0.7218	-2.26147	-4.79481	0.150263	0.999791	1	ENSG00000091947			14.7724	112.107	11.7954	8.80738	3.88483	6.80873	3.56015	3.13871	5.34678	3.34943
CD200	3	112051194..112081659	0.207648	-1.02951	-2.04132	0.519297	0.999791	1	ENSG00000091972			22.4401	12.1641	8.95892	5.94618	4.48801	3.60456	3.16333	2.57196	4.04628	2.86764
CCDC80	3	complement(112323407..112368377)	1.3142	2.93091	7.62592	0.0578363	0.999791	1	ENSG00000091986			14.7606	20.5746	165.003	82.1364	3.88368	4.36279	7.36635	6.35995	4.12324	6.86315
CMA1	14	complement(24974559..24977471)	0.739631	-5.55529	-47.0228	0.0767603	0.999791	1	ENSG00000092009			107.447	12.943	0	0	6.74748	3.6941	0	0	5.22079	0
PSME1	14	24605367..24608176	1.70733	3.93815	15.3285	0.0214338	0.999791	1	ENSG00000092010			6.28097	20.4283	20.0607	314.558	2.65099	4.3525	4.3263	8.29718	3.50174	6.31174
PPP2R3C	14	complement(35554673..35591723)	0.776404	-4.28498	-19.4943	0.026329	0.999791	1	ENSG00000092020			0	138.135	2.3122	2.30197	0	7.10993	1.20927	1.20287	3.55497	1.20607
HAUS4	14	complement(23415437..23426370)	0.18793	-2.53699	-5.80378	0.221241	0.999791	1	ENSG00000092036			0	33.4357	0	3.50237	0	5.06332	0	1.80833	2.53166	0.904166
JPH4	14	complement(24037244..24048009)	0.181489	-3.69371	-12.9395	0.0572706	0.999791	1	ENSG00000092051			14.755	15.9964	1.68307	0	3.88313	3.99968	0.751094	0	3.94141	0.375547
MYH7	14	complement(23881947..23904927)	0.158412	0.664571	1.5851	0.683043	0.999791	1	ENSG00000092054			1.83775	19.9238	26.4131	2.92181	0.877944	4.31642	4.72318	1.54686	2.59718	3.13502
CEBPE	14	complement(23586513..23588825)	0.21932	-4.30307	-19.7403	0.166993	0.999791	1	ENSG00000092067			0	39.0206	0	0	0	5.28616	0	0	2.64308	0
SLC7A8	14	complement(23594504..23652883)	0.349687	-1.16757	-2.24633	0.454464	0.999791	1	ENSG00000092068			48.9476	8.16398	19.5417	7.48277	5.61317	3.02927	4.28848	2.90357	4.32122	3.59603
OSGEP	14	complement(20914570..20923264)	0.454937	1.36125	2.56907	0.362984	0.999791	1	ENSG00000092094			6.65726	31.2753	65.5596	19.4044	2.73493	4.96695	6.03473	4.27831	3.85094	5.15652
SLC22A17	14	complement(23815515..23822121)	0.201127	3.64107	12.4759	0.0681812	0.999791	1	ENSG00000092096			2.61487	0	29.2306	8.31465	1.38674	0	4.86941	3.05566	0.693369	3.96253
RNF31	14	24615892..24629870	0.083109	-1.14681	-2.21423	0.49544	0.999791	1	ENSG00000092098			8.98146	4.86856	3.58573	1.78493	3.16695	2.2835	1.84227	0.835867	2.72522	1.33907
SCFD1	14	31091318..31205018	0.0728075	-1.3613	-2.56916	0.428516	0.999791	1	ENSG00000092108			1.70239	11.0737	2.71863	1.3533	0.767562	3.46907	1.44288	0.436479	2.11832	0.939678
G2E3	14	31028329..31089269	0.118049	2.35785	5.12606	0.151872	0.999791	1	ENSG00000092140			0	4.83894	14.2556	7.98331	0	2.27469	3.83346	2.99699	1.13735	3.41522
HECTD1	14	complement(31569318..31677010)	0.293803	-1.1468	-2.21423	0.458434	0.999791	1	ENSG00000092148			25.225	24.4173	21.5802	0.716157	4.65679	4.60983	4.43164	-0.481653	4.63331	1.97499
HNRNPC	14	complement(21677295..21737653)	0.197937	-0.701272	-1.62594	0.625144	0.999791	1	ENSG00000092199			19.8802	13.2633	10.9895	7.29393	4.31326	3.72936	3.45806	2.8667	4.02131	3.16238
RPGRIP1	14	21756098..21819460	0.272714	1.17784	2.26238	0.457876	0.999791	1	ENSG00000092200			8.14445	15.452	47.1477	3.23717	3.02582	3.94972	5.55911	1.69474	3.48777	3.62692
SUPT16H	14	complement(21819631..21852425)	0.26814	-3.30557	-9.88724	0.0466749	0.999791	1	ENSG00000092201			10.9502	35.6145	2.49812	1.24353	3.45288	5.15439	1.32085	0.314447	4.30364	0.817646
TOX4	14	21944756..21967319	0.751927	1.26035	2.39554	0.411605	0.999791	1	ENSG00000092203			36.3606	30.8503	46.7052	98.0238	5.1843	4.94721	5.54551	6.61506	5.06576	6.08029
GEMIN2	14	39583427..39606177	0.323868	2.98678	7.92704	0.108523	0.999791	1	ENSG00000092208			0	9.57946	7.05533	56.1928	0	3.25994	2.81871	5.81231	1.62997	4.31551
TGM1	14	complement(24718320..24733638)	0.203802	-2.11819	-4.34149	0.213457	0.999791	1	ENSG00000092295			26.9552	6.49402	4.78289	2.38086	4.75249	2.69911	2.25788	1.25148	3.7258	1.75468
TINF2	14	complement(24708849..24711880)	0.404951	-3.05337	-8.3015	0.0770528	0.999791	1	ENSG00000092330			24.7487	44.7183	3.29353	3.27895	4.62928	5.48279	1.71963	1.71323	5.05604	1.71643
DAZL	3	complement(16628299..16711813)	0.0573643	-0.38441	-1.30533	0.83594	0.999791	1	ENSG00000092345			9.24242	0	7.37982	0	3.20827	0	2.88359	0	1.60414	1.44179
TBL1Y	Y	6778727..6959724	0.198236	-1.6722	-3.18701	0.387006	0.999791	1	ENSG00000092377			0	35.2693	0	7.38888	0	5.14034	0	2.88536	2.57017	1.44268
SEMA6A	5	complement(115779312..115910630)	0.338575	0.484341	1.39895	0.758106	0.999791	1	ENSG00000092421			3.06309	54.2399	44.8396	18.6681	1.61499	5.76128	5.4867	4.2225	3.68813	4.8546
TRPM7	15	complement(50844670..50979012)	0.0626069	0.606696	1.52277	0.716965	0.999791	1	ENSG00000092439			0	9.22952	9.71086	1.93358	0	3.20626	3.2796	0.951272	1.60313	2.11544
TYRO3	15	41849873..41871536	0.333476	-1.14128	-2.20577	0.470373	0.999791	1	ENSG00000092445			1.82308	57.3175	11.6454	8.69542	0.866376	5.8409	3.54169	3.12026	3.35364	3.33097
WDR76	15	44119161..44160617	0.101222	-1.1467	-2.21408	0.506173	0.999791	1	ENSG00000092470			8.22933	8.92172	6.5709	0	3.04078	3.15732	2.71609	0	3.09905	1.35805
CAPN3	15	42640301..42704516	0.0352377	1.60522	3.04243	0.426509	0.999791	1	ENSG00000092529			2.18101	0	0	6.93509	1.125	0	0	2.79391	0.562499	1.39696
SNAP23	15	42783431..42837547	0.313061	0.795634	1.73584	0.65014	0.999791	1	ENSG00000092531			24.6773	4.11593	57.5968	0	4.62511	2.04122	5.84792	0	3.33317	2.92396
TBX15	1	complement(119425669..119532179)	0.144276	-0.104111	-1.07483	0.951321	0.999791	1	ENSG00000092607			8.81745	15.9322	0	18.6916	3.14036	3.99387	0	4.22432	3.56712	2.11216
PHGDH	1	120202421..120286838	2.65338	3.63454	12.4195	0.063094	0.999791	1	ENSG00000092621			13.9283	40.9862	3.17753	518.809	3.79995	5.35707	1.66791	9.01906	4.57851	5.34348
COL9A3	20	61447596..61472511	0.0474608	1.02857	2.04001	0.548727	0.999791	1	ENSG00000092758			2.31555	2.51037	1.8489	7.36288	1.21135	1.3279	0.886669	2.88027	1.26963	1.88347
EZR	6	complement(159186773..159240444)	0.930108	-3.66438	-12.6791	0.0294687	0.999791	1	ENSG00000092820			93.8907	61.8013	0	10.6625	6.55291	5.94956	0	3.41447	6.25124	1.70724
[truncated: 55,774 more rows]

## Sheet: PMN-MDSC Upregulated
Name	07NT GMC	08NT GMC	07TT GMC	08TT GMC	07NT GMC log2	08NT GMC log2	07TT GMC log2	08TT GMC log2	Mean NT GMC	Mean TT GMC	Log₂ fold change	Fold change	P-value
IL16	5.14318	13.3822	20.5334	327.899	2.36266	3.74224	4.3599	8.35711	3.05245	6.35851	4.579	23.901	0.0158947	Induction of positive chemotaxis (5)
ELP5	0	4.43098	52.2151	107.217	0	2.14763	5.7064	6.74439	1.07381	6.22539	5.17337	36.086	0.00874076
NTF3	7.66455	24.9282	177.478	91.3928	2.9382	4.63971	7.4715	6.51401	3.78896	6.99275	3.18994	9.12574	0.0345675
SCG2	0	4.46031	105.122	9.81153	0	2.15714	6.71591	3.29448	1.07857	5.0052	4.5849	23.9989	0.0230543
VEGFB	7.26862	0	905.393	0	2.86168	0	9.8224	0	1.43084	4.9112	6.50771	90.9944	0.00299179
CCL8	0	28.8523	56.6664	430.169	0	4.85062	5.82442	8.74876	2.42531	7.28659	4.41073	21.2698	0.012619	cell-cell signalling (60)
CXCL9	0	13.2784	130.395	6.49089	0	3.73101	7.02674	2.69842	1.8655	4.86258	3.49708	11.2908	0.0525193
CCR5	8.6426	12.493	71.3091	368.709	3.11147	3.64305	6.15602	8.52634	3.37726	7.34118	4.60285	24.2995	0.00585238
CCR6	2.64704	43.0463	88.7709	376.659	1.40438	5.42782	6.47202	8.55712	3.4161	7.51457	3.77876	13.7253	0.0281434
OR11H6	0	20.6603	0	1916.36	0	4.36879	0	10.9042	2.18439	5.45208	6.89141	118.719	0.00146291
GPR85	4.53748	6.559	28.9845	51.7007	2.18189	2.71348	4.85721	5.69211	2.44768	5.27466	3.02903	8.16258	0.047089
GPR173	0	7.89557	0	79.1218	0	2.98104	0	6.306	1.49052	3.153	3.74202	13.3802	0.0535098
OR1L3	0	10.8476	103.861	55.6777	0	3.4393	6.69851	5.79903	1.71965	6.24877	3.83544	14.2752	0.0511434
OR10J1	0	11.1364	311.678	16.3315	0	3.47722	8.28391	4.02959	1.73861	6.15675	4.77479	27.375	0.0197456
P2RY14	7.94771	4.3082	95.1905	15.7949	2.99054	2.10709	6.57275	3.98139	2.54881	5.27707	3.11884	8.68687	0.0579021
HRH2	11.0347	26.917	99.1226	151.315	3.46397	4.75044	6.63114	7.24141	4.10721	6.93628	2.92917	7.61671	0.0568692
LPAR1	10.9269	8.88468	67.6174	165.038	3.44981	3.15132	6.07932	7.36666	3.30057	6.72299	3.70014	12.9973	0.0187145
OR5L2	11.9513	0	95.4278	256.515	3.57909	0	6.57634	8.0029	1.78955	7.28962	4.74336	26.7851	0.0142375
OR2W1	0	58.9863	26.0663	458.466	0	5.88231	4.70411	8.84067	2.94115	6.77239	3.47747	11.1384	0.0440409
OR5M11	33.1613	0	26.4784	861.133	5.05143	0	4.72674	9.75009	2.52571	7.23842	4.69741	25.9454	0.0100637
OR6Y1	11.438	0	1196.42	0	3.51577	0	10.2245	0	1.75788	5.11225	6.25805	76.535	0.00406877
OR2A5	0	0	26.4523	184.346	0	0	4.72532	7.52628	0	6.1258	6.69542	103.639	0.0552885
OR9G4	0	49.2491	0	2916.02	0	5.62203	0	11.5098	2.81101	5.75489	6.3464	81.3688	0.00327969
OR10J3	0	0	45.1113	494.029	0	0	5.49542	8.94845	0	7.22193	8.02391	260.279	0.0214835
OR5V1	0	0	63.498	112.386	0	0	5.98864	6.81231	0	6.40048	6.67975	102.52	0.0535633
LPAR4	0	11.6874	5.73855	165.681	0	3.54688	2.52069	7.37227	1.77344	4.94648	4.25876	19.1433	0.0184148
KLF10	0	3.02963	24.5447	28.879	0	1.59914	4.61734	4.85195	0.79957	4.73465	4.09563	17.0965	0.0381586
HIC2	15.4958	11.7597	765.887	14.7819	3.9538	3.55578	9.58099	3.88576	3.75479	6.73337	4.7766	27.4093	0.0155547
ZBTB14	8.14544	35.3231	47.6954	528.803	3.02599	5.14254	5.57578	9.04659	4.08427	7.31118	4.11455	17.3221	0.0195201
ZSCAN4	0	0	7.95374	170.249	0	0	2.99163	7.4115	0	5.20157	7.61908	196.594	0.0300673
ZNF771	2.70989	2.93789	47.603	12.9252	1.43823	1.55478	5.57298	3.69211	1.49651	4.63255	3.40012	10.5569	0.0517826
ZNF454	4.20226	4.55582	70.4632	36.7459	2.07116	2.18771	6.1388	5.19951	2.12944	5.66916	3.63847	12.4534	0.0362559
ZNF276	4.51854	42.4556	37.282	397.511	2.17586	5.40788	5.22041	8.63485	3.79187	6.92763	3.67167	12.7433	0.0518996
ZBTB7B	0	5.71652	10.5256	73.3533	0	2.51514	3.39583	6.19679	1.25757	4.79631	4.13302	17.5454	0.0229886
RLF	7.16389	7.76663	22.8807	79.728	2.84074	2.95729	4.51606	6.31701	2.89902	5.41654	2.96682	7.81812	0.0533129
ZNF138	0	12.7883	6.27912	181.289	0	3.67675	2.65056	7.50214	1.83838	5.07635	4.25876	19.1433	0.0183953
TSHZ1	0	21.2877	9.4071	245.063	0	4.41195	3.23375	7.93701	2.20597	5.58538	4.08511	16.9723	0.0222099
ZNF426	8.10609	65.9108	80.9062	386.631	3.01901	6.04244	6.33818	8.59481	4.53073	7.4665	3.06361	8.3606	0.0589579
ZNF689	2.68969	5.83197	133.154	10.6907	1.42744	2.54398	7.05695	3.41828	1.98571	5.23762	4.07835	16.893	0.0177854
TRERF1	10.1274	34.5069	109.744	299.024	3.34019	5.10881	6.778	8.22412	4.2245	7.50106	3.51318	11.4175	0.0530036
ZNF304	4.85416	13.1564	21.3175	94.5397	2.27922	3.7177	4.41397	6.56285	2.99846	5.48841	2.95544	7.7567	0.059798
ZNF16	2.13603	13.8945	46.0503	176.594	1.09493	3.79644	5.52514	7.46429	2.44569	6.49471	4.11709	17.3527	0.0120237
PEG3	27.713	11.7566	177.025	622.591	4.79249	3.5554	7.46781	9.28214	4.17394	8.37497	4.43248	21.5928	0.0195852
TNFRSF11A	0	14.849	27.8381	118.778	0	3.89229	4.79899	6.89212	1.94615	5.84556	3.75695	13.5193	0.027492
TNFRSF1A	0	0	17.8418	48.8478	0	0	4.15719	5.61022	0	4.8837	6.97638	125.921	0.0434292
ANTXR1	5.46678	41.4872	132.044	835.473	2.45069	5.37459	7.04487	9.70645	3.91264	8.37566	4.79889	27.8362	0.0128344
ADRA1A	13.39	97.4687	25.9652	4735.17	3.74309	6.60687	4.69851	12.2092	5.17498	8.45386	5.90453	59.9018	0.00398084
P2RY13	0	17.5508	42.0103	781.795	0	4.13346	5.39267	9.61065	2.06673	7.50166	5.96498	62.4651	0.00172157
LPAR3	0	3.42297	25.2104	90.3558	0	1.77525	4.65595	6.49755	0.887625	5.57675	5.12981	35.0127	0.00998417
HTR2A	0	22.4918	29.8177	141.832	0	4.49133	4.8981	7.14804	2.24566	6.02307	3.38405	10.44	0.0431156
BMP2	0	16.8392	9.92174	128.412	0	4.07375	3.31059	7.00463	2.03688	5.15761	3.46784	11.0643	0.0425902
EDN1	11.0048	35.7922	404.205	65.6113	3.46006	5.16157	8.65894	6.03587	4.31082	7.34741	3.44381	10.8815	0.0314017
GJB1	0	0	7.99288	135.278	0	0	2.99872	7.07978	0	5.03925	7.29576	157.124	0.0373282
IFNA1	0	13.8443	112.16	81.2102	0	3.79122	6.80942	6.34359	1.89561	6.5765	3.7627	13.5733	0.0555582
IFNA2	0	10.6103	39.0728	178.94	0	3.4074	5.28809	7.48333	1.7037	6.38571	4.4296	21.5498	0.0273104
IL11	4.1881	0	50.1612	16.6464	2.06629	0	5.6485	4.05714	1.03315	4.85282	3.80477	13.9749	0.0555228
IL7	13.1915	0	213.295	0	3.72154	0	7.7367	0	1.86077	3.86835	3.70115	13.0064	0.0456953
NTF3	7.66455	24.9282	177.478	91.3928	2.9382	4.63971	7.4715	6.51401	3.78896	6.99275	3.18994	9.12574	0.0345675
TRHDE	3.27327	0	61.4201	1.30103	1.71073	0	5.94064	0.379651	0.855367	3.16014	3.94878	15.4419	0.0363908
TMPRSS11A	0	9.16443	78.746	156.795	0	3.19604	6.29913	7.29274	1.59802	6.79594	4.89313	29.7152	0.00452465
CANT1	0	8.24259	10.1179	124.906	0	3.0431	3.33883	6.9647	1.52155	5.15177	4.3919	20.9939	0.0142855
AMZ2	0	31.7174	0	1086.72	0	4.9872	0	10.0858	2.4936	5.04288	5.63109	49.5595	0.0109128
ZYX	3.21264	10.4488	461.737	2.55385	1.68376	3.38527	8.85093	1.35268	2.53451	5.1018	5.13308	35.0923	0.00628419
LIMD1	1.76539	25.838	12.6866	278.571	0.819989	4.69142	3.66523	8.1219	2.75571	5.89357	3.89617	14.8889	0.0442546
PRICKLE1	0	0	44.6516	22.227	0	0	5.48064	4.47424	0	4.97744	7.29152	156.663	0.0334001
ARL6IP1	3.05306	3.30993	39.0046	97.0799	1.61026	1.7268	5.28557	6.6011	1.66853	5.94334	4.49193	22.5013	0.0105989	anti-apoptosis related genes
BCL2	13.1347	34.8085	64.0917	1083.58	3.71531	5.12137	6.00206	10.0816	4.41834	8.04182	4.94179	30.7345	0.010869
DNAJC3	16.0063	10.8456	627.847	15.9051	4.00057	3.43904	9.29427	3.99141	3.71981	6.64284	4.5056	22.7154	0.0192338
SOX10	0	9.80668	127.601	33.5567	0	3.29376	6.99549	5.06853	1.64688	6.03201	4.15262	17.7854	0.0152409
WNK3	0	10.5983	4.68341	67.6089	0	3.40576	2.22756	6.07914	1.70288	4.15335	3.26524	9.61468	0.0566294
WT1	0	2.9486	49.9482	10.8103	0	1.56003	5.64236	3.43433	0.780015	4.53835	4.27816	19.4024	0.0314462
XBP1	3.69432	24.0309	23.5985	167.395	1.88531	4.58682	4.56063	7.38712	3.23606	5.97387	3.14195	8.82716	0.053341
BFAR	0	19.3687	22.4167	172.454	0	4.27566	4.4865	7.43006	2.13783	5.95828	3.77455	13.6853	0.025398
CDKN1B	0	4.31433	22.2427	63.2694	0	2.10914	4.47526	5.98344	1.05457	5.22935	4.33926	20.2417	0.0283258
IL7	13.1915	0	213.295	0	3.72154	0	7.7367	0	1.86077	3.86835	3.70115	13.0064	0.0456953
MAP4K4	1.87723	7.1231	94.4318	31.338	0.908605	2.83251	6.5612	4.96984	1.87056	5.76552	3.94831	15.4369	0.0142539
NR2E1	0	12.995	11.9636	912.359	0	3.69989	3.58058	9.83346	1.84994	6.70702	6.59	96.3355	0.00177047
OSR1	0	20.5436	1.68117	194.152	0	4.36062	0.749464	7.60105	2.18031	4.17526	3.76684	13.6123	0.0405683
PRAME	2.96093	6.42011	28.3707	91.7968	1.56605	2.6826	4.82633	6.52037	2.12433	5.67335	3.85026	14.4226	0.0231986
PRKAA2	2.39358	20.7598	58.2919	170.296	1.25917	4.37572	5.86522	7.4119	2.81744	6.63856	3.6833	12.8465	0.0293755
STAT5B	0	13.1679	78.9711	235.865	0	3.71895	6.30325	7.88182	1.85947	7.09253	4.95592	31.037	0.00539954
SPRY2	0	18.4366	16.2944	219.001	0	4.2045	4.0263	7.77479	2.10225	5.90055	4.10404	17.1965	0.0173737
TWIST2	0	10.3126	0	1058.63	0	3.36633	0	10.048	1.68317	5.02399	6.86474	116.544	0.00229165
VEGFB	7.26862	0	905.393	0	2.86168	0	9.8224	0	1.43084	4.9112	6.50771	90.9944	0.00299179
VHL	2.65521	5.75722	209.891	33.7717	1.40883	2.52537	7.7135	5.07774	1.9671	6.39562	4.86803	29.2028	0.00468024
ZFAND6	6.62571	4.78878	91.7012	28.0909	2.72808	2.25966	6.51887	4.81203	2.49387	5.66545	3.41151	10.6406	0.0305337
ZNF16	2.13603	13.8945	46.0503	176.594	1.09493	3.79644	5.52514	7.46429	2.44569	6.49471	4.11709	17.3527	0.0120237
TNFRSF1A	0	0	17.8418	48.8478	0	0	4.15719	5.61022	0	4.8837	6.97638	125.921	0.0434292	Cytokine-mediated signalling pathway
IFNA1	0	13.8443	112.16	81.2102	0	3.79122	6.80942	6.34359	1.89561	6.5765	3.7627	13.5733	0.0555582
IFNA2	0	10.6103	39.0728	178.94	0	3.4074	5.28809	7.48333	1.7037	6.38571	4.4296	21.5498	0.0273104
GP1BA	0	4.8491	32.1425	42.667	0	2.27772	5.00641	5.41505	1.13886	5.21073	3.90546	14.9851	0.0473605
IL1R2	0	3.9465	26.1596	240.182	0	1.98057	4.70927	7.90798	0.990287	6.30863	6.18479	72.7459	0.00233828
IL12RB2	7.928	25.7851	21.101	441.16	2.98696	4.68847	4.39924	8.78516	3.83771	6.5922	4.14051	17.6367	0.0178642
IL17RB	22.093	43.9116	499.818	105.375	4.46552	5.45653	8.96526	6.7194	4.96102	7.84233	3.30261	9.86698	0.0443682
SOCS5	4.44434	9.63654	37.2612	75.9591	2.15197	3.26852	5.2196	6.24715	2.71024	5.73338	3.1988	9.18196	0.0397049
ZC3H15	3.57965	3.88083	8.57476	71.1401	1.83982	1.95636	3.1001	6.15259	1.89809	4.62634	3.5341	11.5843	0.0495237
HTR2A	0	22.4918	29.8177	141.832	0	4.49133	4.8981	7.14804	2.24566	6.02307	3.38405	10.44	0.0431156	Positive regulation of cell proliferation
BCL2	13.1347	34.8085	64.0917	1083.58	3.71531	5.12137	6.00206	10.0816	4.41834	8.04182	4.94179	30.7345	0.010869
GAB2	6.60842	12.5378	17.1491	408.444	2.72431	3.64821	4.10006	8.67399	3.18626	6.38703	4.77664	27.4102	0.0106283
NOX1	0	9.59082	0	281.298	0	3.26165	0	8.13595	1.63083	4.06798	5.22561	37.4167	0.00901431
TIPIN	0	4.40203	6.48424	726.249	0	2.13817	2.69694	9.50432	1.06908	6.10063	7.54303	186.499	0.000790096
TNFRSF11A	0	14.849	27.8381	118.778	0	3.89229	4.79899	6.89212	1.94615	5.84556	3.75695	13.5193	0.027492
XBP1	3.69432	24.0309	23.5985	167.395	1.88531	4.58682	4.56063	7.38712	3.23606	5.97387	3.14195	8.82716	0.053341
AKR1C3	0	5.35198	29.5633	21.5838	0	2.42007	4.88573	4.43188	1.21004	4.6588	3.34245	10.1433	0.0547557
CSNK2A3	0	8.56468	6.30794	445.882	0	3.0984	2.65717	8.80052	1.5492	5.72884	5.88164	58.9591	0.00592917
CDX2	13.5692	141.224	10.8346	2517.61	3.76226	7.14184	3.43757	11.2978	5.45205	7.36771	4.53266	23.1454	0.0280907
CDKN1B	0	4.31433	22.2427	63.2694	0	2.10914	4.47526	5.98344	1.05457	5.22935	4.33926	20.2417	0.0283258
EDN1	11.0048	35.7922	404.205	65.6113	3.46006	5.16157	8.65894	6.03587	4.31082	7.34741	3.44381	10.8815	0.0314017
IL11	4.1881	0	50.1612	16.6464	2.06629	0	5.6485	4.05714	1.03315	4.85282	3.80477	13.9749	0.0555228
IL12RB2	7.928	25.7851	21.101	441.16	2.98696	4.68847	4.39924	8.78516	3.83771	6.5922	4.14051	17.6367	0.0178642
IL7	13.1915	0	213.295	0	3.72154	0	7.7367	0	1.86077	3.86835	3.70115	13.0064	0.0456953
NTF3	7.66455	24.9282	177.478	91.3928	2.9382	4.63971	7.4715	6.51401	3.78896	6.99275	3.18994	9.12574	0.0345675
PRAME	2.96093	6.42011	28.3707	91.7968	1.56605	2.6826	4.82633	6.52037	2.12433	5.67335	3.85026	14.4226	0.0231986
ROGDI	0	0	89.7327	41.0461	0	0	6.48756	5.35917	0	5.92337	7.74143	213.995	0.0252986
RUNX2	0	1.4806	10.9047	26.0555	0	0.566182	3.44688	4.70351	0.283091	4.0752	4.65768	25.2408	0.0189205
ZNF16	2.13603	13.8945	46.0503	176.594	1.09493	3.79644	5.52514	7.46429	2.44569	6.49471	4.11709	17.3527	0.0120237
CCR6	2.64704	43.0463	88.7709	376.659	1.40438	5.42782	6.47202	8.55712	3.4161	7.51457	3.77876	13.7253	0.0281434	epithelial cell migration
CAPN7	1.99829	2.16642	25.5292	17.4737	0.998763	1.11531	4.67408	4.12711	1.05704	4.4006	3.39602	10.527	0.0480717
CLASP1	1.00788	4.3707	43.4571	13.6204	0.0113172	2.12786	5.44152	3.7677	1.06959	4.60461	3.52413	11.5045	0.0259349
VIL1	0	0	1.29076	185.047	0	0	0.368219	7.53174	0	3.94998	9.31022	634.826	0.00900196
CCL8	0	28.8523	56.6664	430.169	0	4.85062	5.82442	8.74876	2.42531	7.28659	4.41073	21.2698	0.012619	cell chemotaxis
CCR6	2.64704	43.0463	88.7709	376.659	1.40438	5.42782	6.47202	8.55712	3.4161	7.51457	3.77876	13.7253	0.0281434
CXCL9	0	13.2784	130.395	6.49089	0	3.73101	7.02674	2.69842	1.8655	4.86258	3.49708	11.2908	0.0525193
EPHA2	0	0	32.2146	23.5195	0	0	5.00964	4.55579	0	4.78272	6.71522	105.071	0.0513311
LPAR1	10.9269	8.88468	67.6174	165.038	3.44981	3.15132	6.07932	7.36666	3.30057	6.72299	3.70014	12.9973	0.0187145

## Sheet: PMN-MDSC Downregulated
Name	07NT GMC	08NT GMC	07TT GMC	08TT GMC	07NT GMC log2	08NT GMC log2	07TT GMC log2	08TT GMC log2	Mean NT GMC	Mean TT GMC	Log₂ fold change	Fold change	P-value
POLL	33.1651	14.8052	0	0	5.0516	3.88803	0	0	4.46982	0	-6.72901	-106.08	0.0288522	DNA replication
RECQL5	89.3279	9.68436	4.07577	7.10103	6.48104	3.27566	2.02707	2.82803	4.87835	2.42755	-3.17474	-9.03008	0.0457002
SUPT16H	10.9502	35.6145	2.49812	1.24353	3.45288	5.15439	1.32085	0.314447	4.30364	0.817646	-3.30557	-9.88724	0.0466749
CHTF18	0	184.497	0	3.00626	0	7.52745	0	1.58797	3.76373	0.793985	-5.22057	-37.2862	0.00834083
FEN1	347.6	0	7.20908	0	8.44129	0	2.84981	0	4.22064	1.42491	-5.63804	-49.7987	0.00475153
NFIX	102.953	7.69761	7.08668	2.82213	6.68585	2.94441	2.82511	1.49678	4.81513	2.16095	-3.57477	-11.9156	0.0285361
PRIM2	419.64	20.7976	17.2322	3.81244	8.71301	4.37834	4.10704	1.93071	6.54568	3.01888	-4.54506	-23.3452	0.0104971
REPIN1	67.3735	20.8692	5.76385	0	6.07411	4.3833	2.52703	0	5.22871	1.26352	-3.88131	-14.7364	0.0256399
ALX3	60.1743	26.0949	0	0	5.91108	4.70569	0	0	5.30839	0	-5.94044	-61.4116	0.0533921	Transcriptional Regulation
ARID5B	184.979	29.7099	9.84669	3.26771	7.53121	4.89287	3.29964	1.70828	6.21204	2.50396	-4.12652	-17.4665	0.0127575
BRCA1	102.702	11.7203	8.63208	1.07424	6.68232	3.55094	3.10971	0.10331	5.11663	1.60651	-3.69081	-12.9135	0.0253123
BTG2	324.597	30.7919	3.23977	0	8.3425	4.94448	1.69589	0	6.64349	0.847946	-6.56316	-94.5603	0.00123581
CRTC1	32.7759	119.037	0	2.60548	5.03456	6.89527	0	1.38155	5.96492	0.690776	-5.38146	-41.6852	0.00246402
DMRTC1B	304.074	0	4.66913	0	8.24828	0	2.22315	0	4.12414	1.11158	-5.8778	-58.8024	0.00636423
E2F8	124.293	23.435	0	2.14795	6.95761	4.55059	0	1.10296	5.7541	0.551481	-5.77451	-54.7395	0.00324272
ELF3	49.7796	91.0708	6.21057	3.70985	5.63748	6.50892	2.63473	1.89136	6.0732	2.26304	-3.60573	-12.174	0.0203225
ELK1	36.2126	203.435	0	5.23397	5.17842	7.66843	0	2.38791	6.42342	1.19395	-4.97428	-31.4346	0.00471762
EYA3	77.6474	24.3188	4.13329	6.85834	6.27887	4.604	2.04729	2.77786	5.44143	2.41258	-3.16206	-8.95106	0.0414387
FERD3L	419.49	151.595	0	0	8.71249	7.24408	0	0	7.97829	0	-7.17042	-144.05	0.0201223
GATAD2B	109.201	4.86531	13.1389	0	6.77085	2.28253	3.71577	0	4.52669	1.85788	-3.32944	-10.0522	0.0547335
INO80E	0	43.9116	0	1.46355	0	5.45653	0	0.54947	2.72827	0.274735	-4.07792	-16.888	0.0526419
KLF13	786.565	48.0021	12.4778	10.3522	9.61942	5.58503	3.6413	3.37186	7.60222	3.50658	-5.29951	-39.3833	0.00655325
LHX6	83.684	16.879	3.10788	3.09413	6.38688	4.07716	1.63593	1.62953	5.23202	1.63273	-3.97723	-15.7495	0.0145334
MAD2L2	676.434	18.2425	10.7486	2.67525	9.40181	4.18923	3.42607	1.41967	6.79552	2.42287	-5.80646	-55.9655	0.00187792
MXD3	15.193	75.2974	3.46606	1.72536	3.92534	6.23453	1.7933	0.786899	5.07993	1.2901	-3.72087	-13.1854	0.0247027
MYBL2	0	140.177	0	3.31563	0	7.13111	0	1.72928	3.56555	0.864641	-4.55908	-23.5733	0.0293228
NAB2	118.925	8.0582	2.96746	0	6.89391	3.01046	1.56923	0	4.95218	0.784614	-5.21793	-37.218	0.00957874
NOC2L	4.03914	30.6529	1.61257	0	2.01405	4.93795	0.689365	0	3.476	0.344683	-3.80096	-13.9381	0.0562329
POU3F2	117.867	5.94344	8.75476	0	6.88102	2.5713	3.13007	0	4.72616	1.56503	-3.94156	-15.3649	0.0289805
POU6F1	193.221	247.748	16.3183	7.38459	7.59411	7.95273	4.02842	2.88452	7.77342	3.45647	-4.03193	-16.358	0.0184944
PRDM8	31.6964	21.1466	0	0	4.98625	4.40236	0	0	4.6943	0	-6.47592	-89.0112	0.0349399
SUPT16H	10.9502	35.6145	2.49812	1.24353	3.45288	5.15439	1.32085	0.314447	4.30364	0.817646	-3.30557	-9.88724	0.0466749
SOX4	22.9418	54.7184	0	1.82373	4.5199	5.77395	0	0.866894	5.14693	0.433447	-4.87293	-29.302	0.0108578
SOX8	25.2401	27.3637	0	0	4.65765	4.77419	0	0	4.71592	0	-6.36934	-82.6728	0.0383105
SSX7	145.056	9.25064	0	0	7.18047	3.20955	0	0	5.19501	0	-6.43024	-86.2374	0.0409846
TBX1	54.4273	17.3549	2.5564	0	5.76626	4.11727	1.35411	0	4.94176	0.677056	-4.48412	-22.3798	0.0242128
TAF1	29.9405	2.2386	0.82437	0	4.90403	1.16259	-0.278637	0	3.03331	-0.139318	-5.08073	-33.8417	0.0132117
TAF11	1019.52	130.487	0	0	9.99368	7.02776	0	0	8.51072	0	-9.57199	-761.127	0.00245411
TAF5L	162.248	51.0675	22.2883	0	7.34206	5.67433	4.47822	0	6.5082	2.23911	-3.38045	-10.414	0.0462244
TGIF2LX	580.532	1077.2	26.7427	0	9.18123	10.0731	4.74107	0	9.62715	2.37054	-5.65133	-50.2598	0.00128999
URI1	2.4705	66.9589	0	0	1.3048	6.0652	0	0	3.685	0	-6.56555	-94.7166	0.0357177
ZFP62	34.6411	101.111	8.51076	2.11827	5.11441	6.6598	3.08929	1.08289	5.88711	2.08609	-3.3865	-10.4577	0.031133
APBB1	10.7686	107.406	3.43937	0	3.42876	6.74694	1.78214	0	5.08785	0.891072	-4.60352	-24.3107	0.0102944
ASF1B	4.85521	231.603	3.87676	0	2.27953	7.85551	1.95485	0	5.06752	0.977425	-5.20813	-36.9662	0.0121771
CDCA7L	19.2206	95.2584	2.19245	4.3655	4.26458	6.57378	1.13254	2.12615	5.41918	1.62935	-3.70118	-13.0067	0.0255984
CHCHD3	30.0872	19.5712	0	2.39175	4.91108	4.29066	0	1.25807	4.60087	0.629033	-3.90296	-14.9592	0.0458763
CCNH	31.2067	10.4099	0	1.90827	4.96378	3.37989	0	0.932262	4.17184	0.466131	-4.06701	-16.7607	0.0401857
CSRNP1	522.079	83.014	2.77911	19.3676	9.02812	6.37528	1.47462	4.27558	7.7017	2.8751	-4.72219	-26.3949	0.00674738
ELOF1	56.2939	17.4372	2.14044	4.26193	5.81491	4.1241	1.09791	2.09151	4.9695	1.59471	-3.3933	-10.5071	0.0458722
EPAS1	61.329	86.4357	4.89695	8.53175	5.9385	6.43356	2.29188	3.09284	6.18603	2.69236	-3.2579	-9.56592	0.0345541
EDF1	9.32201	606.38	0	0	3.22064	9.24408	0	0	6.23236	0	-7.76361	-217.309	0.0135812
FAM170A	40.5893	96.8095	0	0	5.34303	6.59708	0	0	5.97005	0	-6.05045	-66.2776	0.0486274
FOXD2	320.637	72.6358	32.4802	5.70643	8.3248	6.18261	5.02149	2.51259	7.2537	3.76704	-3.47621	-11.1287	0.0380031
GBX1	152.507	49.6016	0	0	7.25273	5.63231	0	0	6.44252	0	-6.87808	-117.627	0.0257871
HABP4	68.9498	218.273	4.40436	6.57731	6.10747	7.76999	2.13893	2.7175	6.93873	2.42821	-4.37206	-20.7072	0.00685386
HIVEP2	46.9248	146.415	0.913858	2.72944	5.55228	7.19392	-0.129958	1.44861	6.3731	0.659323	-5.35922	-41.0475	0.00167992
IKBKG	103.439	336.426	9.57603	10.7254	6.69264	8.39415	3.25943	3.42295	7.54339	3.34119	-4.14009	-17.6316	0.0220212
ITGB1BP1	1350.14	1.81605	37.4509	0	10.3989	0.860805	5.22693	0	5.62985	2.61346	-5.43936	-43.3921	0.0137761
IRF2BP2	47.3599	5.13446	1.89078	0	5.56559	2.36021	0.918982	0	3.9629	0.459491	-4.56736	-23.7089	0.0254358
IRF5	0	72.0725	0	2.03258	0	6.17138	0	1.02331	3.08569	0.511654	-4.31171	-19.8588	0.0386817
ISX	1014.84	57.3409	7.91848	31.5338	9.98704	5.84149	2.98522	4.97882	7.91427	3.98202	-4.78357	-27.5423	0.0131083
KDM4D	755.026	12.2172	0	0	9.56038	3.61084	0	0	6.58561	0	-9.94997	-989.1	0.00211461
MBD3L3	851.61	31.297	11.5252	0	9.73405	4.96795	3.52672	0	7.351	1.76336	-6.07917	-67.6102	0.00335033
MED1	19.8395	49.6354	3.65568	0	4.3103	5.6333	1.87014	0	4.9718	0.93507	-3.9369	-15.3153	0.0202159
MED15	5.39156	141.453	0.861003	4.28596	2.4307	7.14418	-0.21591	2.09962	4.78744	0.941855	-4.29273	-19.5993	0.0125898
MCRS1	1930.11	7.4334	93.0707	0	10.9145	2.89402	6.54025	0	6.90424	3.27013	-4.64715	-25.0572	0.0321437
MZF1	6.01312	430.257	4.80131	3.18671	2.58811	8.74905	2.26343	1.67207	5.66858	1.96775	-5.28167	-38.8991	0.00414528
NEUROD1	60.7957	106.19	8.09062	0	5.9259	6.7305	3.01625	0	6.3282	1.50813	-4.07189	-16.8175	0.0172005
NFATC1	226.665	10.3832	7.6473	0	7.82442	3.37618	2.93495	0	5.6003	1.46748	-5.12141	-34.8095	0.0049317
NFIX	102.953	7.69761	7.08668	2.82213	6.68585	2.94441	2.82511	1.49678	4.81513	2.16095	-3.57477	-11.9156	0.0285361
NCOA5	59.0587	56.495	0	0	5.88408	5.82005	0	0	5.85206	0	-7.04213	-131.793	0.0216821
ONECUT3	45.7247	8.74796	2.14764	2.13814	5.5149	3.12895	1.10275	1.09636	4.32192	1.09955	-3.62788	-12.3624	0.0265934
PUF60	0	219.119	0	3.27895	0	7.77557	0	1.71323	3.88779	0.856617	-5.34247	-40.5735	0.00717551
PCBD1	41.5852	315.588	11.0682	0	5.378	8.3019	3.46835	0	6.83995	1.73418	-4.52717	-23.0576	0.0127817
RPRD1B	44.8195	60.0234	6.31538	0	5.48605	5.90745	2.65887	0	5.69675	1.32943	-3.76741	-13.6177	0.0254272
SCRT1	32.5703	12.8402	0	0	5.02548	3.6826	0	0	4.35404	0	-6.05405	-66.4432	0.050446
SPZ1	22.9583	230.231	0	0	4.52094	7.84694	0	0	6.18394	0	-7.24848	-152.058	0.0191101
TSHZ3	7.69222	106.328	1.53551	1.52871	2.9434	6.73237	0.618715	0.612317	4.83789	0.615516	-4.65323	-25.1629	0.00834995
TFEB	35.6507	32.2085	1.58145	4.72336	5.15586	5.00937	0.661251	2.23981	5.08262	1.45053	-3.18221	-9.07694	0.0435139
VPS72	22.1513	128.08	7.86099	3.9131	4.46932	7.0009	2.97471	1.96831	5.73511	2.47151	-3.31534	-9.95446	0.0350831
ZBTB4	5.56907	26.1631	0	1.47569	2.47744	4.70946	0	0.561391	3.59345	0.280696	-3.82791	-14.2009	0.0519304
ZBTB49	30.4082	24.725	3.03501	0	4.92639	4.6279	1.6017	0	4.77714	0.800852	-3.69395	-12.9416	0.0591586
ZSCAN22	14.4996	125.756	3.85917	3.84209	3.85794	6.97448	1.94829	1.94189	5.41621	1.94509	-3.74455	-13.4036	0.0207682
ZNF10	153.432	21.887	9.67195	11.234	7.26146	4.452	3.27381	3.4898	5.85673	3.3818	-3.10782	-8.62077	0.0495825
ZNF17	161.562	41.8849	0	0	7.33594	5.38836	0	0	6.36215	0	-8.03442	-262.182	0.00903152
ZNF202	53.5124	42.8804	5.57324	1.84953	5.7418	5.42225	2.47852	0.887155	5.58202	1.68284	-3.49253	-11.2553	0.0276029
ZNF232	2822.63	30.3841	15.9843	0	11.4628	4.92524	3.99859	0	8.19403	1.99929	-7.65155	-201.069	0.000393549
ZNF250	28.2517	71.003	3.07613	4.08335	4.82027	6.14981	1.62111	2.02975	5.48504	1.82543	-3.52759	-11.5321	0.0197814
ZNF287	37.6435	23.8063	0	2.4937	5.23433	4.57327	0	1.31829	4.9038	0.659143	-4.16263	-17.9092	0.0340623
ZNF391	80.9939	158.055	14.782	3.67916	6.33974	7.30428	3.88577	1.87937	6.82201	2.88257	-3.48162	-11.1705	0.0257723
ZNF444	203.979	20.1038	13.5727	3.68525	7.67228	4.32939	3.76263	1.88176	6.00084	2.8222	-3.83435	-14.2645	0.0222502
ZNF501	105.856	37.2202	4.56882	6.8229	6.72596	5.21802	2.19182	2.77039	5.97199	2.4811	-3.56519	-11.8367	0.0234925
ZNF536	1268.86	4.21536	10.3488	1.0303	10.3093	2.07566	3.37139	0.0430643	6.19248	1.70723	-7.01414	-129.261	0.000940054
ZNF613	529.808	65.5337	36.9093	5.65322	9.04932	6.03417	5.20591	2.49907	7.54175	3.85249	-3.95411	-15.4991	0.0212737
ZNF624	144.131	30.2434	3.7124	0	7.17123	4.91855	1.89235	0	6.04489	0.946177	-5.47217	-44.3901	0.00216904
ZNF646	449.529	32.3028	11.3784	5.14911	8.81227	5.01359	3.50823	2.36432	6.91293	2.93628	-4.99501	-31.8895	0.00892622
ZNF74	331.383	19.4197	10.0119	0	8.37235	4.27945	3.32364	0	6.3259	1.66182	-5.30447	-39.519	0.00429327
ZNF740	73.2528	7.68542	3.77357	0	6.19481	2.94212	1.91593	0	4.56847	0.957965	-4.39092	-20.9797	0.015409
ZNF77	247.873	34.8351	14.6607	0	7.95346	5.12247	3.87388	0	6.53796	1.93694	-4.33952	-20.2454	0.0115007
ZNF781	34.02	10.0588	0	0	5.08831	3.33039	0	0	4.20935	0	-5.98334	-63.2654	0.0526422
ZNF783	31.2034	20.2972	1.24575	3.72072	4.96363	4.34321	0.317018	1.89558	4.65342	1.1063	-3.18265	-9.07972	0.0427953
ZNF79	0	127.542	0	4.06608	0	6.99483	0	2.02364	3.49741	1.01182	-4.14001	-17.6306	0.0476432
ZNF792	44.9147	68.744	4.2192	0	5.48912	6.10316	2.07697	0	5.79614	1.03848	-4.39954	-21.1054	0.0113705
ZNF823	227.458	9.86384	3.63239	0	7.82946	3.30215	1.86092	0	5.5658	0.930459	-5.84492	-57.4772	0.00453658
ZNF850	218.223	10.8241	15.944	2.26763	7.76966	3.43617	3.99494	1.18119	5.60291	2.58806	-3.84048	-14.3251	0.0271246
ZNF90	113.715	19.3384	5.34107	0	6.82928	4.2734	2.41713	0	5.55134	1.20856	-4.65111	-25.126	0.00782864
ARID5B	184.979	29.7099	9.84669	3.26771	7.53121	4.89287	3.29964	1.70828	6.21204	2.50396	-4.12652	-17.4665	0.0127575	Methylation-related genes
CDC42BPB	7.0284	16.7634	0	1.11743	2.8132	4.06725	0	0.160186	3.44022	0.0800931	-3.88285	-14.7522	0.0458169
DIRAS1	73.8271	6.95988	0	0	6.20608	2.79906	0	0	4.50257	0	-6.89348	-118.889	0.0274537
GNG7	235.452	69.1334	13.7085	1.94969	7.87929	6.11131	3.777	0.963242	6.9953	2.37012	-4.32716	-20.0726	0.00898357
LARP1	1784.92	235.64	19.9846	89.009	10.8016	7.88044	4.32081	6.47588	9.34104	5.39835	-4.21125	-18.523	0.0296214
RAB11A	296.81	31.9652	23.5426	1.56256	8.2134	4.99843	4.5572	0.64391	6.60591	2.60055	-3.88897	-14.8148	0.0258965
RAB43	40.3437	14.5794	0	1.78171	5.33427	3.86585	0	0.833263	4.60006	0.416632	-4.5635	-23.6456	0.0198347
RBFOX2	568.592	48.4425	27.6506	3.55203	9.15125	5.5982	4.78924	1.82865	7.37473	3.30894	-4.49994	-22.6265	0.0211852
ARHGAP33	95.7012	4.61125	1.69811	0	6.58047	2.20516	0.763928	0	4.39281	0.381964	-5.69624	-51.8489	0.0063236
SPEG	209.238	7.44855	2.49359	0.496511	7.709	2.89696	1.31823	-1.0101	5.30298	0.154062	-6.31046	-79.3664	0.00160509
YKT6	126.741	124.318	9.63803	0	6.98574	6.9579	3.26874	0	6.97182	1.63437	-4.48246	-22.3539	0.00602114
ACTC1	325.537	18.2999	7.7017	3.83381	8.34668	4.19376	2.94518	1.93878	6.27022	2.44198	-4.98175	-31.5979	0.00411279
ATXN10	85.5767	14.2734	5.25621	0	6.41915	3.83525	2.39402	0	5.1272	1.19701	-4.26049	-19.1662	0.0171364
AMBRA1	29.1578	30.0305	1.16409	2.31787	4.86581	4.90836	0.2192	1.2128	4.88709	0.716001	-3.805	-13.9772	0.0199476
C11orf68	95.2846	13.7735	0	0	6.57417	3.78383	0	0	5.179	0	-6.31716	-79.7362	0.04277
C8orf33	119.216	35.9017	7.93255	0	6.89743	5.16598	2.98778	0	6.03171	1.49389	-4.24046	-18.9019	0.0149693
CAMKK1	18.0815	164.99	7.21879	5.98903	4.17644	7.36624	2.85176	2.58232	5.77134	2.71704	-3.40413	-10.5863	0.0325741
CPLX3	295.794	52.4752	0	0	8.20845	5.71356	0	0	6.96101	0	-8.22508	-299.224	0.00789742
CPLX4	69.422	88.9471	10.0785	10.0339	6.11732	6.47488	3.33321	3.32681	6.2961	3.33001	-2.76846	-6.8138	0.0598488
EDF1	9.32201	606.38	0	0	3.22064	9.24408	0	0	6.23236	0	-7.76361	-217.309	0.0135812
EEF1A1P5	166.862	7.23603	5.32938	0	7.38251	2.8552	2.41397	0	5.11885	1.20698	-4.84295	-28.6994	0.0191728
EFNB3	72.9095	3.76399	2.77221	0	6.18804	1.91226	1.47103	0	4.05015	0.735517	-4.59635	-24.1902	0.0271556
FEN1	347.6	0	7.20908	0	8.44129	0	2.84981	0	4.22064	1.42491	-5.63804	-49.7987	0.00475153
HNRNPA1	79.0714	38.0996	5.26137	0	6.30508	5.25171	2.39544	0	5.77839	1.19772	-4.35928	-20.5245	0.00950731
HIST1H3F	4849.04	0	38.335	0	12.2435	0	5.26059	0	6.12174	2.63029	-7.03175	-130.849	0.00106442
HIST2H2BE	201.285	32.733	0	0	7.6531	5.03268	0	0	6.34289	0	-7.75225	-215.606	0.0127508
HABP4	68.9498	218.273	4.40436	6.57731	6.10747	7.76999	2.13893	2.7175	6.93873	2.42821	-4.37206	-20.7072	0.00685386
MAST2	136.333	16.9358	1.13394	1.12892	7.09099	4.08201	0.181344	0.174946	5.5865	0.178145	-5.98122	-63.1725	0.00114938
MED15	5.39156	141.453	0.861003	4.28596	2.4307	7.14418	-0.21591	2.09962	4.78744	0.941855	-4.29273	-19.5993	0.0125898
MINK1	31.4828	32.5802	2.28529	4.55035	4.97649	5.02592	1.19238	2.18598	5.00121	1.68918	-3.00938	-8.05219	0.0546049
MYL3	106.929	8.91735	0	0	6.74051	3.15661	0	0	4.94856	0	-6.0589	-66.6668	0.0531923
NCL	17.7588	29.7545	0	2.56675	4.15046	4.89504	0	1.35994	4.52275	0.679972	-3.85242	-14.4442	0.0297616
NFIX	102.953	7.69761	7.08668	2.82213	6.68585	2.94441	2.82511	1.49678	4.81513	2.16095	-3.57477	-11.9156	0.0285361
PAK4	77.0067	23.8531	5.01941	4.9972	6.26691	4.5761	2.32752	2.32112	5.42151	2.32432	-3.30057	-9.85307	0.0320084
PITPNM2	70.7923	9.26275	6.82208	2.91081	6.14552	3.21144	2.77021	1.54142	4.67848	2.15582	-3.12407	-8.71846	0.0458942
KCNAB2	21.7611	44.5626	2.89594	1.92208	4.44368	5.47776	1.53403	0.942671	4.96072	1.23835	-3.5307	-11.5571	0.0210612
PROSER2	36.6467	43.0409	0	0	5.19561	5.42764	0	0	5.31162	0	-6.68819	-103.121	0.0290169
PRRC2A	292.086	6.65255	7.83943	0.975592	8.19025	2.73391	2.97075	-0.0356507	5.46208	1.46755	-5.26269	-38.3909	0.00599341
PTPN23	115.96	30.4153	1.4934	2.97359	6.85748	4.92673	0.578604	1.57221	5.8921	1.0754	-4.92509	-30.3808	0.00323016
RCC1	192.77	221.466	6.89201	9.14868	7.59074	7.79094	2.78492	3.19356	7.69084	2.98924	-4.47735	-22.2749	0.00536486
RGS12	119.346	24.0928	15.1157	1.30859	6.899	4.59053	3.91797	0.388012	5.74477	2.15299	-3.27518	-9.68119	0.0561092
RHOA	21.6623	70.4546	0	0	4.43711	6.13862	0	0	5.28787	0	-6.35981	-82.1283	0.0389825
SNRPA	4.738	87.3228	0	0	2.24428	6.44829	0	0	4.34628	0	-6.06197	-66.8092	0.0518794
TAGLN	408.388	46.4421	15.9623	2.27024	8.6738	5.53736	3.9966	1.18284	7.10558	2.58972	-4.76226	-27.1382	0.00562911
ZC3H4	18.925	83.9344	0	0	4.24222	6.39119	0	0	5.31671	0	-7.75145	-215.487	0.0114534

## Sheet: I-MDSC NT vs TT
Name	Chromosome	Region	Max group mean	Log₂ fold change	Fold change	P-value	FDR p-value	Bonferroni	ENSEMBL		07NT IMC	08NT IMC	07TT IMC	08TT IMC	07NT IMC log2	08NT IMC log2	07TT IMC log2	08TT IMC log2	Mean NT IMC	Mean TT IMC
TSPAN6	X	complement(99883667..99894988)	0.0209888	-2.6173	-6.13601	0.371052	0.999986	1	ENSG00000000003		0	3.34217	0	0	0	1.74078	0	0	0.870392	0
TNMD	X	99839799..99854882	0	#NUM!	#NUM!	#NUM!	#NUM!	#NUM!	ENSG00000000005		0	0	0	0	0	0	0	0	0	0
DPM1	20	complement(49551404..49575092)	0.0775799	-2.61759	-6.13724	0.373178	0.999986	1	ENSG00000000419		11.8284	0	0	0	3.56419	0	0	0	1.78209	0
SCYL3	1	complement(169818772..169863408)	0.253959	-1.41141	-2.65996	0.398248	0.999986	1	ENSG00000000457		20.7634	18.7543	15.4307	1.41898	4.37597	4.22915	3.94773	0.504856	4.30256	2.2263
C1orf112	1	169631245..169823221	0.451108	-2.11661	-4.33674	0.23276	0.999986	1	ENSG00000000460		8.98768	62.4461	2.56899	15.3556	3.16795	5.96454	1.3612	3.94069	4.56624	2.65094
FGR	1	complement(27938575..27961788)	0.477645	0.858464	1.81311	0.646005	0.999986	1	ENSG00000000938		0	48.5413	98.673	14.0428	0	5.60114	6.62458	3.81176	2.80057	5.21817
CFH	1	196621008..196716634	0.0727395	-0.0320464	-1.02246	0.985192	0.999986	1	ENSG00000000971		5.25918	6.0901	14.0304	0	2.39484	2.60647	3.81048	0	2.50065	1.90524
FUCA2	6	complement(143815948..143832827)	0.254956	0.792576	1.73216	0.645539	0.999986	1	ENSG00000001036		18.3096	9.54109	57.5687	3.12822	4.19453	3.25415	5.84721	1.64534	3.72434	3.74628
GCLC	6	complement(53362139..53481768)	0.553538	1.69374	3.23494	0.321737	0.999986	1	ENSG00000001084		16.8698	15.2374	104.155	25.3636	4.07637	3.92955	6.70258	4.66469	4.00296	5.68364
NFYA	6	41040684..41067715	0.0329167	3.4371	10.8311	0.321489	0.999986	1	ENSG00000001167		0	0	2.14161	5.1204	0	0	1.09869	2.35626	0	1.72748
STPG1	1	complement(24683489..24743424)	0.967098	2.83997	7.16007	0.143041	0.999986	1	ENSG00000001460		21.7994	2.33018	229.11	2.29197	4.44622	1.22044	7.83989	1.19659	2.83333	4.51824
NIPAL3	1	24742284..24799466	0.180157	1.35305	2.55452	0.411081	0.999986	1	ENSG00000001461		4.55453	8.43859	33.8478	8.30023	2.1873	3.077	5.08099	3.05315	2.63215	4.06707
LAS1L	X	complement(64732462..64754655)	0.0792444	0.527091	1.44102	0.785491	0.999986	1	ENSG00000001497		10.2179	0	18.984	0	3.35302	0	4.24671	0	1.67651	2.12336
ENPP4	6	46097730..46114436	0.0603145	-0.994018	-1.99172	0.555997	0.999986	1	ENSG00000001561		3.06965	6.39834	3.50964	2.09781	1.61807	2.6777	1.81132	1.06888	2.14789	1.4401
SEMA3F	3	50192478..50226508	0.0564758	4.57209	23.7869	0.214967	0.999986	1	ENSG00000001617		0	0	13.5295	0	0	0	3.75804	0	0	1.87902
CFTR	7	117105838..117356025	0.0843262	1.47444	2.77875	0.37189	0.999986	1	ENSG00000001626		5.28841	1.22479	12.0929	7.22824	2.40283	0.292532	3.59608	2.85364	1.34768	3.22486
ANKIB1	7	91875548..92030698	0.197538	1.8859	3.69582	0.298748	0.999986	1	ENSG00000001629		4.00475	5.56497	45.7878	1.36843	2.00171	2.47637	5.51689	0.452524	2.23904	2.98471
CYP51A1	7	complement(91741465..91772266)	0.940232	1.41029	2.65791	0.449112	0.999986	1	ENSG00000001630		0	65.7408	190.319	31.134	0	6.03872	7.57227	4.96042	3.01936	6.26635
KRIT1	7	complement(91828283..91875480)	0.0552575	-1.82205	-3.53584	0.297773	0.999986	1	ENSG00000001631		2.30125	6.39559	1.31555	1.57268	1.20242	2.67708	0.395665	0.653227	1.93975	0.524446
RAD52	12	complement(1021243..1099219)	0.125303	5.52448	46.0293	0.131662	0.999986	1	ENSG00000002016		0	0	3.89578	23.2862	0	0	1.96191	4.5414	0	3.25166
MYH16	7	98836417..98908753	0.0625608	1.21604	2.32309	0.520839	0.999986	1	ENSG00000002079		0	4.65926	1.27786	12.221	0	2.2201	0.353726	3.61129	1.11005	1.98251
BAD	11	complement(64037302..64052176)	0.0598402	3.43652	10.8267	0.324414	0.999986	1	ENSG00000002330		0	0	14.3355	0	0	0	3.84152	0	0	1.92076
LAP3	4	17578815..17609595	0.17102	2.38116	5.20956	0.246439	0.999986	1	ENSG00000002549		0	5.24151	40.9701	0	0	2.38998	5.3565	0	1.19499	2.67825
CD99	X	2609220..2659350	0.0278248	2.98194	7.90049	0.403059	0.999986	1	ENSG00000002586		0	0	0	5.94209	0	0	0	2.57097	0	1.28549
HS3ST1	4	complement(11394774..11431389)	0.690488	4.16976	17.9979	0.0229753	0.999986	1	ENSG00000002587		1.74834	4.85896	135.928	26.2861	0.805985	2.28065	7.0867	4.71623	1.54332	5.90146
AOC1	7	150521715..150558592	0.0488713	-0.227193	-1.17056	0.904616	0.999986	1	ENSG00000002726		0	7.78208	8.53731	0	0	2.96016	3.09378	0	1.48008	1.54689
WNT16	7	120965421..120981158	0.0382058	-0.579293	-1.49412	0.750815	0.999986	1	ENSG00000002745		0	6.08375	5.00562	0	0	2.60496	2.32355	0	1.30248	1.16177
HECW1	7	43152198..43605600	0.185579	0.488979	1.40345	0.770389	0.999986	1	ENSG00000002746		16.3574	8.52379	37.404	6.28803	4.03187	3.09149	5.22512	2.65261	3.56168	3.93886
MAD1L1	7	complement(1855429..2272878)	0.349372	-4.33315	-20.1562	0.0274351	0.999986	1	ENSG00000002822		4.10552	51.3449	0	2.80573	2.03756	5.68215	0	1.48838	3.85986	0.744188
LASP1	17	37026112..37078023	1.17577	2.23232	4.69889	0.226551	0.999986	1	ENSG00000002834		14.1536	36.5258	10.4029	241.816	3.8231	5.19084	3.37892	7.91776	4.50697	5.64834
SNX11	17	46180719..46200436	0.631316	2.8853	7.3886	0.103209	0.999986	1	ENSG00000002919		11.8776	5.5017	90.5343	54.1149	3.57018	2.45988	6.50039	5.75795	3.01503	6.12917
TMEM176A	7	150497491..150502208	0.556208	4.77303	27.3416	0.022244	0.999986	1	ENSG00000002933		4.10375	0	79.7634	47.6768	2.03694	0	6.31765	5.57522	1.01847	5.94644
M6PR	12	complement(9092959..9102551)	0.553513	1.75607	3.37777	0.314928	0.999986	1	ENSG00000003056		11.3399	18.3841	121.01	10.333	3.50334	4.20039	6.91898	3.36918	3.85186	5.14408
KLHL13	X	complement(117031776..117251303)	0.0487885	1.18766	2.27782	0.557728	0.999986	1	ENSG00000003096		4.08905	0	11.6879	0	2.03177	0	3.54695	0	1.01588	1.77347
CYP26B1	2	complement(72356367..72375167)	0.0705658	0.415138	1.33343	0.815462	0.999986	1	ENSG00000003137		8.54054	1.97798	1.62745	13.6188	3.09433	0.984026	0.702614	3.76753	2.03918	2.23507
ICA1	7	complement(8152814..8302317)	0.725985	-4.02784	-16.3118	0.0471123	0.999986	1	ENSG00000003147		0	115.603	8.34356	0	0	6.85304	3.06066	0	3.42652	1.53033
DBNDD1	16	complement(90071273..90086536)	0.0259445	2.98194	7.90049	0.400582	0.999986	1	ENSG00000003249		0	0	0	5.54056	0	0	0	2.47003	0	1.23502
ALS2	2	complement(202565277..202645912)	0.228259	-2.78971	-6.91493	0.0958114	0.999986	1	ENSG00000003393		16.5035	19.111	2.35864	3.75953	4.0447	4.25633	1.23795	1.91055	4.15052	1.57425
CASP10	2	202047604..202094129	0.730058	-3.71499	-13.1318	0.0304194	0.999986	1	ENSG00000003400		26.3065	88.7773	7.5193	2.56829	4.71735	6.47212	2.9106	1.36081	5.59473	2.1357
CFLAR	2	201980827..202041410	0.433828	3.56885	11.8667	0.053623	0.999986	1	ENSG00000003402		1.26748	5.28385	91.2971	11.2606	0.341967	2.40159	6.5125	3.49322	1.37178	5.00286
TFPI	2	complement(188328957..188430487)	0.354641	0.994311	1.99213	0.55505	0.999986	1	ENSG00000003436		15.8443	18.6299	52.2559	29.1525	3.98589	4.21955	5.70752	4.86555	4.10272	5.28653
NDUFAF7	2	37458774..37480546	0.0498396	4.11919	17.378	0.247684	0.999986	1	ENSG00000003509		0	0	8.94184	2.6724	0	0	3.16057	1.41813	0	2.28935
RBM5	3	50126341..50156454	0.157215	0.877563	1.83727	0.595336	0.999986	1	ENSG00000003756		15.1472	1.91349	13.3824	21.6444	3.92098	0.93621	3.74226	4.43592	2.4286	4.08909
MTMR7	8	complement(17155539..17271037)	0.0547905	0.33488	1.26127	0.841289	0.999986	1	ENSG00000003987		5.01649	3.48544	7.16942	5.14244	2.32668	1.80134	2.84186	2.36245	2.06401	2.60215
SLC7A2	8	17354597..17428082	0.421726	-0.979431	-1.97169	0.557564	0.999986	1	ENSG00000003989		9.03032	57.7229	15.487	23.4512	3.17478	5.85107	3.95299	4.55159	4.51292	4.25229
ARF5	7	127228399..127231759	0.266359	-1.25004	-2.37848	0.511919	0.999986	1	ENSG00000004059		0	42.4139	21.811	0	0	5.40647	4.44698	0	2.70323	2.22349
SARM1	17	26691378..26728065	0.337059	-3.08123	-8.46338	0.0976018	0.999986	1	ENSG00000004139		0	53.672	2.0073	4.79927	0	5.7461	1.00525	2.26282	2.87305	1.63403
POLDIP2	17	complement(26673659..26684545)	0.0514895	0.998389	1.99777	0.627033	0.999986	1	ENSG00000004142		0	3.72635	0	10.9958	0	1.89777	0	3.45888	0.948883	1.72944
PLXND1	3	complement(129274018..129325661)	0.156829	-1.00279	-2.00388	0.575192	0.999986	1	ENSG00000004399		7.33053	17.317	0	13.0253	2.87392	4.11411	0	3.70324	3.49401	1.85162
AK2	1	complement(33473585..33546597)	0.153531	0.11345	1.08181	0.944595	0.999986	1	ENSG00000004455		5.02444	19.2003	12.9254	20.6023	2.32896	4.26305	3.69214	4.36474	3.29601	4.02844
CD38	4	15779898..15854853	0.739895	5.26037	38.3291	0.00639272	0.999986	1	ENSG00000004468		2.0827	1.44705	65.4838	99.633	1.05846	0.533119	6.03307	6.63855	0.795788	6.33581
FKBP4	12	2904119..2914576	0.440988	-1.08796	-2.12573	0.520069	0.999986	1	ENSG00000004478		21.6426	47.6179	4.12414	32.0465	4.43581	5.57343	2.04409	5.00209	5.00462	3.52309
KDM1A	1	23345941..23410182	0.14612	-2.07652	-4.21789	0.267311	0.999986	1	ENSG00000004487		16.7177	5.8077	0	5.71248	4.06331	2.53797	0	2.51412	3.30064	1.25706
RBM6	3	49977440..50137478	0.153765	-0.163547	-1.12004	0.918475	0.999986	1	ENSG00000004534		11.7345	12.2296	16.7706	8.01939	3.55268	3.6123	4.06786	3.00349	3.58249	3.53567
CAMKK1	17	complement(3763609..3798185)	10.1995	-6.39052	-83.8955	0.0046576	0.999986	1	ENSG00000004660		17.3077	1606.05	3.29809	17.0851	4.11334	10.6493	1.72163	4.09467	7.38132	2.90815
RECQL	12	complement(21621845..21654603)	0.0721419	4.57209	23.7869	0.215828	0.999986	1	ENSG00000004700		0	0	17.2825	0	0	0	4.11124	0	0	2.05562
CCDC132	7	92861653..92988338	0.171294	3.15161	8.88644	0.120992	0.999986	1	ENSG00000004766		1.94006	1.34795	41.0357	0	0.956104	0.430766	5.35881	0	0.693435	2.6794
HSPB6	19	complement(36245469..36248980)	0.054378	-2.61759	-6.13724	0.371779	0.999986	1	ENSG00000004776		8.2909	0	0	0	3.05153	0	0	0	1.52576	0
ARHGAP33	19	36265434..36279724	0.0534063	-4.21444	-18.564	0.163618	0.999986	1	ENSG00000004777		8.14274	0	0	0	3.02551	0	0	0	1.51276	0
NDUFAB1	16	complement(23592323..23607677)	0.0425863	0.298103	1.22953	0.874374	0.999986	1	ENSG00000004779		0	6.19972	10.2021	0	0	2.6322	3.35079	0	1.3161	1.6754
PDK4	7	complement(95212811..95225803)	0.106071	0.962995	1.94935	0.590586	0.999986	1	ENSG00000004799		3.15931	6.58523	3.61216	19.4318	1.65961	2.71923	1.85286	4.28035	2.18942	3.0666
SLC22A16	6	complement(110745890..110797844)	0.119894	1.87362	3.6645	0.334492	0.999986	1	ENSG00000004809		0	5.23321	25.8349	2.57371	0	2.3877	4.69125	1.36385	1.19385	3.02755
ZMYND10	3	complement(50378541..50384283)	3.03005	-7.42843	-172.258	0.00146042	0.999986	1	ENSG00000004838		0	482.493	0	2.43375	0	8.91436	0	1.28318	4.45718	0.641592
ABCB5	7	20654830..20816658	0.289835	-1.72631	-3.30881	0.280823	0.999986	1	ENSG00000004846		33.9303	10.7157	11.4618	4.21602	5.0845	3.42166	3.51876	2.07588	4.25308	2.79732
ARX	X	complement(25021811..25034065)	0	#NUM!	#NUM!	#NUM!	#NUM!	#NUM!	ENSG00000004848		0	0	0	0	0	0	0	0	0	0
SLC25A13	7	complement(95749532..95951459)	0.335209	4.17744	18.094	0.047267	0.999986	1	ENSG00000004864		0	2.67374	15.3994	57.8577	0	1.41886	3.9448	5.85444	0.709428	4.89962
ST7	7	116593292..116870157	0.599443	1.03143	2.04405	0.566791	0.999986	1	ENSG00000004866		6.35283	52.9671	12.1057	117.222	2.6674	5.72702	3.59762	6.8731	4.19721	5.23536
CDC27	17	complement(45195069..45266788)	35.8819	1.3244	2.50428	0.533343	0.999986	1	ENSG00000004897		1196.72	1590.27	3652.66	4406.63	10.2249	10.6351	11.8347	12.1055	10.43	11.9701
SLC4A1	17	complement(42325753..42345509)	0.229933	0.414865	1.33317	0.809153	0.999986	1	ENSG00000004939		5.40077	26.267	50.9429	3.69091	2.43316	4.71518	5.67081	1.88398	3.57417	3.77739
CALCR	7	complement(93053799..93204042)	0.061739	-0.611886	-1.52826	0.750069	0.999986	1	ENSG00000004948		0	9.83108	8.08887	0	0	3.29735	3.01594	0	1.64867	1.50797
HCCS	X	11129421..11141198	0.160409	-2.59781	-6.05367	0.214454	0.999986	1	ENSG00000004961		24.4573	0	3.49536	0	4.61219	0	1.80544	0	2.3061	0.902721
DVL2	17	complement(7128660..7137864)	0.236797	2.87456	7.33379	0.12577	0.999986	1	ENSG00000004975		0	5.56237	7.62773	43.7694	0	2.4757	2.93125	5.45185	1.23785	4.19155
PRSS22	16	complement(2902728..2908171)	0.196144	-4.98667	-31.7058	0.108839	0.999986	1	ENSG00000005001		29.9056	0	0	0	4.90234	0	0	0	2.45117	0
UPF1	19	18942747..18979045	0.0797708	-0.982369	-1.97571	0.540374	0.999986	1	ENSG00000005007		6.64043	5.76718	3.79612	3.40358	2.73128	2.52787	1.92453	1.76705	2.62957	1.84579
SKAP2	7	complement(26706681..27034858)	0.0246877	1.19896	2.29574	0.555934	0.999986	1	ENSG00000005020		0	1.79702	5.91425	0	0	0.845607	2.5642	0	0.422804	1.2821
SLC25A5	X	118602363..118605282	0.499408	-1.80139	-3.48556	0.342093	0.999986	1	ENSG00000005022		76.1436	0	10.8822	13.0092	6.25065	0	3.4439	3.70146	3.12533	3.57268
CCDC109B	4	110481361..110609874	0.378477	2.25164	4.76224	0.219285	0.999986	1	ENSG00000005059		16.0505	0	13.7634	68.5562	4.00455	0	3.78276	6.09922	2.00227	4.94099
HOXA11	7	complement(27221129..27224842)	0.158092	0.892742	1.8567	0.619687	0.999986	1	ENSG00000005073		0	12.8993	14.1511	21.1463	0	3.68922	3.82285	4.40234	1.84461	4.11259
POLR2J	7	complement(102113565..102119354)	0.194676	0.358616	1.2822	0.855008	0.999986	1	ENSG00000005075		29.6818	0	42.4203	0	4.89151	0	5.40668	0	2.44575	2.70334
DHX33	17	complement(5344232..5372380)	1.43927	-5.03641	-32.8178	0.00534187	0.999986	1	ENSG00000005100		128.862	94.6007	5.55972	1.6616	7.00968	6.56378	2.47501	0.732574	6.78673	1.60379
MEOX1	17	complement(41717756..41739322)	0.437236	-1.28079	-2.42973	0.509652	0.999986	1	ENSG00000005102		0	69.6238	36.1803	0	0	6.12151	5.17713	0	3.06075	2.58857
THSD7A	7	complement(11409984..11871824)	1.00091	-3.21253	-9.26973	0.104922	0.999986	1	ENSG00000005108		1.30705	158.015	0.7472	16.9717	0.386317	7.30392	-0.420433	4.08506	3.84512	1.83231
LIG3	17	33307513..33332083	0.668637	3.04345	8.24462	0.0815857	0.999986	1	ENSG00000005156		8.66319	7.22298	36.6483	110.121	3.1149	2.85259	5.19567	6.78294	2.98375	5.98931
RPAP3	12	complement(48057070..48099844)	0.0509557	1.34963	2.54847	0.516441	0.999986	1	ENSG00000005175		4.27069	0	12.2071	0	2.09447	0	3.60965	0	1.04724	1.80482
ACSM3	16	20621565..20808903	0.053494	4.57209	23.7869	0.21547	0.999986	1	ENSG00000005187		0	0	12.8152	0	0	0	3.67978	0	0	1.83989
AC004381.6	16	20817751..20860987	0.261075	0.490817	1.40524	0.783799	0.999986	1	ENSG00000005189		34.7286	2.41293	3.97065	52.2141	5.11805	1.27079	1.98937	5.70637	3.19442	3.84787
CIAPIN1	16	complement(57462081..57481440)	0.988134	4.5688	23.7327	0.0184205	0.999986	1	ENSG00000005194		8.13732	0	193.052	38.9276	3.02455	0	7.59284	5.28272	1.51228	6.43778
SPPL2B	19	2328614..2355099	0.0288069	1.6595	3.15908	0.433759	0.999986	1	ENSG00000005206		0	1.39791	6.90107	0	0	0.48327	2.78682	0	0.241635	1.39341
FAM214B	9	complement(35104109..35116338)	0.834123	3.13689	8.79629	0.0735795	0.999986	1	ENSG00000005238		4.45528	12.382	145.176	48.7161	2.15551	3.63018	7.18165	5.60633	2.89285	6.39399
COPZ2	17	complement(46103533..46115392)	0.0553368	3.43652	10.8267	0.326994	0.999986	1	ENSG00000005243		0	0	13.2566	0	0	0	3.72864	0	0	1.86432
PRKAR2B	7	106685094..106802256	0.0369418	3.81829	14.1065	0.279528	0.999986	1	ENSG00000005249		0	0	3.7803	4.51918	0	0	1.9185	2.17606	0	2.04728
MSL3	X	11776278..11793870	0.0191853	-1.39963	-2.63834	0.476924	0.999986	1	ENSG00000005302		0	3.05499	1.2568	0	0	1.61117	0.329757	0	0.805584	0.164878
CREBBP	16	complement(3775055..3930727)	0.411579	-3.39789	-10.5407	0.0457604	0.999986	1	ENSG00000005339		16.1075	48.7156	3.24993	3.88516	4.00966	5.60631	1.70041	1.95797	4.80799	1.82919
BZRAP1	17	complement(56378592..56406152)	0.0928198	-2.15186	-4.44402	0.202114	0.999986	1	ENSG00000005379		3.27115	11.3639	2.80502	1.11776	1.7098	3.50639	1.48801	0.160609	2.60809	0.82431
MPO	17	complement(56347217..56358296)	0.18097	-1.93987	-3.83671	0.307298	0.999986	1	ENSG00000005381		27.5921	0	2.25336	5.38759	4.78618	0	1.17208	2.42964	2.39309	1.80086
PON1	7	complement(94926988..95025673)	0.761951	-3.41283	-10.6504	0.045916	0.999986	1	ENSG00000005421		71.6713	46.4772	5.46296	6.53074	6.16332	5.53845	2.44968	2.70725	5.85089	2.57846
GCFC2	2	complement(75879126..75938115)	0.0646109	0.191278	1.14177	0.91198	0.999986	1	ENSG00000005436		0	9.07553	7.46722	7.14139	0	3.18198	2.90057	2.8362	1.59099	2.86839
WDR54	2	74648805..74652882	0.065344	-1.94093	-3.83953	0.360821	0.999986	1	ENSG00000005448		0	10.4051	0	3.41151	0	3.37922	0	1.77041	1.68961	0.885205
CROT	7	86974997..87029111	0.225602	-2.05083	-4.14343	0.225651	0.999986	1	ENSG00000005469		28.6743	5.97684	3.27844	5.87884	4.84169	2.57938	1.71301	2.55553	3.71053	2.13427
ABCB4	7	complement(87031013..87109751)	0.118516	0.692	1.61552	0.677216	0.999986	1	ENSG00000005471		1.90512	10.5893	15.2473	11.7177	0.929878	3.40454	3.93048	3.55061	2.16721	3.74055
KMT2E	7	104654626..104754808	0.0980012	0.23367	1.17582	0.885343	0.999986	1	ENSG00000005483		7.7365	7.5254	16.8063	4.22973	2.95168	2.91177	4.07093	2.08056	2.93172	3.07575
RHBDD2	7	75471920..75518244	0.45203	6.58942	96.2969	0.0695079	0.999986	1	ENSG00000005486		0	0	76.9022	27.9797	0	0	6.26495	4.80631	0	5.53563
SOX8	16	1031808..1036979	0.0614964	4.57209	23.7869	0.21544	0.999986	1	ENSG00000005513		0	0	14.7323	0	0	0	3.88091	0	0	1.94045
IBTK	6	complement(82879700..82957471)	0.0893458	0.135927	1.0988	0.932715	0.999986	1	ENSG00000005700		4.91066	9.09842	11.2291	7.83059	2.29592	3.18562	3.48917	2.96912	2.74077	3.22914
ZNF195	11	complement(3360491..3400448)	0.312192	0.621815	1.53881	0.720351	0.999986	1	ENSG00000005801		12.5126	27.82	5.72247	61.5686	3.64532	4.79805	2.51664	5.94412	4.22168	4.23038
MYCBP2	13	complement(77618792..77901185)	0.226874	2.78457	6.89029	0.109121	0.999986	1	ENSG00000005810		5.37299	1.24438	9.72663	39.7792	2.42573	0.315424	3.28194	5.31394	1.37057	4.29794
FBXL3	13	complement(77566740..77601330)	0.0464488	1.74915	3.36161	0.386104	0.999986	1	ENSG00000005812		3.06965	0	8.7741	2.09781	1.61807	0	3.13325	1.06888	0.809037	2.10107
ITGAL	16	30483979..30534506	0.0105281	2.91685	7.55197	0.392041	0.999986	1	ENSG00000005844		0	0	2.52215	0	0	0	1.33465	0	0	0.667326
PDK2	17	48172101..48189516	0.284714	-1.4097	-2.65681	0.422617	0.999986	1	ENSG00000005882		41.6769	1.80981	16.3799	3.56027	5.38118	0.855837	4.03386	1.83199	3.11851	2.93292
ITGA3	17	48133332..48167845	0.0689216	0.339026	1.2649	0.841028	0.999986	1	ENSG00000005884		9.27435	1.28876	7.42259	6.33813	3.21325	0.365979	2.89192	2.66406	1.78961	2.77799
ZFX	X	24167290..24234372	0.110336	0.174457	1.12854	0.920252	0.999986	1	ENSG00000005889		3.15966	14.2696	24.3848	1.07966	1.65977	3.83487	4.60791	0.110582	2.74732	2.35924
LAMP2	X	complement(119561682..119603220)	0.0221807	-1.39963	-2.63834	0.476503	0.999986	1	ENSG00000005893		0	3.53198	1.45303	0	0	1.82048	0.539064	0	0.910238	0.269532
GGNBP2	17	34900737..34946278	0.198025	1.2193	2.32834	0.487262	0.999986	1	ENSG00000005955		1.46746	14.2742	15.9391	28.0804	0.553323	3.83534	3.9945	4.81149	2.19433	4.40299
ITGA2B	17	complement(42449548..42466873)	0.0617578	-2.64268	-6.24493	0.183193	0.999986	1	ENSG00000005961		2.57196	7.14794	1.47031	0	1.36287	2.83753	0.556116	0	2.1002	0.278058
ASB4	7	95107756..95169544	0.284857	3.37999	10.4107	0.0751169	0.999986	1	ENSG00000005981		0	4.30817	15.9511	46.6129	0	2.10707	3.99559	5.54266	1.05354	4.76912
GDE1	16	complement(19513015..19533467)	0.439482	1.16553	2.24315	0.496818	0.999986	1	ENSG00000006007		32.3593	6.74494	25.8983	70.7664	5.01611	2.75381	4.69479	6.14499	3.88496	5.41989
C19orf60	19	18699495..18703146	0.473243	-2.96249	-7.79467	0.13023	0.999986	1	ENSG00000006015		72.1543	0	10.9996	0	6.17301	0	3.45937	0	3.08651	1.72969
CRLF1	19	complement(18683030..18718551)	0.0264272	0.298396	1.22978	0.866368	0.999986	1	ENSG00000006016		0	3.2868	2.70433	3.23291	0	1.71668	1.43527	1.69283	0.858341	1.56405
OSBPL7	17	complement(45884738..45899200)	0.130319	1.09117	2.13047	0.536768	0.999986	1	ENSG00000006025		4.34478	7.54683	1.24189	26.7232	2.11928	2.91587	0.312532	4.74002	2.51758	2.52627
TMEM98	17	31254928..31272124	0.368881	2.59717	6.05097	0.133664	0.999986	1	ENSG00000006042		0	9.56194	44.0576	39.5017	0	3.2573	5.46132	5.30384	1.62865	5.38258
YBX2	17	complement(7191571..7197934)	1.00628	5.31306	39.7548	0.00932531	0.999986	1	ENSG00000006047		0	4.29604	15.9062	200.716	0	2.10301	3.99152	7.64901	1.0515	5.82027
KRT33A	17	complement(39502344..39507064)	0.0709997	2.98194	7.90049	0.401127	0.999986	1	ENSG00000006059		0	0	0	15.1623	0	0	0	3.92241	0	1.96121
MAP3K14	17	complement(43340488..43394414)	0.0485539	-0.986136	-1.98087	0.607931	0.999986	1	ENSG00000006062		0	7.73153	4.77105	0	0	2.95075	2.25431	0	1.47538	1.12715
ABCC8	11	complement(17414432..17498449)	0.0316069	0.872046	1.83026	0.638373	0.999986	1	ENSG00000006071		0	2.90258	5.9705	1.42749	0	1.53733	2.57785	0.513484	0.768667	1.54567
CCL18	17	34391640..34399392	0.577542	0.48968	1.40413	0.781793	0.999986	1	ENSG00000006074		71.538	7.10061	122.688	13.9684	6.16064	2.82794	6.93885	3.80409	4.49429	5.37147
CCL3	17	complement(34415602..34417515)	0	#NUM!	#NUM!	#NUM!	#NUM!	#NUM!	ENSG00000006075		0	0	0	0	0	0	0	0	0	0
SYNRG	17	complement(35874900..35969544)	0.250958	-0.170458	-1.12542	0.921247	0.999986	1	ENSG00000006114		4.99998	34.7396	11.4333	28.0195	2.32192	5.11851	3.51517	4.80836	3.72022	4.16176
CACNG3	16	24266874..24374122	0.181813	-0.97286	-1.96273	0.592879	0.999986	1	ENSG00000006116		18.4934	9.63688	0	15.7981	4.20894	3.26857	0	3.98168	3.73875	1.99084
TMEM132A	11	60691935..60704631	0.0469645	0.892158	1.85595	0.618698	0.999986	1	ENSG00000006118		0	4.09279	6.73498	4.02569	0	2.03308	2.75167	2.00923	1.01654	2.38045
AP2B1	17	33905065..34053436	0.751777	-1.21895	-2.32778	0.515945	0.999986	1	ENSG00000006125		54.9324	62.3391	65.9465	0	5.77959	5.96207	6.04322	0	5.87083	3.02161
TAC1	7	97361220..97369784	0.0422444	0.298396	1.22978	0.866476	0.999986	1	ENSG00000006128		0	5.254	4.32292	5.16786	0	2.39342	2.11201	2.36957	1.19671	2.24079
ZNF263	16	3313743..3351401	0.0801725	-0.769499	-1.70468	0.627965	0.999986	1	ENSG00000006194		3.06076	9.56973	6.12409	3.13761	1.61389	3.25848	2.6145	1.64967	2.43618	2.13208
CX3CL1	16	57406370..57418960	1.9731	-3.75592	-13.5097	0.0564098	0.999986	1	ENSG00000006210		2.38625	311.696	27.2829	1.63077	1.25475	8.284	4.76992	0.705557	4.76937	2.73774
SPATA20	17	48620419..48633213	0.260368	0.749982	1.68177	0.674958	0.999986	1	ENSG00000006282		0	28.4119	56.1047	5.58922	0	4.82843	5.81005	2.48265	2.41421	4.14635
CACNA1G	17	48638429..48704835	0.196748	1.36212	2.57062	0.425679	0.999986	1	ENSG00000006283		7.35242	7.15181	36.9877	9.04442	2.87822	2.83831	5.20897	3.17703	2.85826	4.193
TNFRSF12A	16	3068446..3072384	0.471929	-2.02567	-4.07182	0.291618	0.999986	1	ENSG00000006327		0	75.1482	22.0824	0	0	6.23167	4.46483	0	3.11583	2.23241
DLX6	7	96634860..96640351	0.0428806	0.321854	1.24994	0.85662	0.999986	1	ENSG00000006377		0	5.75214	7.09916	2.82891	0	2.5241	2.82765	1.50025	1.26205	2.16395
MAP3K9	14	complement(71189243..71276251)	0.265187	1.63559	3.10714	0.33314	0.999986	1	ENSG00000006432		6.916	8.80955	54.6923	7.87738	2.78994	3.13907	5.77327	2.97772	2.9645	4.37549
RALA	7	39663082..39747723	0.161742	-3.14769	-8.86238	0.117971	0.999986	1	ENSG00000006451		19.4774	5.41313	2.22692	0	4.28373	2.43646	1.15505	0	3.3601	0.577525
BAIAP2L1	7	complement(97920963..98030380)	0.155801	-0.0201697	-1.01408	0.991047	0.999986	1	ENSG00000006453		0	24.8092	5.10317	22.3689	0	4.63281	2.35139	4.48342	2.3164	3.41741
KDM7A	7	complement(139784546..139876835)	0.565963	-0.540554	-1.45453	0.776234	0.999986	1	ENSG00000006459		83.2695	3.15574	1.731	62.0801	6.37972	1.65798	0.791606	5.95606	4.01885	3.37383
ETV1	7	complement(13930853..14031050)	0.12875	0.214471	1.16028	0.895867	0.999986	1	ENSG00000006468		8.84386	11.2652	8.42625	19.1391	3.14468	3.49381	3.07489	4.25845	3.31924	3.66667
AGK	7	141250989..141355044	0.0659946	0.644242	1.56292	0.72535	0.999986	1	ENSG00000006530		8.72273	0	12.4663	2.98058	3.12478	0	3.63996	1.57559	1.56239	2.60777
ALDH3B1	11	67776048..67796744	0.136574	-0.218801	-1.16377	0.89648	0.999986	1	ENSG00000006534		10.7816	10.4874	20.9558	1.47363	3.43049	3.39058	4.38928	0.559377	3.41054	2.47433
TTC22	1	complement(55245385..55266940)	0.340029	-1.9932	-3.98118	0.22229	0.999986	1	ENSG00000006555		37.726	14.7442	6.73961	8.05691	5.23749	3.88207	2.75267	3.01023	4.55978	2.88145
PHTF2	7	77428122..77586818	0.105505	1.57583	2.98106	0.360419	0.999986	1	ENSG00000006576		0	5.74647	15.13	9.0436	0	2.52268	3.91934	3.1769	1.26134	3.54812
CCL26	7	complement(75398851..75419214)	0.386051	0.906807	1.87489	0.646247	0.999986	1	ENSG00000006606		40.4446	0	92.4835	0	5.33787	0	6.53112	0	2.66894	3.26556
FARP2	2	242295658..242434256	2.48787	2.29219	4.898	0.267981	0.999986	1	ENSG00000006607		41.6035	54.3707	349.956	219.333	5.37863	5.76476	8.45103	7.77698	5.5717	8.114
USH1C	11	complement(17515442..17565963)	0.0372423	-0.0599205	-1.04241	0.973214	0.999986	1	ENSG00000006611		3.40982	2.36913	5.84786	0	1.7697	1.24436	2.54791	0	1.50703	1.27395
GGCT	7	complement(30536237..30591095)	0.639006	-6.37988	-83.2788	0.0450786	0.999986	1	ENSG00000006625		97.4279	0	0	0	6.60626	0	0	0	3.30313	0
DBF4	7	87505531..87538856	0.215752	2.94885	7.72132	0.120957	0.999986	1	ENSG00000006634		0	4.32885	44.5214	6.38681	0	2.11398	5.47643	2.6751	1.05699	4.07576
TBXA2R	19	complement(3594504..3606838)	0.595519	2.37533	5.18853	0.189269	0.999986	1	ENSG00000006638		25.5584	0	64.2881	69.8669	4.67573	0	6.00648	6.12654	2.33786	6.06651
IFRD1	7	112063023..112121072	0.170374	3.96559	15.6229	0.0531182	0.999986	1	ENSG00000006652		2.20289	0	23.9271	15.0547	1.1394	0	4.58058	3.91214	0.569699	4.24636
LGALS14	19	40194946..40200084	0	#NUM!	#NUM!	#NUM!	#NUM!	#NUM!	ENSG00000006659		0	0	0	0	0	0	0	0	0	0
COX10	17	13972813..14111994	0.687362	-0.58147	-1.49637	0.749894	0.999986	1	ENSG00000006695		0	109.453	41.1686	43.0633	0	6.77417	5.36347	5.42839	3.38708	5.39593
GTF2IRD1	7	73868120..74016931	0.638586	1.10951	2.15773	0.520351	0.999986	1	ENSG00000006704		41.7454	13.739	124.347	25.526	5.38355	3.7802	6.95822	4.67389	4.58188	5.81606
PAF1	19	complement(39876492..39881835)	0.025539	2.91685	7.55197	0.392041	0.999986	1	ENSG00000006712		0	0	6.11819	0	0	0	2.61311	0	0	1.30655
VPS41	7	complement(38762563..38971994)	0.4935	2.24019	4.72458	0.236813	0.999986	1	ENSG00000006715		7.32057	11.4442	118.224	0	2.87196	3.51654	6.88538	0	3.19425	3.44269
ARHGAP44	17	12692856..12894960	0.014748	2.91715	7.5535	0.39199	0.999986	1	ENSG00000006740		0	0	1.50918	1.80416	0	0	0.593769	0.851331	0	0.72255
ELAC2	17	complement(12895708..12921504)	0.102268	1.39409	2.62822	0.39927	0.999986	1	ENSG00000006744		2.25011	4.6901	14.1495	9.2264	1.16999	2.22962	3.82268	3.20577	1.69981	3.51422
SCIN	7	12610203..12693228	0.166713	-1.38941	-2.61972	0.391565	0.999986	1	ENSG00000006747		8.48471	17.6854	8.08406	3.86566	3.08486	4.14449	3.01508	1.95071	3.61468	2.4829
ARSD	X	complement(2822011..2847392)	0.137377	-4.07344	-16.8355	0.0508673	0.999986	1	ENSG00000006756		2.03086	19.7545	1.16098	0	1.02209	4.30411	0.215339	0	2.6631	0.10767
PNPLA4	X	complement(7866288..7895780)	0.710239	3.89793	14.9071	0.050352	0.999986	1	ENSG00000006757		0	8.64826	4.74378	147.445	0	3.11241	2.24604	7.20404	1.55621	4.72504
MYH13	17	complement(10201401..10276447)	0.160071	2.57509	5.95908	0.17337	0.999986	1	ENSG00000006788		0	4.68862	3.85773	30.745	0	2.22916	1.94775	4.94228	1.11458	3.44502
ADIPOR2	12	1797740..1897844	0.123962	1.55193	2.93209	0.343611	0.999986	1	ENSG00000006831		2.42888	5.06272	16.6621	11.6193	1.28029	2.33991	4.0585	3.53846	1.8101	3.79848
CDKL3	5	complement(133541305..133706738)	0.059285	-0.600927	-1.51669	0.727447	0.999986	1	ENSG00000006837		3.87855	5.3896	2.21724	5.30123	1.95552	2.43018	1.14877	2.40633	2.19285	1.77755
UPP2	2	158733214..158992666	0.15058	5.30319	39.4837	0.148807	0.999986	1	ENSG00000007001		0	0	2.76012	29.6964	0	0	1.46473	4.89222	0	3.17847
PRSS21	16	2867164..2876305	0.251188	-5.19763	-36.6979	0.0951749	0.999986	1	ENSG00000007038		0	39.9982	0	0	0	5.32186	0	0	2.66093	0
MARK4	19	45582546..45808541	0.13573	-2.13885	-4.4041	0.235335	0.999986	1	ENSG00000007047		19.27	1.48764	3.67202	1.46325	4.26829	0.573022	1.87657	0.549172	2.42065	1.21287
PROM1	4	complement(15964699..16086001)	0.0626542	5.31895	39.9176	0.144282	0.999986	1	ENSG00000007062		0	0	3.27997	10.4562	0	0	1.71368	3.38628	0	2.54998
CCDC124	19	18043825..18054800	0.056409	-2.61759	-6.13724	0.371387	0.999986	1	ENSG00000007080		8.60056	0	0	0	3.10443	0	0	0	1.55222	0
CEACAM21	19	42055886..42093197	0.088445	3.99722	15.9692	0.271047	0.999986	1	ENSG00000007129		0	0	21.1881	0	0	0	4.40518	0	0	2.20259
PAFAH1B1	17	2496504..2588909	0.314659	-2.48572	-5.60113	0.133832	0.999986	1	ENSG00000007168		28.1077	20.7497	4.01706	6.00278	4.81289	4.37502	2.00614	2.58563	4.59395	2.29589
NOS2	17	complement(26083792..26127525)	0.0149173	-0.521942	-1.43589	0.799919	0.999986	1	ENSG00000007171		0	2.37537	0	2.33643	0	1.24815	0	1.2243	0.624077	0.612152
DNAH9	17	11501748..11873065	0.189393	1.59738	3.02593	0.342847	0.999986	1	ENSG00000007174		2.52243	9.34705	12.4973	29.3052	1.33481	3.22451	3.64354	4.87309	2.27966	4.25831
KIAA0100	17	complement(26941458..26972472)	0.269733	1.45372	2.73914	0.374203	0.999986	1	ENSG00000007202		7.7298	10.7413	46.8401	15.8477	2.95043	3.42509	5.54967	3.9862	3.18776	4.76794
SLC13A2	17	26800311..26824799	0.0290263	-0.522525	-1.43647	0.798622	0.999986	1	ENSG00000007216		4.42558	0	2.52997	0	2.14587	0	1.33912	0	1.07293	0.669559
GAS7	17	complement(9813926..10101868)	2.15886	-3.07954	-8.45346	0.122433	0.999986	1	ENSG00000007237		233.237	100.178	33.1315	14.4905	7.86565	6.64642	5.05013	3.85703	7.25604	4.45358
TRAPPC6A	19	complement(45666186..45681495)	0.0489693	2.09681	4.27762	0.550002	0.999986	1	ENSG00000007255		0	0	0	10.4576	0	0	0	3.38648	0	1.69324
MATK	19	complement(3777971..3802127)	0.0110412	2.09681	4.27762	0.550002	0.999986	1	ENSG00000007264		0	0	0	2.35788	0	0	0	1.23749	0	0.618746
CEACAM7	19	complement(42177235..42210895)	0.377358	1.99296	3.98052	0.276323	0.999986	1	ENSG00000007306		5.38956	11.2339	86.269	3.68325	2.43017	3.48979	6.43077	1.88098	2.95998	4.15587
CD79B	17	complement(62006100..62009714)	2.86101	-8.49118	-359.833	0.00594469	0.999986	1	ENSG00000007312		168.815	279.267	0	0	7.3993	8.1255	0	0	7.7624	0
SCN4A	17	complement(62015914..62050278)	0.200529	-4.74424	-26.8016	0.0198509	0.999986	1	ENSG00000007314		25.9675	4.81123	0.989653	0	4.69864	2.26641	-0.0150053	0	3.48252	-0.00750266
ST7L	1	complement(113066140..113163447)	0.184326	-1.49544	-2.8195	0.409987	0.999986	1	ENSG00000007341		0	29.3514	3.01874	8.42047	0	4.87536	1.59395	3.0739	2.43768	2.33392
TKTL1	X	153524024..153558700	0.307854	-2.11081	-4.31934	0.285733	0.999986	1	ENSG00000007350		46.9379	0	13.4164	0	5.55268	0	3.74593	0	2.77634	1.87297
PAX6	11	complement(31806340..31839509)	0.477683	4.2749	19.3586	0.0178947	0.999986	1	ENSG00000007372		1.93245	2.68532	33.6939	71.9751	0.95043	1.42509	5.07442	6.16943	1.18776	5.62192
RPUSD1	16	complement(834974..838397)	0.473437	-6.48699	-89.6972	0.0417355	0.999986	1	ENSG00000007376		72.1838	0	0	0	6.1736	0	0	0	3.0868	0
RHBDF1	16	complement(108058..126354)	0.109846	-0.410788	-1.32941	0.820144	0.999986	1	ENSG00000007384		0	17.4914	12.7926	3.82324	0	4.12857	3.67724	1.9348	2.06429	2.80602
LUC7L	16	complement(238968..279462)	0.0939058	1.29141	2.44767	0.466377	0.999986	1	ENSG00000007392		0	6.42458	17.1797	4.73944	0	2.6836	4.10263	2.24472	1.3418	3.17367
CACNA2D2	3	complement(50400233..50541675)	0.0341879	0.330454	1.25741	0.855608	0.999986	1	ENSG00000007402		0	4.7094	6.45804	1.54406	0	2.23554	2.6911	0.626729	1.11777	1.65891
BAIAP3	16	1383602..1399439	0	#NUM!	#NUM!	#NUM!	#NUM!	#NUM!	ENSG00000007516		0	0	0	0	0	0	0	0	0	0
TSR3	16	complement(1399241..1401912)	1.00391	-6.3673	-82.5558	0.0371943	0.999986	1	ENSG00000007520		114.859	39.9017	0	0	6.84372	5.31838	0	0	6.08105	0
PIGQ	16	616995..634136	0.0181379	-3.4947	-11.2722	0.228596	0.999986	1	ENSG00000007541		0	2.88821	0	0	0	1.53018	0	0	0.765088	0
CRAMP1L	16	1662326..1727909	1.04818	-4.31112	-19.8508	0.0234056	0.999986	1	ENSG00000007545		157.56	2.35423	1.93703	6.9469	7.29975	1.23526	0.953845	2.79637	4.26751	1.87511
TEAD3	6	complement(35441374..35464853)	0.0716442	-4.03658	-16.4109	0.168914	0.999986	1	ENSG00000007866		4.68711	6.51317	0	0	2.2287	2.70336	0	0	2.46603	0
SELE	1	complement(169691781..169733846)	0.6732	3.01073	8.05972	0.0776299	0.999986	1	ENSG00000007908		12.4526	4.32602	72.9674	78.7191	3.63838	2.11304	6.18918	6.29864	2.87571	6.24391
DNAJC11	1	complement(6694228..6761984)	0.0264768	0.321561	1.24968	0.865393	0.999986	1	ENSG00000007923		0	3.8545	6.34285	0	0	1.94654	2.66513	0	0.973272	1.33257
FMO3	1	171060018..171086959	0.0899432	-1.79585	-3.4722	0.335481	0.999986	1	ENSG00000007933		0	14.3222	2.35682	2.81748	0	3.84018	1.23684	1.4944	1.92009	1.36562
MYLIP	6	16129356..16148479	0.262705	6.12474	69.7798	0.0908837	0.999986	1	ENSG00000007944		0	0	37.6734	22.5184	0	0	5.23547	4.49304	0	4.86425
NOX1	X	complement(100098313..100129334)	0.252297	1.30891	2.47755	0.43433	0.999986	1	ENSG00000007952		5.64529	11.767	25.8179	30.8641	2.49705	3.55667	4.6903	4.94786	3.02686	4.81908
E2F2	1	complement(23832922..23857712)	0.177227	2.93215	7.63249	0.115097	0.999986	1	ENSG00000007968		0	3.63553	28.417	12.5157	0	1.86217	4.82868	3.64567	0.931084	4.23718
[truncated: 57,572 more rows]

## Sheet: I-MDSC Upregulated
Name	07NT IMC	08NT IMC	07TT IMC	08TT IMC	07NT IMC log2	08NT IMC log2	07TT IMC log2	08TT IMC log2	Mean NT IMC	Mean TT IMC	Log₂ fold change	Fold change	P-value
[truncated: 288 more rows]

[truncated: 7 more sheets: I-MDSC Downregulated, PMN-MDSC vs APC, PMN-MDSC vs APC analysis, I-MDSC vs APC, I-MDSC vs APC analysis, PMN- vs I-MDSC, PMN- vs I-MDSC analysis]
