# Supplementary material for: Transcriptomic profiling disclosed the role of DNA methylation and histone modifications in tumor-infiltrating myeloid-derived suppressor cell subsets in colorectal cancer
Source: Clin Epigenetics. 2020 Jan 15;12:13. doi: 10.1186/s13148-020-0808-9 (PMC6964037; doi:10.1186/s13148-020-0808-9)
Supplement: Supplementary file 3 — Additional file 3: Table S2.: DAVID analysis [file 13148_2020_808_MOESM3_ESM.xlsx]

## Sheet: PMN-MDSC NT vs TT Up Keyword
Category	Term	Count	%	PValue	Genes	List Total	Pop Hits	Pop Total	Fold Enrichment	Bonferroni	Benjamini	FDR
UP_SEQ_FEATURE	mutagenesis site	73	13.0125	0.0161675	NBN, SEPHS1, IL16, GNPNAT1, LGMN, PKMYT1, CDCP1, LATS1, IQGAP1, CANT1, AKR1C3, MAP1LC3C, ACSS1, GAB2, INCENP, MS4A1, RALB, TRPV4, TLK2, ZYX, ZFYVE1, PABPN1, PRAME, ACADM, RAD51, TAF10, ZDHHC17, CCR5, PRDX6, EIF5AL1, CTSE, PDE9A, TRAPPC3, STK16, USP6, HSD17B12, OAS1, RFFL, UBE3C, WT1, KCNMB2, IL12RB2, BCL2, DDX19B, GP1BA, EIF3M, RAD51AP2, RAD51AP1, VHL, TBC1D10A, PSAP, FSCN1, BRIP1, MAPK11, EPHA2,…	515	2191	20063	1.29798	1	1	23.5235
UP_SEQ_FEATURE	transmembrane region	151	26.9162	0.0211108	HGSNAT, SLC22A16, SERTM1, ADCY8, SLC22A15, LPAR4, OR5L2, TNFSF14, LPAR3, LPAR1, SLC7A6, IL17RB, LILRA1, SLC2A2, ST3GAL6, CREB3L2, MS4A1, AUP1, CLRN1, ATRNL1, GPR135, SLC34A1, TMEM126B, SLC22A20, HLA-DQA2, TMEM150B, CLEC4M, SLC25A30, TMEM133, CCR6, CCR5, PEX26, SLC25A38, VAMP4, OR2D2, TMPRSS11A, SLITRK5, ARL6IP1, RTP2, IL1R2, SLC38A9, IFITM2, SLC2A14, IFITM3, HSD17B12, KCNMB2, IL12RB2, KIAA1024L, …	515	5056	20063	1.16348	1	1	29.6063
UP_SEQ_FEATURE	lipid moiety-binding region:S-palmitoyl cysteine	11	1.96078	0.0212061	STK16, NRAS, GAD2, CCR5, HRH2, RGS4, ADRA1A, LPAR3, BAALC, LPAR1, TRAPPC3	515	185	20063	2.31638	1	0.999949	29.719
UP_SEQ_FEATURE	metal ion-binding site:Magnesium 2; via carbonyl oxygen	3	0.534759	0.0364796	ADCY9, ADCY8, ADCY10	515	12	20063	9.73932	1	0.999997	45.7432
UP_SEQ_FEATURE	domain:J	5	0.891266	0.0439018	DNAJB8, DNAJC27, DNAJB2, DNAJC3, SEC63	515	52	20063	3.74589	1	0.999996	52.2255
UP_SEQ_FEATURE	region of interest:Interaction with RAD51	2	0.356506	0.0505835	RAD51AP2, RAD51AP1	515	2	20063	38.9573	1	0.999994	57.432
UP_SEQ_FEATURE	topological domain:Cytoplasmic	104	18.5383	0.051378	HGSNAT, ADCY8, OR5L2, LPAR4, TNFSF14, LPAR3, LPAR1, SLC7A6, IL17RB, LILRA1, SLC2A2, ST3GAL6, MS4A1, CREB3L2, AUP1, ATRNL1, GPR135, SLC34A1, SLC22A20, HLA-DQA2, TMEM150B, CLEC4M, CCR6, CCR5, PEX26, OR2D2, VAMP4, TMPRSS11A, SLITRK5, IL1R2, RTP2, SLC2A14, KCNMB2, IL12RB2, ICOS, SNRNP35, GABRE, OR2A5, TLR10, GABRA1, OR5M11, NIPA2, GUCY2C, ABCG4, EPHA2, KCNJ5, BTLA, BFAR, DSG4, ATP2A3, OR11H6, ADRA1A,…	515	3456	20063	1.17233	1	0.99997	58.0144
UP_SEQ_FEATURE	nucleotide phosphate-binding region:FAD	5	0.891266	0.0744095	CYB5R2, ACADM, NOX1, ETFDH, TXNRD1	515	62	20063	3.14172	1	0.999998	71.9798
UP_SEQ_FEATURE	site:Reversibly protonated during proton transport	2	0.356506	0.0749093	ATP5G2, ATP5G1	515	3	20063	25.9715	1	0.999994	72.2278
UP_SEQ_FEATURE	chain:ATP synthase lipid-binding protein, mitochondrial	2	0.356506	0.0749093	ATP5G2, ATP5G1	515	3	20063	25.9715	1	0.999994	72.2278
UP_SEQ_FEATURE	domain:BTB	8	1.42602	0.0775054	ZBTB7B, HIC2, KLHL8, KBTBD7, ZBTB14, KLHL10, KCTD13, SPOP	515	144	20063	2.16429	1	0.999986	73.4827
UP_SEQ_FEATURE	repeat:Kelch 5	5	0.891266	0.0889636	KLHL8, ATRNL1, KBTBD7, KLHL10, KLHDC4	515	66	20063	2.95131	1	0.999992	78.4117
Category	Term	Count	%	PValue	Genes	List Total	Pop Hits	Pop Total	Fold Enrichment	Bonferroni	Benjamini	FDR
UP_KEYWORDS	Membrane	228	40.6417	0.000301905	CCZ1B, TEX101, HGSNAT, SERTM1, ADCY8, LPAR4, LPAR3, LPAR1, GOLGA8B, LILRA1, GAB2, CREB3L2, GNG3, AUP1, CLRN1, PRAME, CYP1A1, ATRNL1, GPR135, SPIRE2, HLA-DQA2, TMEM150B, CLEC4M, TMEM133, CCR6, DOC2A, CCR5, PEX26, OR2D2, TMPRSS11A, RTP2, DNAH10, IL1R2, SERF1A, SLC2A14, HSD17B12, OAS3, RFFL, OCRL, KCNMB2, GAD2, TMEM50A, DMD, FAM162A, CDC42EP4, OR2A5, CCDC80, C10ORF76, GUCY2C, ABCG4, EPHA2, ACPP, KCN…	520	7494	20581	1.20416	0.106517	0.106517	0.416009
UP_KEYWORDS	Alternative splicing	302	53.8324	0.00139986	TEX101, CYP24A1, SPDYE3, CCDC149, VPS51, LPAR1, RNF214, FAM124A, GOLGA8B, LILRA1, GAB2, CLK2, INCENP, CREB3L2, TLK2, BCL7A, AUP1, MATN2, BCL2L15, CLRN1, DDRGK1, CYP1A1, ATRNL1, FAM104B, WNK3, SPIRE2, CLEC4M, VEGFB, DOC2A, SCYL1, PRAM1, PEX26, TMPRSS11A, ADAMTS2, RFESD, TRAPPC3, WFDC2, IL1R2, DNAH10, SERF1A, SLC2A14, HSD17B12, ZNF511, OAS1, RFFL, OCRL, THTPA, DMD, PBRM1, SNRNP35, CDC42EP4, PRPF40B…	520	10587	20581	1.12901	0.406973	0.229917	1.91544
UP_KEYWORDS	Cell membrane	104	18.5383	0.00366459	TEX101, SLC22A16, OR5L2, LPAR4, TNFSF14, LPAR3, LPAR1, SLC7A6, IQGAP1, VCL, IL17RB, GAB2, RALB, MS4A1, GNG3, CLRN1, PRAME, C2CD5, GPR135, SPIRE2, HLA-DQA2, TMEM150B, CLEC4M, CCR6, CCR5, OR2D2, PSCA, IL1R2, RTP2, BBS7, IFITM2, IFITM3, NOSTRIN, RFFL, PDE6C, GAD2, ICOS, DMD, GABRE, OR2A5, GABRA1, OR5M11, NIPA2, GUCY2C, ACPP, EPHA2, DDX58, DSG4, OR11H6, YIPF3, ADRA1A, SMURF2, ANTXR1, SLC5A12, GPR85, …	520	3175	20581	1.29644	0.745741	0.366482	4.94236
UP_KEYWORDS	Palmitate	18	3.20856	0.00373114	STK16, STMN2, IFITM2, IFITM3, LPAR3, BAALC, RFFL, VCL, NRAS, ZDHHC17, GAD2, CCR5, HRH2, RGS4, MS4A1, LRP6, ADRA1A, TRAPPC3	520	324	20581	2.19882	0.751998	0.29431	5.02998
UP_KEYWORDS	Stress response	9	1.60428	0.00379823	HSP90AA4P, RPS6KA5, HSPH1, XBP1, HSPB8, HSP90AA5P, HSPA4, MAPK11, DNAJC3	520	100	20581	3.5621	0.75815	0.247149	5.11824
UP_KEYWORDS	Endoplasmic reticulum	42	7.48663	0.00505718	ARL6IP1, GPR85, HSD17B12, SLC37A4, PKMYT1, MFSD2A, OAS1, COLGALT1, SEC63, CANT1, UGT1A9, TMEM174, XBP1, BCL2, EOGT, CREB3L2, DNAJC3, JPH1, ZFYVE1, OLFM1, AUP1, DDRGK1, CYP1A1, PTPN5, CYP4F11, PI4KB, GUCY2C, HLA-DQA2, BFAR, PSMG1, PLEKHF2, ATP2A3, EIF5AL1, PTP4A1, LRP6, UGT2B4, PDE9A, MBOAT4, ALG13, SLC27A5, TRAPPC3, SEL1L	520	1067	20581	1.55793	0.849096	0.270346	6.76036
UP_KEYWORDS	ATP-binding	51	9.09091	0.00712603	STK16, HSP90AA4P, DNAH10, SEPHS1, ADCY8, OAS3, PKMYT1, OAS1, ACSS2, LATS1, HSPH1, CSNK2A3, ACSS1, CLK2, VWA8, DDX19B, DDX3Y, DHX15, TRPV4, HSPA4, TLK2, PRKAA2, ADCY10, TARSL2, PAPSS2, DCAKD, DDX42, CSNK1A1L, HSP90AA5P, BRIP1, WNK3, MAPK11, PI4KB, DARS2, ABCG4, MCM5, CDKL5, EPHA2, RAD51, DDX58, RPS6KA5, MAP4K4, IKBKE, MAST1, ADCY9, ATP2A3, UBE2K, PANK1, ABCC1, PAPOLG, SLC27A5	520	1391	20581	1.45113	0.930576	0.316873	9.40174
UP_KEYWORDS	Transmembrane	168	29.9465	0.00913626	HGSNAT, SLC22A16, SERTM1, ADCY8, SLC22A15, LPAR4, OR5L2, TNFSF14, LPAR3, LPAR1, CLYBL, SLC7A6, IL17RB, LILRA1, SLC2A2, ST3GAL6, CREB3L2, MS4A1, SMIM5, AUP1, CLRN1, ATRNL1, GPR135, SLC34A1, SLC22A20, TMEM126B, HLA-DQA2, TMEM150B, CLEC4M, SLC25A30, TMEM133, CCR6, CCR5, PEX26, SLC25A38, VAMP4, OR2D2, TMPRSS11A, SLITRK5, ARL6IP1, RTP2, IL1R2, DNAH10, SLC38A9, IFITM2, SLC2A14, SERF1A, IFITM3, HSD17B12…	520	5651	20581	1.17665	0.967401	0.348147	11.9016
UP_KEYWORDS	Transmembrane helix	167	29.7683	0.0105328	HGSNAT, SLC22A16, SERTM1, ADCY8, SLC22A15, LPAR4, OR5L2, TNFSF14, LPAR3, LPAR1, CLYBL, SLC7A6, IL17RB, LILRA1, SLC2A2, ST3GAL6, CREB3L2, MS4A1, SMIM5, AUP1, CLRN1, ATRNL1, GPR135, SLC34A1, SLC22A20, TMEM126B, HLA-DQA2, TMEM150B, CLEC4M, SLC25A30, TMEM133, CCR6, CCR5, PEX26, SLC25A38, VAMP4, OR2D2, TMPRSS11A, SLITRK5, ARL6IP1, RTP2, IL1R2, DNAH10, SLC38A9, IFITM2, SLC2A14, SERF1A, IFITM3, HSD17B12…	520	5634	20581	1.17317	0.980737	0.355217	13.6005
UP_KEYWORDS	Transport	67	11.943	0.0112345	SLC22A16, KCNJ15, SLC22A15, MFSD2A, VPS51, SLC7A6, SLC24A2, APOF, SLC2A2, RANBP6, TRPV4, C2CD5, SLC34A1, SLC22A20, SPIRE2, SLC25A30, SCYL1, STXBP5, SLC26A7, EIF5AL1, PEX26, SLC25A38, FKBP15, TXNRD1, KPNA5, SCN11A, HBG2, TRAPPC3, ZFAND6, AP1M1, BBS7, SLC38A9, SLC2A14, SLC37A4, ATP5G2, SLC19A3, ATP5G1, SEC63, NXT2, KCNMB2, CYB561D1, XBP1, AP3M1, DDX19B, SNF8, ETFDH, SLC39A3, HBB, GABRE, OSBPL2, GAB…	520	1978	20581	1.34064	0.985216	0.343886	14.4427
UP_KEYWORDS	Nucleotide-binding	61	10.8734	0.014038	SEPHS1, ADCY8, PKMYT1, ACSS2, LATS1, CSNK2A3, HSPH1, ACSS1, CLK2, VWA8, RASL10B, RALB, TRPV4, TLK2, ADCY10, TARSL2, HSP90AA5P, WNK3, DARS2, PI4KB, MCM5, CDKL5, RAD51, MAP4K4, DNAJC27, MAST1, PANK1, UBE2K, SLC27A5, ARL4A, HSP90AA4P, STK16, DNAH10, OAS3, OAS1, PDE6C, TUBB, DDX19B, DDX3Y, DHX15, GPSM2, HSPA4, PRKAA2, PAPSS2, DDX42, DCAKD, NIN, CSNK1A1L, BRIP1, MAPK11, GUCY2C, ABCG4, EPHA2, RPS6KA5, …	520	1788	20581	1.35029	0.994873	0.380837	17.7316
UP_KEYWORDS	cAMP biosynthesis	3	0.534759	0.0249776	ADCY9, ADCY8, ADCY10	520	10	20581	11.8737	0.99992	0.54445	29.4765
UP_KEYWORDS	Antiviral defense	8	1.42602	0.0276719	DDX58, IFNA2, IFNA1, IFITM2, IFITM3, OAS3, OAS1, DNAJC3	520	116	20581	2.72958	0.999972	0.552984	32.1199
UP_KEYWORDS	Polymorphism	324	57.754	0.0443617	TEX101, CYP24A1, CDX2, XRCC2, ADCY8, STAT5B, EDN1, LPAR3, LPAR1, FAM92B, FAM124A, LILRA1, GAB2, APOF, INCENP, CREB3L2, TLK2, C15ORF53, BCL7A, MATN2, BCL2L15, CLRN1, DDRGK1, PRAME, ATRNL1, CYP1A1, GPR135, FAM104B, WNK3, HLA-DQA2, TMEM150B, CLEC4M, DOC2A, SCYL1, CCR5, PRAM1, PEX26, VGLL1, WFDC1, OR2D2, TMPRSS11A, ADAMTS2, RTP2, IL1R2, DNAH10, SLC2A14, HSD17B12, OAS3, OAS1, IFNA2, IFNA1, THTPA, GAD2…	520	12043	20581	1.06481	1	0.701486	46.5522
UP_KEYWORDS	Acetylation	102	18.1818	0.0468096	CCZ1B, PKMYT1, VPS51, ACSS2, RNF214, CLYBL, IQGAP1, VCL, KLHL8, WDR75, ACSS1, DAP, AUP1, PABPN1, DTX3L, TRERF1, SLC25A30, MAP4K4, C8ORF59, ABT1, PYGO2, RFESD, ZFAND6, ADHFE1, BBS7, IFITM2, OAS3, THTPA, TUBB, TMEM50A, DDX3Y, PBRM1, C11ORF58, PRPF40B, EIF3M, DDX42, CCDC25, FSCN1, AKAP8L, ROGDI, BRIP1, BPGM, RPS7, DDX58, WDR61, ATP2A3, GLS, YIPF3, DNAJB2, HIST1H3E, SEPHS1, ZNF16, ACOT4, HSPH1, RANBP…	520	3424	20581	1.17904	1	0.696424	48.4117
UP_KEYWORDS	Heme	8	1.42602	0.0500115	CYP24A1, CYB561D1, CYP1A1, CYP11B1, NOX1, CYP4F11, HBG2, HBB	520	132	20581	2.39872	1	0.697616	50.7534
UP_KEYWORDS	Golgi apparatus	29	5.16934	0.0590609	AP1M1, FUT9, GNPNAT1, PKMYT1, VPS51, OCRL, CANT1, TNFRSF1A, GAD2, POMGNT1, GOLGA8B, AP3M1, ST3GAL6, CLASP1, GOLGA5, ZFYVE1, STMN2, PI4KB, HLA-DQA2, COG3, NRAS, ZDHHC17, SGSM1, SCYL1, YIPF3, VAMP4, PDE9A, TRAPPC3, GOLGB1	520	812	20581	1.41353	1	0.737028	56.8494
UP_KEYWORDS	Lipoprotein	30	5.34759	0.062863	STK16, TEX101, IFITM2, IFITM3, LPAR3, RFFL, VCL, GAD2, MAP1LC3C, PDE6C, HRH2, RASL10B, RALB, MS4A1, GNG3, STMN2, BAALC, FAM131B, NRAS, ZDHHC17, CCR5, PRICKLE1, RGS4, PTP4A1, HPCA, LRP6, ADRA1A, PSCA, TRAPPC3, ARL4A	520	852	20581	1.39362	1	0.739566	59.1954
UP_KEYWORDS	Symport	7	1.24777	0.0664941	SLC24A2, SLC12A4, SLC34A1, SLC10A7, MFSD2A, SLC10A3, SLC5A12	520	113	20581	2.45179	1	0.740969	61.3248
UP_KEYWORDS	Disease mutation	77	13.7255	0.0676872	HGSNAT, CYP24A1, NBN, CYP11B1, STAT5B, EDN1, SPINK1, MFSD2A, ZIC1, CANT1, VCL, SPRY2, POMGNT1, TNFRSF11A, SLC2A2, TRPV4, NOBOX, TWIST2, PABPN1, SOX10, CLRN1, ACADM, SLC34A1, DARS2, BBS12, GRHL2, CDKL5, RAD51, BRWD3, XPR1, HSPB8, PEX26, SLC25A38, SCN11A, KLHL10, HBG2, BBS7, NANOS1, SLC37A4, SLC19A3, OCRL, WT1, SEC63, TNFRSF1A, PDE6C, TUBB, ATIC, BCL2, DMD, EOGT, ETFDH, GP1BA, RUNX2, PAPSS2, HBB, G…	520	2550	20581	1.19513	1	0.729402	62.0017
UP_KEYWORDS	Receptor	52	9.26916	0.0739182	GPR85, LPAR4, OR5L2, LPAR3, LPAR1, NR2E1, IL17RB, VN1R4, TNFRSF11A, LILRA1, GPR173, ZP2, GPR135, OR10J3, OR10J1, CLEC4M, OR2W1, OGFRL1, CCR6, CCR5, XPR1, OR5V1, OR2D2, IL1R2, FFAR3, OR1L3, GPRC5B, IL12RB2, TNFRSF1A, HRH2, OR6Y1, GABRE, OR2A5, TLR10, CR2, GABRA1, OR5M11, PTPN5, OR9G4, NR4A3, GUCY2C, EPHA2, BTLA, P2RY13, NR1I3, NR1I2, OR11H6, P2RY14, LRP6, ADRA1A, ANTXR1, HTR2A	520	1648	20581	1.24885	1	0.74436	65.3618
UP_KEYWORDS	Host cell receptor for virus entry	5	0.891266	0.0779559	CR2, CCR5, XPR1, CLEC4M, HTR2A	520	64	20581	3.0921	1	0.74743	67.3896
UP_KEYWORDS	Lipid-binding	10	1.78253	0.0834856	OSBPL2, C2CD5, FFAR3, PRAM1, LPAR4, ATP5G2, LPAR1, ATP5G1, FABP7, ACBD7	520	209	20581	1.89372	1	0.756781	69.9884
UP_KEYWORDS	Ion transport	23	4.09982	0.0897727	SLC22A16, GABRE, KCNJ15, GABRA1, SLC22A15, SLC12A4, NOX1, SLC34A1, NIPA2, SLC10A7, ATP5G2, SLC22A20, ATP5G1, KCNMB2, KCNJ5, KCNN4, ATP2A3, SLC26A7, SLC24A2, TRPV4, SCN11A, SLC39A3, SLC5A12	520	642	20581	1.41793	1	0.768196	72.7092

## Sheet: PMN-MDSC NT vs TT Up GO
Category	Term	Count	%	PValue	Genes	List Total	Pop Hits	Pop Total	Fold Enrichment	Bonferroni	Benjamini	FDR
GOTERM_MF_DIRECT	GO:0001965~G-protein alpha-subunit binding	5	0.891266	0.00142808	RGS4, GPSM2, LPAR3, LPAR1, HTR2A	453	19	16881	9.80655	0.61997	0.61997	2.12269
GOTERM_MF_DIRECT	GO:0035727~lysophosphatidic acid binding	3	0.534759	0.0041413	VIL1, LPAR4, LPAR1	453	4	16881	27.9487	0.939764	0.754569	6.04019
GOTERM_MF_DIRECT	GO:0005524~ATP binding	57	10.1604	0.00629063	SEPHS1, XRCC2, ADCY8, PKMYT1, ACSS2, LATS1, CSNK2A3, HSPH1, ACSS1, CLK2, VWA8, TRPV4, TLK2, ADCY10, TARSL2, HSP90AA5P, WNK3, DARS2, BBS12, PI4KB, CDKL5, MCM5, RAD51, MAP4K4, MAST1, SCYL1, PANK1, UBE2K, SLC27A5, HSP90AA4P, STK16, DNAH10, OAS3, OAS1, DDX19B, DDX3Y, DHX15, HSPA4, PRKAA2, RUNX2, PAPSS2, DDX42, DCAKD, CSNK1A1L, DALRD3, BRIP1, MAPK11, GUCY2C, ABCG4, EPHA2, RPS6KA5, DDX58, IKBKE, ADCY9,…	453	1495	16881	1.4208	0.986049	0.759268	9.03911
GOTERM_MF_DIRECT	GO:0070915~lysophosphatidic acid receptor activity	3	0.534759	0.00678003	LPAR4, LPAR3, LPAR1	453	5	16881	22.3589	0.990005	0.683815	9.70936
GOTERM_MF_DIRECT	GO:0004016~adenylate cyclase activity	4	0.713012	0.0134311	ADCY9, ADCY8, ADCY10, GUCY2C	453	19	16881	7.84524	0.999894	0.839731	18.373
GOTERM_MF_DIRECT	GO:0004887~thyroid hormone receptor activity	3	0.534759	0.0179984	NR1I3, NR1I2, NR4A3	453	8	16881	13.9743	0.999995	0.871178	23.866
GOTERM_MF_DIRECT	GO:0002162~dystroglycan binding	3	0.534759	0.0227351	DMD, CLASP1, VCL	453	9	16881	12.4216	1	0.891845	29.1968
GOTERM_MF_DIRECT	GO:0031625~ubiquitin protein ligase binding	15	2.6738	0.0227565	ANKRA2, RFFL, MID1, VCL, IKBKE, MAP1LC3C, TUBB, XBP1, POU5F1, PRDX6, UBE2K, BCL2, RALB, DNAJB2, SPOP	453	287	16881	1.94764	1	0.857443	29.22
GOTERM_MF_DIRECT	GO:0005125~cytokine activity	10	1.78253	0.0476129	IFNA2, BMP2, IFNA1, IL16, IL7, EDN1, CXCL9, TNFSF14, IL11, SCG2	453	176	16881	2.11732	1	0.974514	51.9245
GOTERM_MF_DIRECT	GO:0008289~lipid binding	9	1.60428	0.0504844	ANXA6, FFAR3, PSAP, PRAM1, LPAR3, ATP5G2, ATP5G1, FABP7, ACBD7	453	151	16881	2.22109	1	0.970016	54.0553
GOTERM_MF_DIRECT	GO:0018423~protein C-terminal leucine carboxyl O-methyltransferase activity	2	0.356506	0.0528359	LCMT1, HENMT1	453	2	16881	37.2649	1	0.964594	55.7343
GOTERM_MF_DIRECT	GO:0001077~transcriptional activator activity, RNA polymerase II core promoter proximal region sequence-specific binding	12	2.13904	0.0531291	STK16, ZBTB7B, STAT5B, CREB3L2, TEF, NOBOX, NR4A3, ZIC1, NFIC, RUNX2, NR2E1, WT1	453	236	16881	1.89483	1	0.954038	55.9395
GOTERM_MF_DIRECT	GO:0005515~protein binding	252	44.9198	0.0723025	XRCC2, STAT5B, EDN1, VPS51, LPAR1, BBOX1, FAM124A, GAB2, CLK2, INCENP, TLK2, GNG3, BCL7A, TWIST2, AUP1, MATN2, BCL2L15, DDRGK1, PRAME, CYP1A1, WNK3, VEGFB, CCR6, DOC2A, CCR5, ABT1, PRAM1, PEX26, RFESD, TRAPPC3, RTP2, IL1R2, HSD17B12, OAS3, ZNF511, OAS1, RFFL, OCRL, IFNA2, GAD2, DMD, CDC40, KBTBD7, PBRM1, FAM162A, CDC42EP4, OLFM1, SPOP, LCMT1, BMP2, OSBPL2, ZC3H15, NTF3, C22ORF39, KLF10, ANKMY2, D…	453	8785	16881	1.06895	1	0.979926	67.5909
GOTERM_MF_DIRECT	GO:0003987~acetate-CoA ligase activity	2	0.356506	0.0781999	ACSS1, ACSS2	453	3	16881	24.8433	1	0.980504	70.55
GOTERM_MF_DIRECT	GO:0048365~Rac GTPase binding	4	0.713012	0.0910898	NOX1, OCRL, IQGAP1, CDKL5	453	40	16881	3.72649	1	0.986575	76.1621
Category	Term	Count	%	PValue	Genes	List Total	Pop Hits	Pop Total	Fold Enrichment	Bonferroni	Benjamini	FDR
GOTERM_CC_DIRECT	GO:0016021~integral component of membrane	158	28.164	0.0077393	HGSNAT, SLC22A16, SERTM1, ADCY8, SLC22A15, LPAR4, OR5L2, TNFSF14, VPS51, LPAR1, CLYBL, SLC7A6, IL17RB, LILRA1, SLC2A2, ST3GAL6, CREB3L2, SMIM5, CLRN1, ATRNL1, GPR135, SLC34A1, TMEM126B, HLA-DQA2, TMEM150B, CLEC4M, SLC25A30, TMEM133, CCR5, SLC25A38, VAMP4, OR2D2, SLITRK5, ARL6IP1, RTP2, IL1R2, DNAH10, SLC38A9, IFITM2, SLC2A14, SERF1A, IFITM3, HSD17B12, OAS3, KCNMB2, IL12RB2, KIAA1024L, TCP11, TMEM…	470	5163	18224	1.18659	0.944436	0.944436	10.1675
GOTERM_CC_DIRECT	GO:0032587~ruffle membrane	7	1.24777	0.019048	DDX58, SPRY2, C2CD5, TRPV4, PDE9A, EPHA2, CDKL5	470	82	18224	3.31002	0.999218	0.972044	23.311
GOTERM_CC_DIRECT	GO:0005886~plasma membrane	126	22.4599	0.0209769	TEX101, SLC22A16, CYP24A1, IL16, ADCY8, OR5L2, LPAR4, TNFSF14, LPAR3, LPAR1, SLC7A6, IQGAP1, IL17RB, VCL, LILRA1, GAB2, SLC2A2, RALB, GNG3, CLRN1, PRAME, C2CD5, GPR135, SLC34A1, SPIRE2, HLA-DQA2, GRHL2, DOC2A, CCR6, CCR5, OR2D2, PSCA, RTP2, IL1R2, IFITM2, IFITM3, OAS3, NOSTRIN, RFFL, OCRL, KCNMB2, IL12RB2, PDE6C, GAD2, ICOS, DMD, SNF8, CDC42EP4, GABRE, TLR10, OR2A5, GABRA1, OR5M11, TBC1D10A, NIPA…	470	4121	18224	1.18553	0.999624	0.927836	25.3661
GOTERM_CC_DIRECT	GO:0005654~nucleoplasm	89	15.8645	0.0219225	CYP24A1, NBN, CDX2, XRCC2, GPBP1, STAT5B, PKMYT1, ZIC1, ACSS2, NR2E1, KLHL8, WDR75, HSPH1, CLK2, POU5F1, INCENP, CREB3L2, ALX1, PABPN1, SOX10, KHDRBS2, DTX3L, VIL1, GRHL2, MCM5, CDKL5, RAD51, MRTO4, TAF10, DACT1, PSME1, HIST2H2BF, HSPB8, PYGO2, TXNRD1, KPNA5, PEG3, ARL4A, TIPIN, OAS3, ZBTB14, NFYB, RFFL, POLR2C, RPA4, WT1, NXT2, XBP1, SYAP1, SNF8, CDC40, PBRM1, SNRNP35, PRKAA2, MAGEA11, RUNX2, ER…	470	2784	18224	1.23956	0.999738	0.872733	26.3548
GOTERM_CC_DIRECT	GO:0005887~integral component of plasma membrane	49	8.7344	0.0291966	KCNJ15, SLC22A16, LPAR4, LPAR3, MFSD2A, LPAR1, SLC7A6, IL17RB, TSPAN10, TNFRSF11A, SLC2A2, SLC24A2, MS4A1, TRPV4, ZYX, SLC34A1, SLC22A20, HLA-DQA2, OR10J1, TMEM150B, CLEC4M, CCR6, CCR5, SLC26A7, TMPRSS11A, FFAR3, SLC19A3, KCNMB2, IL12RB2, TNFRSF1A, HRH2, ICOS, GP1BA, TLR10, TRHDE, GABRA1, SLC12A4, SLC10A3, EPHA2, P2RY13, BFAR, ADCY9, ATP2A3, OR11H6, P2RY14, ADRA1A, ABCC1, SLC5A12, HTR2A	470	1415	18224	1.34272	0.999984	0.889702	33.5641
GOTERM_CC_DIRECT	GO:0005912~adherens junction	5	0.891266	0.0393693	TRPV4, WNK3, LIMD1, ADAM15, VCL	470	50	18224	3.87745	1	0.91711	42.553
GOTERM_CC_DIRECT	GO:0030659~cytoplasmic vesicle membrane	8	1.42602	0.0444123	ZDHHC17, AP1M1, SGSM1, C2CD5, AP3M1, STXBP5, SPIRE2, GPRC5B	470	126	18224	2.46187	1	0.910562	46.578
GOTERM_CC_DIRECT	GO:0030055~cell-substrate junction	2	0.356506	0.0508097	DMD, VCL	470	2	18224	38.7745	1	0.911503	51.3077
GOTERM_CC_DIRECT	GO:0030176~integral component of endoplasmic reticulum membrane	7	1.24777	0.051962	ARL6IP1, BFAR, XBP1, SLC37A4, MBOAT4, SLC27A5, AUP1	470	104	18224	2.60982	1	0.889813	52.1172
GOTERM_CC_DIRECT	GO:0005765~lysosomal membrane	13	2.31729	0.0520621	HGSNAT, CCZ1B, AP1M1, SLC38A9, GDAP2, PSAP, SLC12A4, IFITM3, HLA-DQA2, TMEM74, ACPP, ANXA6, AP3M1	470	274	18224	1.83966	1	0.86316	52.1869
GOTERM_CC_DIRECT	GO:0030424~axon	11	1.96078	0.0619426	GAD2, ACADM, ADCY9, STMN2, HPCA, FKBP15, LPAR3, ADCY10, IQGAP1, OLFM1, HTR2A	470	222	18224	1.92126	1	0.88496	58.6242
GOTERM_CC_DIRECT	GO:0005764~lysosome	11	1.96078	0.0678503	USP6, DOC2A, SLC38A9, AP3M1, PRDX6, PSAP, LGMN, VAMP4, PRSS16, RFFL, TMEM150B	470	226	18224	1.88725	1	0.886746	62.0789
GOTERM_CC_DIRECT	GO:0000839~Hrd1p ubiquitin ligase ERAD-L complex	2	0.356506	0.07524	SEL1L, AUP1	470	3	18224	25.8496	1	0.893363	66.0236
GOTERM_CC_DIRECT	GO:0005801~cis-Golgi network	4	0.713012	0.0931463	COG3, SCYL1, GOLGA5, GOLGB1	470	42	18224	3.69281	1	0.925578	74.0591
GOTERM_CC_DIRECT	GO:0031463~Cul3-RING ubiquitin ligase complex	5	0.891266	0.0939371	KLHL8, KBTBD7, KLHL10, KCTD13, SPOP	470	67	18224	2.89362	1	0.913398	74.3696
Category	Term	Count	%	PValue	Genes	List Total	Pop Hits	Pop Total	Fold Enrichment	Bonferroni	Benjamini	FDR
GOTERM_BP_DIRECT	GO:0006955~immune response	22	3.92157	0.00377379	IL1R2, TLR10, CR2, IL16, CYP11B1, IFITM2, IL7, GZMA, IFITM3, OAS3, CXCL9, TNFSF14, CCL8, OAS1, HLA-DQA2, IKBKE, TNFRSF1A, CCR6, CCR5, HRH2, XBP1, ICOS	441	421	16792	1.98978	0.999698	0.999698	6.34328
GOTERM_BP_DIRECT	GO:0000732~strand displacement	5	0.891266	0.00440042	NBN, XRCC2, RAD51AP1, BRIP1, RAD51	441	26	16792	7.32252	0.999922	0.991153	7.35913
GOTERM_BP_DIRECT	GO:0050930~induction of positive chemotaxis	4	0.713012	0.00642941	VEGFB, IL16, NTF3, SCG2	441	15	16792	10.1539	0.999999	0.990045	10.5776
GOTERM_BP_DIRECT	GO:0007267~cell-cell signaling	15	2.6738	0.00729687	BMP2, TRHDE, NTF3, IL7, KLF10, EDN1, CXCL9, CCL8, GJB1, IL11, IFNA2, TNFRSF11A, CCR5, ADRA1A, ZYX	441	254	16792	2.24865	1	0.980267	11.9212
GOTERM_BP_DIRECT	GO:0007193~adenylate cyclase-inhibiting G-protein coupled receptor signaling pathway	6	1.06952	0.00749606	ADCY9, ADCY8, FFAR3, PSAP, LPAR1, HTR2A	441	47	16792	4.86091	1	0.960301	12.2271
GOTERM_BP_DIRECT	GO:0043066~negative regulation of apoptotic process	22	3.92157	0.00897698	ARL6IP1, ZFAND6, SOX10, PRAME, IL7, VHL, STAT5B, WNK3, NR2E1, ZNF16, WT1, VEGFB, SPRY2, BFAR, MAP4K4, CDKN1B, OSR1, XBP1, BCL2, PRKAA2, DNAJC3, TWIST2	441	455	16792	1.84109	1	0.960135	14.4696
GOTERM_BP_DIRECT	GO:0030193~regulation of blood coagulation	4	0.713012	0.00924333	STX2, STXBP5, GP1BA, CLEC4M	441	17	16792	8.95932	1	0.941823	14.8672
GOTERM_BP_DIRECT	GO:0042100~B cell proliferation	5	0.891266	0.00935755	IFNA2, IFNA1, CR2, BCL2, MS4A1	441	32	16792	5.94955	1	0.919511	15.0371
GOTERM_BP_DIRECT	GO:0050729~positive regulation of inflammatory response	7	1.24777	0.0121552	TNFRSF1A, TLR10, STAT5B, CCL8, TRPV4, GPRC5B, IL17RB	441	73	16792	3.65123	1	0.945709	19.1015
GOTERM_BP_DIRECT	GO:0007026~negative regulation of microtubule depolymerization	4	0.713012	0.0126722	STMN2, GAS2L2, CLASP1, MID1	441	19	16792	8.01623	1	0.935059	19.8321
GOTERM_BP_DIRECT	GO:0000731~DNA synthesis involved in DNA repair	5	0.891266	0.0128146	NBN, XRCC2, RAD51AP1, BRIP1, RAD51	441	35	16792	5.43959	1	0.919042	20.0323
GOTERM_BP_DIRECT	GO:0007173~epidermal growth factor receptor signaling pathway	6	1.06952	0.0154282	RPS6KA5, NRAS, FAM83B, VIL1, SOCS5, IQGAP1	441	56	16792	4.07969	1	0.937837	23.6237
GOTERM_BP_DIRECT	GO:0006959~humoral immune response	6	1.06952	0.0165588	IFNA2, IFNA1, CCR6, IL7, BCL2, MS4A1	441	57	16792	4.00812	1	0.936314	25.1297
GOTERM_BP_DIRECT	GO:0035456~response to interferon-beta	3	0.534759	0.0218302	IKBKE, IFITM2, IFITM3	441	9	16792	12.6924	1	0.965958	31.7893
GOTERM_BP_DIRECT	GO:0019221~cytokine-mediated signaling pathway	9	1.60428	0.0220662	IL12RB2, IFNA2, IL1R2, TNFRSF1A, IFNA1, ZC3H15, GP1BA, SOCS5, IL17RB	441	131	16792	2.61598	1	0.9588	32.074
GOTERM_BP_DIRECT	GO:0045892~negative regulation of transcription, DNA-templated	22	3.92157	0.0229666	SOX10, BMP2, PRAME, KLF10, ZBTB14, NOSTRIN, SFMBT1, WT1, RPS6KA5, IFNA2, HIC2, NR1I3, NR1I2, CDKN1B, PRICKLE1, SMURF2, LIMD1, DAP, BCL7A, RUNX2, TWIST2, ALX1	441	499	16792	1.67875	1	0.955551	33.1499
GOTERM_BP_DIRECT	GO:0007204~positive regulation of cytosolic calcium ion concentration	9	1.60428	0.0248673	CCR6, CCR5, EDN1, LRP6, ADRA1A, LPAR3, TRPV4, GNG3, LPAR1	441	134	16792	2.55742	1	0.958242	35.3686
GOTERM_BP_DIRECT	GO:0009615~response to virus	8	1.42602	0.0256562	DDX58, CYP1A1, XPR1, IFITM2, IFITM3, OAS3, CCL8, OAS1	441	110	16792	2.76924	1	0.954762	36.2689
GOTERM_BP_DIRECT	GO:0060337~type I interferon signaling pathway	6	1.06952	0.0260262	IFNA2, IFNA1, IFITM2, IFITM3, OAS3, OAS1	441	64	16792	3.56973	1	0.94899	36.687
GOTERM_BP_DIRECT	GO:0006884~cell volume homeostasis	3	0.534759	0.0268204	KCNN4, SLC12A4, TRPV4	441	10	16792	11.4231	1	0.945764	37.576
GOTERM_BP_DIRECT	GO:0042359~vitamin D metabolic process	3	0.534759	0.0268204	CYP24A1, CYP1A1, LGMN	441	10	16792	11.4231	1	0.945764	37.576
GOTERM_BP_DIRECT	GO:0043029~T cell homeostasis	4	0.713012	0.0328065	BCL2, STAT5B, TNFSF14, SLC39A3	441	27	16792	5.64105	1	0.966812	43.9073
GOTERM_BP_DIRECT	GO:0051482~positive regulation of cytosolic calcium ion concentration involved in phospholipase C-activating G-protein coupled signaling pathway	4	0.713012	0.0360493	EDN1, LPAR4, LPAR3, LPAR1	441	28	16792	5.43959	1	0.97207	47.0793
GOTERM_BP_DIRECT	GO:0008284~positive regulation of cell proliferation	20	3.56506	0.038592	CDX2, PRAME, NTF3, IL7, EDN1, NOX1, TIPIN, ROGDI, ZNF16, IL11, AKR1C3, IL12RB2, CSNK2A3, TNFRSF11A, CDKN1B, GAB2, XBP1, BCL2, RUNX2, HTR2A	441	466	16792	1.63421	1	0.97449	49.4474
GOTERM_BP_DIRECT	GO:0030308~negative regulation of cell growth	8	1.42602	0.0400489	CDKN1B, BCL2, WFDC1, DNAJB2, FRZB, WT1, ADAM15, SLIT3	441	121	16792	2.51749	1	0.974043	50.7588
GOTERM_BP_DIRECT	GO:0060317~cardiac epithelial to mesenchymal transition	3	0.534759	0.0441516	BMP2, OLFM1, ADAM15	441	13	16792	8.78702	1	0.979195	54.282
GOTERM_BP_DIRECT	GO:0006312~mitotic recombination	3	0.534759	0.0441516	XRCC2, ERCC1, RAD51	441	13	16792	8.78702	1	0.979195	54.282
GOTERM_BP_DIRECT	GO:0048546~digestive tract morphogenesis	3	0.534759	0.0441516	SOX10, BBS7, BCL2	441	13	16792	8.78702	1	0.979195	54.282
GOTERM_BP_DIRECT	GO:0010468~regulation of gene expression	7	1.24777	0.0476594	TSHZ1, POU5F1, STXBP5, IL7, BCL2, DDX3Y, CLEC4M	441	100	16792	2.6654	1	0.982169	57.1045
GOTERM_BP_DIRECT	GO:0006816~calcium ion transport	6	1.06952	0.0490968	ANXA6, KCNN4, CCR5, ATP2A3, CCL8, TRPV4	441	76	16792	3.00609	1	0.981641	58.213
GOTERM_BP_DIRECT	GO:0019413~acetate biosynthetic process	2	0.356506	0.0517208	ACSS1, ACSS2	441	2	16792	38.0771	1	0.982862	60.1672
GOTERM_BP_DIRECT	GO:0007231~osmosensory signaling pathway	2	0.356506	0.0517208	OSR1, TRPV4	441	2	16792	38.0771	1	0.982862	60.1672
GOTERM_BP_DIRECT	GO:0019542~propionate biosynthetic process	2	0.356506	0.0517208	ACSS1, ACSS2	441	2	16792	38.0771	1	0.982862	60.1672
GOTERM_BP_DIRECT	GO:0060700~regulation of ribonuclease activity	2	0.356506	0.0517208	OAS3, OAS1	441	2	16792	38.0771	1	0.982862	60.1672
GOTERM_BP_DIRECT	GO:0072166~posterior mesonephric tubule development	2	0.356506	0.0517208	OSR1, WT1	441	2	16792	38.0771	1	0.982862	60.1672
GOTERM_BP_DIRECT	GO:0019427~acetyl-CoA biosynthetic process from acetate	2	0.356506	0.0517208	ACSS1, ACSS2	441	2	16792	38.0771	1	0.982862	60.1672
GOTERM_BP_DIRECT	GO:0010634~positive regulation of epithelial cell migration	4	0.713012	0.0546014	CAPN7, CCR6, VIL1, CLASP1	441	33	16792	4.61541	1	0.984253	62.2133
GOTERM_BP_DIRECT	GO:0042475~odontogenesis of dentin-containing tooth	5	0.891266	0.0557246	BMP2, LRP6, ROGDI, NFIC, RUNX2	441	55	16792	3.46155	1	0.983389	62.9839
GOTERM_BP_DIRECT	GO:0055085~transmembrane transport	12	2.13904	0.0568264	SLC12A4, BCL2, SLC22A15, SLC37A4, SLC10A7, ABCC1, MFSD2A, SLC22A20, ABCG4, SLC10A3, GJB1, SLC5A12	441	244	16792	1.87264	1	0.982513	63.7254
GOTERM_BP_DIRECT	GO:0045787~positive regulation of cell cycle	4	0.713012	0.0587644	CDKN1B, LRP6, NR4A3, NR2E1	441	34	16792	4.47966	1	0.98271	64.9958
GOTERM_BP_DIRECT	GO:0016049~cell growth	5	0.891266	0.0588243	XBP1, BCL2, EDN1, ADRA1A, SOCS5	441	56	16792	3.39974	1	0.980529	65.0345
GOTERM_BP_DIRECT	GO:0006813~potassium ion transport	6	1.06952	0.0640405	KCNJ5, KCNJ15, KCNN4, CDKN1B, SLC24A2, KCNMB2	441	82	16792	2.78613	1	0.984601	68.2455
GOTERM_BP_DIRECT	GO:0010613~positive regulation of cardiac muscle hypertrophy	3	0.534759	0.0645337	EDN1, PDE9A, NR4A3	441	16	16792	7.13946	1	0.983202	68.5343
GOTERM_BP_DIRECT	GO:0090090~negative regulation of canonical Wnt signaling pathway	9	1.60428	0.0653875	SOX10, BMP2, DACT1, PRICKLE1, PSME1, LRP6, LIMD1, FRZB, LATS1	441	163	16792	2.10242	1	0.982178	69.0284
GOTERM_BP_DIRECT	GO:0051607~defense response to virus	9	1.60428	0.0691524	IFNA2, IFNA1, IFITM2, BCL2, IFITM3, OAS3, CXCL9, OAS1, DNAJC3	441	165	16792	2.07693	1	0.984273	71.1212
GOTERM_BP_DIRECT	GO:0010259~multicellular organism aging	3	0.534759	0.0719057	EDN1, SEC63, ERCC1	441	17	16792	6.71949	1	0.985157	72.5665
GOTERM_BP_DIRECT	GO:0006171~cAMP biosynthetic process	3	0.534759	0.0719057	ADCY9, ADCY8, ADCY10	441	17	16792	6.71949	1	0.985157	72.5665
GOTERM_BP_DIRECT	GO:0007186~G-protein coupled receptor signaling pathway	32	5.7041	0.0724862	GPR85, FFAR3, EDN1, CXCL9, OR5L2, CCL8, OR1L3, LPAR1, GPRC5B, AKR1C3, VN1R4, GPSM2, OR6Y1, GNG3, GPR173, OR2A5, ATRNL1, OR5M11, GPR135, OR9G4, FRZB, OR10J3, OR10J1, OR2W1, CCR6, CCR5, XPR1, OR5V1, P2RY14, OR11H6, OR2D2, ADRA1A	441	899	16792	1.35536	1	0.984024	72.8624
GOTERM_BP_DIRECT	GO:0006481~C-terminal protein methylation	2	0.356506	0.0765715	LCMT1, HENMT1	441	3	16792	25.3847	1	0.986017	74.8613
GOTERM_BP_DIRECT	GO:0035470~positive regulation of vascular wound healing	2	0.356506	0.0765715	VEGFB, XBP1	441	3	16792	25.3847	1	0.986017	74.8613
GOTERM_BP_DIRECT	GO:0003130~BMP signaling pathway involved in heart induction	2	0.356506	0.0765715	BMP2, POU5F1	441	3	16792	25.3847	1	0.986017	74.8613
GOTERM_BP_DIRECT	GO:0030185~nitric oxide transport	2	0.356506	0.0765715	EDN1, HBB	441	3	16792	25.3847	1	0.986017	74.8613
GOTERM_BP_DIRECT	GO:0046885~regulation of hormone biosynthetic process	2	0.356506	0.0765715	FFAR3, TRERF1	441	3	16792	25.3847	1	0.986017	74.8613
GOTERM_BP_DIRECT	GO:0032682~negative regulation of chemokine production	2	0.356506	0.0765715	SLC37A4, EPHA2	441	3	16792	25.3847	1	0.986017	74.8613
GOTERM_BP_DIRECT	GO:0046597~negative regulation of viral entry into host cell	3	0.534759	0.079534	IFNA2, IFITM2, IFITM3	441	18	16792	6.34618	1	0.986882	76.2231
GOTERM_BP_DIRECT	GO:0035435~phosphate ion transmembrane transport	3	0.534759	0.079534	XPR1, SLC37A4, SLC34A1	441	18	16792	6.34618	1	0.986882	76.2231
GOTERM_BP_DIRECT	GO:0002062~chondrocyte differentiation	4	0.713012	0.0816914	BMP2, OSR1, CREB3L2, RUNX2	441	39	16792	3.90534	1	0.987098	77.1708
GOTERM_BP_DIRECT	GO:0045944~positive regulation of transcription from RNA polymerase II promoter	34	6.06061	0.0839681	STK16, STAT5B, EDN1, ZIC1, NR2E1, WT1, IL11, ZNF304, HSPH1, TNFRSF1A, OSR1, XBP1, POU5F1, CREB3L2, TEF, NOBOX, ALX1, SOX10, BMP2, AKAP8L, NR4A3, GRHL2, RPS6KA5, RLF, DDX58, NR1I3, NR1I2, WDR61, LRP6, VGLL1, PYGO2, NFIC, FHOD1, PEG3	441	981	16792	1.3197	1	0.987386	78.1322
GOTERM_BP_DIRECT	GO:0045071~negative regulation of viral genome replication	4	0.713012	0.0866771	IFITM2, IFITM3, OAS3, OAS1	441	40	16792	3.80771	1	0.98794	79.2264
GOTERM_BP_DIRECT	GO:0060326~cell chemotaxis	5	0.891266	0.0906848	CCR6, CXCL9, CCL8, LPAR1, EPHA2	441	65	16792	2.92901	1	0.989211	80.7511
GOTERM_BP_DIRECT	GO:0008217~regulation of blood pressure	5	0.891266	0.0906848	TRHDE, CYP11B1, EDN1, NOX1, HBB	441	65	16792	2.92901	1	0.989211	80.7511
GOTERM_BP_DIRECT	GO:0035019~somatic stem cell population maintenance	5	0.891266	0.0906848	CDX2, POU5F1, KLF10, POLR2C, NR2E1	441	65	16792	2.92901	1	0.989211	80.7511
GOTERM_BP_DIRECT	GO:0019229~regulation of vasoconstriction	3	0.534759	0.0954864	EDN1, ADRA1A, KCNMB2	441	20	16792	5.71156	1	0.990698	82.4389
GOTERM_BP_DIRECT	GO:0071375~cellular response to peptide hormone stimulus	3	0.534759	0.0954864	CYP11B1, XBP1, EDN1	441	20	16792	5.71156	1	0.990698	82.4389
GOTERM_BP_DIRECT	GO:0042474~middle ear morphogenesis	3	0.534759	0.0954864	TSHZ1, OSR1, EDN1	441	20	16792	5.71156	1	0.990698	82.4389
GOTERM_BP_DIRECT	GO:0006874~cellular calcium ion homeostasis	6	1.06952	0.0973051	ATP2A3, SLC24A2, SLC37A4, CCL8, TRPV4, HTR2A	441	93	16792	2.45659	1	0.990626	83.0409

## Sheet: PMN-MDSC NT vs TT Up pathways
Category	Term	Count	%	PValue	Genes	List Total	Pop Hits	Pop Total	Fold Enrichment	Bonferroni	Benjamini	FDR
KEGG_PATHWAY	hsa04060:Cytokine-cytokine receptor interaction	15	2.6738	0.0129398	IL1R2, BMP2, IL7, CXCL9, TNFSF14, CCL8, IL17RB, IL11, IL12RB2, IFNA2, TNFRSF1A, IFNA1, TNFRSF11A, CCR6, CCR5	205	243	6879	2.07136	0.95494	0.95494	15.4551
KEGG_PATHWAY	hsa05164:Influenza A	12	2.13904	0.0141225	PABPN1, DDX58, IFNA2, IKBKE, TNFRSF1A, IFNA1, OAS3, OAS1, MAPK11, DNAJC3, HLA-DQA2, NXT2	205	174	6879	2.31421	0.966127	0.815953	16.7517
KEGG_PATHWAY	hsa00140:Steroid hormone biosynthesis	6	1.06952	0.0280752	AKR1C3, UGT1A9, CYP1A1, CYP11B1, HSD17B12, UGT2B4	205	58	6879	3.47132	0.998861	0.895562	30.7244
KEGG_PATHWAY	hsa04727:GABAergic synapse	7	1.24777	0.0398648	GABRE, GAD2, GABRA1, ADCY9, ADCY8, GLS, GNG3	205	85	6879	2.76344	0.999938	0.911126	40.8087
KEGG_PATHWAY	hsa05162:Measles	9	1.60428	0.0436149	DDX58, IFNA2, IKBKE, IFNA1, CDKN1B, STAT5B, OAS3, OAS1, CLEC4M	205	133	6879	2.27071	0.999975	0.880292	43.7206
KEGG_PATHWAY	hsa05160:Hepatitis C	9	1.60428	0.0436149	DDX58, IFNA2, NRAS, IKBKE, TNFRSF1A, IFNA1, OAS3, OAS1, MAPK11	205	133	6879	2.27071	0.999975	0.880292	43.7206
KEGG_PATHWAY	hsa03440:Homologous recombination	4	0.713012	0.0533477	NBN, XRCC2, RPA4, RAD51	205	29	6879	4.62843	0.999998	0.886354	50.6728
KEGG_PATHWAY	hsa04917:Prolactin signaling pathway	6	1.06952	0.0588574	NRAS, TNFRSF11A, SLC2A2, STAT5B, MAPK11, SOCS5	205	71	6879	2.83573	0.999999	0.872859	54.2482
KEGG_PATHWAY	hsa05161:Hepatitis B	9	1.60428	0.0659818	DDX58, IFNA2, NRAS, IKBKE, IFNA1, CDKN1B, BCL2, STAT5B, CREB3L2	205	145	6879	2.08279	1	0.868758	58.5171
KEGG_PATHWAY	hsa00230:Purine metabolism	10	1.78253	0.077622	PDE6C, ADCY9, ATIC, ADCY8, PDE9A, ADCY10, GUCY2C, PAPSS2, POLR2C, CANT1	205	176	6879	1.9066	1	0.881958	64.7091
KEGG_PATHWAY	hsa04723:Retrograde endocannabinoid signaling	7	1.24777	0.0789033	KCNJ5, GABRE, GABRA1, ADCY9, ADCY8, MAPK11, GNG3	205	101	6879	2.32567	1	0.858595	65.3358
KEGG_PATHWAY	hsa00450:Selenocompound metabolism	3	0.534759	0.0889331	SEPHS1, TXNRD1, PAPSS2	205	17	6879	5.92166	1	0.866705	69.8985
KEGG_PATHWAY	hsa05168:Herpes simplex infection	10	1.78253	0.0939717	DDX58, IFNA2, TAF10, IKBKE, TNFRSF1A, IFNA1, OAS3, TNFSF14, OAS1, HLA-DQA2	205	183	6879	1.83367	1	0.858753	71.9753
KEGG_PATHWAY	hsa04015:Rap1 signaling pathway	11	1.96078	0.0945585	VEGFB, NRAS, ADCY9, ADCY8, LPAR4, RALB, LPAR3, MAPK11, LPAR1, CRK, EPHA2	205	210	6879	1.7577	1	0.837739	72.2084
Category	Term	Count	%	PValue	Genes	List Total	Pop Hits	Pop Total	Fold Enrichment	Bonferroni	Benjamini	FDR
BIOCARTA	h_il7Pathway:IL-7 Signal Transduction	3	0.534759	0.0973246	IL7, BCL2, STAT5B	52	17	1625	5.51471	0.999956	0.999956	67.7665

## Sheet: PMN-MDSC NT vs TT Down Keyword
Category	Term	Count	%	PValue	Genes	List Total	Pop Hits	Pop Total	Fold Enrichment	Bonferroni	Benjamini	FDR
UP_KEYWORDS	Lipoprotein	46	6.1089	0.00174552	CPLX4, HCCS, CPLX3, TBC1D3F, VTCN1, GNA11, KCNA1, CD109, NCS1, CHCHD3, CDC42SE1, RCVRN, APOBEC3F, EDNRB, DIRAS1, GPC2, RAB43, WNT3, DLG4, RHOA, ANKIB1, RAB11A, CD4, FAM129B, FCGR3B, IHH, GNG7, RECK, GNAT1, MPP1, BST2, HPCAL4, ZDHHC7, EPHX2, CD63, THY1, CDH13, RAB32, ADRB2, ZDHHC16, MARC1, SSTR1, CA4, NMBR, YKT6, SMPD3	689	852	20581	1.61274	0.495829	0.495829	2.40034
UP_KEYWORDS	Metal-binding	149	19.7875	0.0051044	HCCS, ZNF823, GNA11, MMP8, ZNF781, ZNF250, RCVRN, APOBEC3F, FAH, ATP2B4, STAC, PRIM2, ZNF444, SCRT1, DCTPP1, ZNF391, POLL, CAPNS1, RNF220, CGRRF1, ROCK2, ZNF646, ZNF501, ZNF587B, PDXP, OLA1, ZNF792, PRDM8, PITPNM2, TRIM35, NAPEPLD, MIB2, PLA2G2A, FDX1L, PPP5C, ZNF613, FGD2, TSHZ3, PPP2R3B, ZC3H4, ZNF79, ZNF77, ACP5, ZNF232, MYO9B, ASAP3, TRIM73, PEF1, ARG1, TRIM68, EFCAB1, ZNF74, ANKIB1, LHX6, MO…	689	3640	20581	1.22273	0.865481	0.633231	6.86954
UP_KEYWORDS	Transcription	101	13.413	0.0111377	TMEM18, ZNF823, ZNF781, ZNF250, TAF5L, PRIM2, ZNF444, RPRD1B, SCRT1, ZNF391, MCRS1, MBD3L3, PCBD1, ZNF646, ZNF501, ZNF792, PRDM8, MED15, ZNF783, EDF1, CDCA7L, MAD2L2, ZNF613, TSHZ3, ZNF79, ZNF77, CRTC1, ONECUT3, CHCHD3, TFEB, ZNF232, SOX4, ELK1, MYBL2, SOX8, VPS72, SSX7, ZNF74, LHX6, ASF1B, ZBTB49, TAF1, ZNF624, EPAS1, KLF13, BRCA1, FAM170A, CSRNP1, IKBKG, SUPT16H, MZF1, HABP4, HIVEP2, PUF60, ISX…	689	2398	20581	1.25811	0.987605	0.768572	14.4236
UP_KEYWORDS	Endosome	27	3.58566	0.0115658	KCNH1, FGD2, SNX6, SNX17, SNX8, PTPN23, VPS37C, JMJD7-PLA2G4B, SLC48A1, STX12, RAB11A, MVB12B, MICALL2, DBNL, VPS18, VAC14, BST2, SNX27, C1ORF210, CD63, MARCH1, ADRB2, CLEC18A, MIB2, TMEM184A, HGS, RIN3	689	481	20581	1.67674	0.98954	0.680197	14.9374
UP_KEYWORDS	Protein biosynthesis	12	1.59363	0.0133009	WARS, EEF1DP3, ELOF1, EEF1A1P5, EIF3F, SEPSECS, EIF3J, VARS, EIF2B1, MTFMT, LARP1, GATC	689	152	20581	2.35822	0.994747	0.649989	16.9907
UP_KEYWORDS	Transcription regulation	98	13.0146	0.013348	ISX, ZNF536, POU6F1, ZNF17, ELF3, ZNF823, E2F8, ZNF781, ZNF250, ZNF202, ZNF10, FERD3L, TAF5L, ELOF1, ZNF444, DMRTC1B, RPRD1B, SCRT1, INO80E, ALX3, ZNF391, MCRS1, MBD3L3, ZNF90, PCBD1, CCNH, ZNF646, ARID5B, ZNF287, ZNF501, IRF2BP2, ZNF792, MXD3, NOC2L, TAF11, PRDM8, EYA3, BTG2, MED15, ZNF783, ITGB1BP1, NAB2, NCOA5, EDF1, CDCA7L, SPZ1, MAD2L2, ZNF740, MED1, ZNF613, ZFP62, TSHZ3, ZNF79, ZNF77, CRTC1…	689	2332	20581	1.25529	0.994844	0.584363	17.0458
UP_KEYWORDS	ADP-ribosylation	7	0.929615	0.0184949	GNAT1, GNA11, ITGA7, RHOA, SUPT16H, KDM4D, GLP1R	689	63	20581	3.31898	0.999336	0.648453	22.8653
UP_KEYWORDS	Leigh syndrome	4	0.531208	0.0277569	SDHA, MTFMT, TACO1, SCO2	689	20	20581	5.97417	0.999984	0.748251	32.3942
UP_KEYWORDS	Kelch repeat	7	0.929615	0.0331713	MEGF8, LZTR1, KLHL25, KLHL22, KLHL35, KLHDC7B, KLHL33	689	72	20581	2.90411	0.999998	0.769913	37.4459
UP_KEYWORDS	DNA replication	8	1.06242	0.0380518	POLL, RECQL5, PRIM2, SUPT16H, CHTF18, NFIX, FEN1, REPIN1	689	94	20581	2.5422	1	0.781452	41.6971
UP_KEYWORDS	Methylation	45	5.9761	0.0387407	CPLX4, CPLX3, ZC3H4, KCNAB2, MYL3, PTPN23, NFIX, PRRC2A, RCC1, CAMKK1, LARP1, DIRAS1, RAB43, RGS12, SPEG, ATXN10, PAK4, RHOA, RAB11A, FEN1, GNG7, C11ORF68, RBFOX2, ACTC1, EFNB3, ARID5B, MINK1, PROSER2, AMBRA1, HNRNPA1, C8ORF33, NCL, PITPNM2, MAST2, ARHGAP33, MED15, TAGLN, HIST2H2BE, EEF1A1P5, EDF1, SNRPA, HABP4, HIST1H3F, YKT6, CDC42BPB	689	1001	20581	1.34284	1	0.755376	42.2752
UP_KEYWORDS	Muscle protein	6	0.796813	0.0559876	MYL6, ACTG2, ACTC1, TAGLN, MYL3, MYH7B	689	62	20581	2.89073	1	0.847734	55.1241
UP_KEYWORDS	Pyridoxal phosphate	6	0.796813	0.0592198	BCAT2, PDXP, FTCD, SDSL, SEPSECS, AGXT	689	63	20581	2.84484	1	0.841304	57.2143
UP_KEYWORDS	Calcium	39	5.17928	0.0618145	MEGF8, PPP2R3B, MMP8, NCS1, MAN1B1, RCVRN, PCDHGA3, CDH5, TMEM63B, MMP24, FAH, TPCN2, PEF1, PCSK1, JMJD7-PLA2G4B, ATP2B4, EFCAB1, ENTPD3, FBN3, PCSK6, IHH, CAPNS1, SYT10, CDHR1, PCDHB3, HPCAL4, GRIN1, CDHR4, CELSR2, CDH13, PITPNM2, ITGA7, FKBP14, PLA2G2A, PLA2G4F, SUMF2, CACNA1A, PPP2R3C, SPTAN1	689	877	20581	1.32835	1	0.832473	58.8265
UP_KEYWORDS	Lyase	10	1.32802	0.0649896	HCCS, POLL, PCBD1, FTCD, SDSL, CA4, ENO4, MOCS1, ENOSF1, PCK1	689	150	20581	1.99139	1	0.827283	60.7226
UP_KEYWORDS	GTPase activation	12	1.59363	0.0673947	TBC1D16, TBC1D24, DAB2IP, ABR, RGS12, ARHGAP33, TBC1D3F, TBCD, TBC1D13, MYO9B, NPRL3, RIN3	689	197	20581	1.81954	1	0.819033	62.1045
UP_KEYWORDS	Polymorphism	423	56.1753	0.0679053	PLEKHM2, OR8S1, WDR81, C17ORF97, CLPTM1L, ADTRP, NKPD1, C15ORF52, HTR1D, ZNF391, MCRS1, CGRRF1, ROCK2, ZNF646, CDHR1, KIF5C, ZNF501, CDHR4, ZNF792, ERMAP, PITPNM2, MAGEE2, WDR86, NAPEPLD, MED15, TAGLN, ZNF783, PMP22, WFDC5, GATC, ZNF613, CCDC96, PPP2R3B, ZNF79, PUS1, ZNF77, OR2T1, CRTC1, ACP5, ZNF232, PRRC2A, MYBL2, VPS72, ADCYAP1, GOLGA6L2, ARG1, SGK223, HCRTR1, UPK1A, RCCD1, ZNF74, CCDC87, ZNF6…	689	12043	20581	1.04919	1	0.802401	62.3921
UP_KEYWORDS	Neurogenesis	14	1.85923	0.0774683	EFNB3, DYX1C1, EFNB1, AMBRA1, EPHB3, SLC7A5, EPHB2, ADCYAP1, PRDM8, SEMA5B, SEMA4G, WDR62, NEUROD1, LHX6	689	250	20581	1.67277	1	0.827269	67.4168
UP_KEYWORDS	Protein phosphatase	9	1.19522	0.0780794	EYA3, DUSP4, DUSP14, PTPN23, PPP3CC, PTPRO, DUSP6, SSU72, PPP5C	689	133	20581	2.02133	1	0.813116	67.7157
UP_KEYWORDS	Magnesium	26	3.45286	0.0781312	GNA11, FAH, ATP2B4, RHOA, ILVBL, ENTPD3, NSF, DCTPP1, FEN1, ENOSF1, GNAT1, MAT2A, ROCK2, GRIN1, EPHX2, PDXP, OLA1, EYA3, ACVR2A, ITPA, CDC42BPG, MAST2, DIS3L2, SMPD3, PPP5C, CDC42BPB	689	552	20581	1.40696	1	0.796991	67.741
UP_KEYWORDS	Palmitate	17	2.25764	0.0782187	TBC1D3F, MPP1, GNA11, ZDHHC7, KCNA1, CDC42SE1, CD63, EDNRB, ADRB2, ZDHHC16, SSTR1, DLG4, CD4, NMBR, YKT6, SMPD3, IHH	689	324	20581	1.5673	1	0.781364	67.7835
UP_KEYWORDS	Cytoplasm	177	23.506	0.0923282	TMEM18, PLEKHM2, GNA11, PTPN23, APOBEC3F, SLC7A5, ACTG2, STAC, ATG5, ATXN10, DCTPP1, RBFOX2, DBNL, DAB2IP, MCRS1, CAPNS1, RNF220, EMX1, BST2, PCBD1, DYX1C1, ROCK2, KIF5C, PDXP, OLA1, BTBD6, LYPLA2, BICD2, ERMAP, RPS18, TRIM35, MED15, TAGLN, SPAG5, MIB2, CELF5, HSPB7, TMEM184A, EDF1, NEURL4, CDCA7L, DYNLRB2, MAD2L2, FLAD1, FBXL3, PPP5C, FGD2, CPSF3L, CCDC96, SNX6, CRTC1, TFEB, CHCHD3, CDC42SE1, PR…	689	4816	20581	1.09783	1	0.822021	74.0035
UP_KEYWORDS	DNA-binding	80	10.6242	0.0998335	ISX, POU6F1, ZNF536, ZNF17, TMEM18, ZNF823, ELF3, E2F8, ZNF781, ZNF250, ZNF202, ZNF10, YBX2, FERD3L, PRIM2, ZNF444, SCRT1, ALX3, ZNF391, POLL, PURG, EMX1, ZNF90, ZNF646, ARID5B, ZNF287, ZNF501, ZNF792, NCL, MXD3, PRDM8, ZNF783, HIST2H2BE, EDF1, SPZ1, MED1, ZNF613, TSHZ3, ZNF79, ZNF77, ONECUT3, TFEB, TGIF2LX, ELK1, SOX4, ZNF232, NFIX, RCC1, MYBL2, SOX8, VPS72, ZSCAN22, ZNF850, GBX1, ZNF74, LHX6, P…	689	2050	20581	1.16569	1	0.833466	76.8385
Category	Term	Count	%	PValue	Genes	List Total	Pop Hits	Pop Total	Fold Enrichment	Bonferroni	Benjamini	FDR
COG_ONTOLOGY	Translation, ribosomal structure and biogenesis	9	1.19522	0.00903241	CPSF3L, PUS1, NCOA5, TRMT2A, EXOSC2, RPL27, PES1, DUS1L, EIF2B1	87	71	2026	2.95192	0.210148	0.210148	7.17084

## Sheet: PMN-MDSC NT vs TT Down GO
Category	Term	Count	%	PValue	Genes	List Total	Pop Hits	Pop Total	Fold Enrichment	Bonferroni	Benjamini	FDR
GOTERM_MF_DIRECT	GO:0003824~catalytic activity	15	1.99203	0.00737573	ECI1, BCAT2, FTCD, EPHX2, DBH, ISOC2, MARC1, CDYL2, AOAH, ILVBL, FLAD1, DUS1L, MOCS1, MEST, ENOSF1	601	188	16881	2.24108	0.99573	0.99573	10.6324
GOTERM_MF_DIRECT	GO:0003676~nucleic acid binding	47	6.2417	0.0352123	ZNF613, ZNF536, ZFP62, ZNF17, FAM200A, ZNF79, ZNF823, ZNF77, TRMT2A, ZNF781, ZNF250, ZNF232, ZNF202, ZNF10, RNASE9, ZNF850, DDX24, ZNF74, SSX7, DHX16, ZNF444, KRBOX4, ZNF391, ZBTB49, RBFOX2, ZNF624, RECQL5, ZNF90, KLF13, ZNF287, ZNF646, RBM46, ZNF587B, ZNF792, HNRNPA1, NCL, PRDM8, CELF5, MZF1, ZBTB4, RBM19, DHX40, ZRANB3, ESRP2, ZNF740, PUF60, REPIN1	601	985	16881	1.34025	1	0.999998	41.9766
GOTERM_MF_DIRECT	GO:0005005~transmembrane-ephrin receptor activity	3	0.398406	0.0384687	EFNB3, EPHA1, EPHB2	601	9	16881	9.36273	1	0.999935	44.8803
GOTERM_MF_DIRECT	GO:0047498~calcium-dependent phospholipase A2 activity	3	0.398406	0.0384687	JMJD7-PLA2G4B, PLA2G2A, PLA2G4F	601	9	16881	9.36273	1	0.999935	44.8803
GOTERM_MF_DIRECT	GO:0036122~BMP binding	3	0.398406	0.0469742	NBL1, ENG, GREM2	601	10	16881	8.42646	1	0.999859	51.837
GOTERM_MF_DIRECT	GO:0046872~metal ion binding	88	11.6866	0.0522007	HCCS, ZNF536, ZNF17, ZNF823, GNA11, ZNF781, SOBP, ZNF250, ZNF202, ZNF10, UQCRFS1, HPDL, FAH, TYR, ATP2B4, STAC, ELOF1, PRIM2, ZNF444, SCRT1, ZNF391, NSF, POLL, ROCK2, MMEL1, ZNF646, ZNF287, ZNF587B, ZNF501, OLA1, ZNF792, IRF2BP2, HERC2P3, PRDM8, EYA3, ACVR2A, PITPNM2, MIB2, FDX1L, ZNF740, PPP5C, ZNF613, FGD2, ZFP62, TSHZ3, ZC3H4, ZNF79, YPEL4, ZNF77, NUFIP1, ZNF232, MYO9B, QTRT1, ASAP3, NAALADL1,…	601	2069	16881	1.19466	1	0.99963	55.6955
GOTERM_MF_DIRECT	GO:0019905~syntaxin binding	7	0.929615	0.0559227	CPLX4, CPLX3, VPS18, SYT10, RAB11A, ABCC8, CACNA1A	601	77	16881	2.55347	1	0.999149	58.265
GOTERM_MF_DIRECT	GO:0000287~magnesium ion binding	13	1.72643	0.0608469	PDXP, NCS1, EPHX2, PCK1, CDC42BPG, MAST2, DIS3L2, ILVBL, ENO4, FEN1, DCTPP1, ENOSF1, CDC42BPB	601	204	16881	1.78993	1	0.998652	61.4509
GOTERM_MF_DIRECT	GO:0005216~ion channel activity	5	0.664011	0.0655482	FXYD3, ASIC4, SCNN1G, CACNA1A, TPCN2	601	43	16881	3.26607	1	0.998061	64.2794
GOTERM_MF_DIRECT	GO:0017017~MAP kinase tyrosine/serine/threonine phosphatase activity	3	0.398406	0.0759383	DUSP4, DUSP14, DUSP6	601	13	16881	6.48189	1	0.998447	69.8572
GOTERM_MF_DIRECT	GO:0003724~RNA helicase activity	3	0.398406	0.0759383	DDX24, DHX16, DDX10	601	13	16881	6.48189	1	0.998447	69.8572
GOTERM_MF_DIRECT	GO:0098641~cadherin binding involved in cell-cell adhesion	16	2.12483	0.095535	DBNL, DAB2IP, EZR, SLK, PAK4, LRRC59, OLA1, LYPLA2, RPL24, FAM129B, HIST1H3F, YKT6, PUF60, TES, SPTAN1, LARP1	601	290	16881	1.54969	1	0.999389	78.2315
Category	Term	Count	%	PValue	Genes	List Total	Pop Hits	Pop Total	Fold Enrichment	Bonferroni	Benjamini	FDR
GOTERM_CC_DIRECT	GO:0030425~dendrite	25	3.32005	0.000563811	KCNH1, DBNL, MCRS1, DAB2IP, GNRH1, GLRA1, CRTC1, GRIN1, KCNA1, OR10H1, NCS1, ELK1, MINK1, RCVRN, EPHB3, OR10H5, THY1, EPHB2, RGS12, ATXN10, TRIM9, MAPK8IP3, HTR1D, URI1, CACNA1A	625	335	18224	2.176	0.224143	0.224143	0.79691
GOTERM_CC_DIRECT	GO:0071944~cell periphery	7	0.929615	0.00195897	ACTG2, EZR, EPPK1, ITGB1BP1, RHOA, MSN, PPP5C	625	39	18224	5.23356	0.586211	0.356736	2.74357
GOTERM_CC_DIRECT	GO:0031901~early endosome membrane	11	1.46082	0.00651196	KCNH1, MARCH1, FGD2, JMJD7-PLA2G4B, VAC14, CD207, SNX6, SNX27, SNX8, TMEM184A, HGS	625	116	18224	2.76502	0.947132	0.624684	8.85213
GOTERM_CC_DIRECT	GO:0042622~photoreceptor outer segment membrane	4	0.531208	0.0189883	GNAT1, NAPEPLD, CDHR1, OPN1SW	625	17	18224	6.8608	0.999821	0.884297	23.8129
GOTERM_CC_DIRECT	GO:0005769~early endosome	15	1.99203	0.0264701	HAVCR2, DBNL, VPS18, SNX27, SNX17, PTPN23, C1ORF210, TBC1D16, RAB32, ADRB2, MIB2, HGS, CD4, MVB12B, RIN3	625	229	18224	1.90994	0.999994	0.91058	31.6542
GOTERM_CC_DIRECT	GO:0001750~photoreceptor outer segment	6	0.796813	0.0320875	GNAT1, GNA11, USH1C, OPN1SW, PRPH2, IFT140	625	52	18224	3.36443	1	0.913362	37.0411
GOTERM_CC_DIRECT	GO:0005887~integral component of plasma membrane	62	8.23373	0.0367047	PVR, SLC16A13, GJA8, KCNH1, AQP9, GRIK1, GLRA1, GJA4, SLC7A5, MMP24, NRCAM, EDNRB, ATP2B4, HTR1D, C5AR1, BST2, MPP1, EFNB3, CDHR1, EFNB1, TRGV9, PCDHB3, PTPRO, THY1, ACVR2A, ADRB2, GRM8, SSTR1, CD33, GPR50, HAS3, GPR17, SLC40A1, FXYD3, TFR2, KCNA1, KLRK1, OPN1SW, EPHB3, SLCO2A1, EPHB2, HCRTR1, UPK1A, BTN1A1, SCNN1G, FLRT1, ASIC4, GRIN1, OR10H1, CD99, CD63, OR10H5, PRPH2, EPHA1, TSPAN17, SLC16A5, …	625	1415	18224	1.27761	1	0.909642	41.1704
GOTERM_CC_DIRECT	GO:0005737~cytoplasm	200	26.5604	0.0391679	PVR, FAM200A, TMEM18, PTPN23, ACTG2, ATXN10, DBNL, MCRS1, DAB2IP, RNF220, EMX1, PCBD1, EFNB1, KIF5C, OLA1, ERMAP, NAPEPLD, MED15, TAGLN, SPAG5, SSTR1, CDCA7L, HAS3, MAD2L2, CPSF3L, CCDC96, CRTC1, CHCHD3, MYO9B, AKAP10, PRRC2A, ASAP3, RCC1, ANGEL2, ARG1, DNAAF3, RCCD1, PABPC3, ZBTB49, GNAT1, RECQL5, CELSR2, TINAGL1, HNRNPA1, CDC42BPG, PLA2G4F, HGS, DHX40, ENG, PPP2R3C, CDC42BPB, KCNAB2, ELF3, COPS…	625	5222	18224	1.11675	1	0.894337	43.2689
GOTERM_CC_DIRECT	GO:0045335~phagocytic vesicle	5	0.664011	0.043493	RAB32, RAB43, STX12, RAB11A, AMBRA1	625	39	18224	3.73826	1	0.891755	46.7863
GOTERM_CC_DIRECT	GO:0044224~juxtaparanode region of axon	3	0.398406	0.0439	KCNAB2, KCNA1, DLG4	625	10	18224	8.74752	1	0.867368	47.1066
GOTERM_CC_DIRECT	GO:0009897~external side of plasma membrane	13	1.72643	0.062904	GLRA1, VTCN1, TFR2, KLRK1, CDH5, THY1, NRCAM, CDH13, IL17A, CD33, CD4, SCNN1G, ENG	625	213	18224	1.77962	1	0.929901	60.2166
GOTERM_CC_DIRECT	GO:0030659~cytoplasmic vesicle membrane	9	1.19522	0.0679517	MARCH1, TMEM173, FLRT1, AP3M2, SNX17, IL15RA, RAB11A, TMEM184A, YKT6	625	126	18224	2.08274	1	0.92856	63.1512
GOTERM_CC_DIRECT	GO:0031982~vesicle	9	1.19522	0.0730332	MYL6, EZR, SPNS3, STX12, RHOA, PLA2G4F, RAB11A, MSN, MVB12B	625	128	18224	2.0502	1	0.927571	65.9011
GOTERM_CC_DIRECT	GO:0022625~cytosolic large ribosomal subunit	6	0.796813	0.0832295	RPL18A, RPL31, RPL26, RPLP0P6, RPL27, RPL24	625	68	18224	2.5728	1	0.938772	70.8531
GOTERM_CC_DIRECT	GO:0070062~extracellular exosome	110	14.6082	0.0832746	PVR, GNA11, PTPN23, SLC7A5, FAH, ACTG2, WNT3, GNG7, MVB12B, DBNL, SCAMP3, DAB2IP, CAPNS1, BST2, PCBD1, EFNB1, PDXP, OLA1, LYPLA2, NAPSA, PTPRO, THY1, RPS18, NAPEPLD, CD33, PLA2G2A, EDF1, DYNLRB2, MYL6, FXYD3, ASS1, CHCHD3, ACP5, PRRC2A, FAM212A, UBAC1, PEF1, ARG1, SERINC2, REG1B, STX12, UPK1A, PABPC3, SLC35F6, MEST, HAVCR2, EPHX2, CD63, TINAGL1, HNRNPA1, PSMB8, PKP1, HGS, HIST1H3F, CDC42BPB, COPS…	625	2811	18224	1.14103	1	0.926349	70.8734
GOTERM_CC_DIRECT	GO:0005913~cell-cell adherens junction	17	2.25764	0.0899834	PVR, DBNL, DAB2IP, EZR, SLK, PAK4, LRRC59, OLA1, LYPLA2, RPL24, FAM129B, HIST1H3F, YKT6, PUF60, TES, SPTAN1, LARP1	625	323	18224	1.53465	1	0.929488	73.7558
GOTERM_CC_DIRECT	GO:0045202~synapse	11	1.46082	0.0934379	CPLX4, NRCAM, RGS12, GLRA1, EFNB1, CRTC1, KCNA1, GRIN1, DLG4, USH1C, APBB1	625	181	18224	1.77206	1	0.925477	75.1343
GOTERM_CC_DIRECT	GO:0012505~endomembrane system	8	1.06242	0.0965649	LAPTM4B, ASPSCR1, PITPNM2, ADTRP, STX12, TBC1D13, PARD3B, SEC23B	625	114	18224	2.0462	1	0.921037	76.3238
GOTERM_CC_DIRECT	GO:0030027~lamellipodium	10	1.32802	0.0991868	FGD2, ACTG2, DBNL, ACTC1, ITGB1BP1, PDXP, RHOA, DGKZ, PTPRO, APBB1	625	160	18224	1.8224	1	0.915752	77.2802
Category	Term	Count	%	PValue	Genes	List Total	Pop Hits	Pop Total	Fold Enrichment	Bonferroni	Benjamini	FDR
GOTERM_BP_DIRECT	GO:0007411~axon guidance	14	1.85923	0.00424541	DCC, EFNB3, GDF7, DRAXIN, EFNB1, KIF5C, ARTN, EPHB3, PTPRO, EPHB2, WNT3, EZR, MAPK8IP3, SPTAN1	594	159	16792	2.48913	0.999946	0.999946	7.16829
GOTERM_BP_DIRECT	GO:0001755~neural crest cell migration	7	0.929615	0.00477428	SMO, EDNRB, SEMA5B, SEMA4G, EFNB1, TBX1, SOX8	594	45	16792	4.39746	0.999984	0.996034	8.02653
GOTERM_BP_DIRECT	GO:0008152~metabolic process	14	1.85923	0.0067118	ECI1, BCAT2, AQP9, MAN1B1, EPHX2, ISOC2, GLB1, PCSK1, PITPNM2, AGPAT5, CDYL2, PLA2G4F, FLAD1, ENOSF1	594	168	16792	2.35578	1	0.994415	11.1073
GOTERM_BP_DIRECT	GO:0007268~chemical synaptic transmission	17	2.25764	0.0114617	GRIK1, SYT10, PCDHB3, KCNA1, GRIN1, OR10H1, MINK1, DBH, OR10H5, HCRTR1, SSTR1, DLG4, SLC18A3, CARTPT, PMP22, HTR1D, LRFN2	594	240	16792	2.00241	1	0.998719	18.2533
GOTERM_BP_DIRECT	GO:0071394~cellular response to testosterone stimulus	3	0.398406	0.0115972	ROCK2, ELK1, MSN	594	5	16792	16.9616	1	0.995445	18.449
GOTERM_BP_DIRECT	GO:0060056~mammary gland involution	3	0.398406	0.0169912	ARG1, ELF3, IGFBP5	594	6	16792	14.1347	1	0.998641	25.8896
GOTERM_BP_DIRECT	GO:0009143~nucleoside triphosphate catabolic process	3	0.398406	0.0169912	ITPA, ENTPD3, DCTPP1	594	6	16792	14.1347	1	0.998641	25.8896
GOTERM_BP_DIRECT	GO:0007267~cell-cell signaling	17	2.25764	0.0186483	GJA8, IL3, GNRH1, BST2, EFNB3, EFNB1, GJA4, ADCYAP1, PCSK1, IL17A, ADRB2, WISP1, SSTR1, CD33, CARTPT, GPR50, IHH	594	254	16792	1.89204	1	0.998	28.0438
GOTERM_BP_DIRECT	GO:0006413~translational initiation	11	1.46082	0.0234912	RPS18, RPL18A, RPL31, EIF3F, RPL26, RPL27, RPL24, EIF3J, EIF2B1, MTFMT, LARP1	594	137	16792	2.2698	1	0.998958	34.0059
GOTERM_BP_DIRECT	GO:0031532~actin cytoskeleton reorganization	6	0.796813	0.0244379	MICALL2, CDC42BPG, EZR, RHOA, MINK1, CDC42BPB	594	47	16792	3.60885	1	0.998259	35.1155
GOTERM_BP_DIRECT	GO:0031290~retinal ganglion cell axon guidance	4	0.531208	0.0278618	NRCAM, RPL24, EPHB3, EPHB2	594	19	16792	5.95144	1	0.998541	38.9838
GOTERM_BP_DIRECT	GO:2000643~positive regulation of early endosome to late endosome transport	3	0.398406	0.0302653	EZR, PTPN23, MSN	594	8	16792	10.601	1	0.99843	41.5682
GOTERM_BP_DIRECT	GO:0022612~gland morphogenesis	3	0.398406	0.0302653	EZR, GDF7, MSN	594	8	16792	10.601	1	0.99843	41.5682
GOTERM_BP_DIRECT	GO:0032927~positive regulation of activin receptor signaling pathway	3	0.398406	0.0302653	ACVR2A, CSNK2B, SYNJ2BP	594	8	16792	10.601	1	0.99843	41.5682
GOTERM_BP_DIRECT	GO:0007266~Rho protein signal transduction	6	0.796813	0.0309959	CDH13, ROCK2, LIMK1, RHOA, MYO9B, SYNJ2BP	594	50	16792	3.39232	1	0.997674	42.3331
GOTERM_BP_DIRECT	GO:0048013~ephrin receptor signaling pathway	8	1.06242	0.0322739	EFNB3, ROCK2, EFNB1, GRIN1, RHOA, EPHB3, EPHA1, EPHB2	594	86	16792	2.62971	1	0.997068	43.6485
GOTERM_BP_DIRECT	GO:0030855~epithelial cell differentiation	7	0.929615	0.0369158	ELF3, TAGLN, GDF7, DLX6, UPK1A, TBX1, ACTL8	594	70	16792	2.82694	1	0.997989	48.1919
GOTERM_BP_DIRECT	GO:0007603~phototransduction, visible light	3	0.398406	0.0380158	GNAT1, AIPL1, GNA11	594	9	16792	9.42312	1	0.997449	49.2168
GOTERM_BP_DIRECT	GO:1902017~regulation of cilium assembly	5	0.664011	0.0405105	TBC1D16, TBC1D24, ATG5, TBC1D13, IFT140	594	37	16792	3.82018	1	0.997454	51.4707
GOTERM_BP_DIRECT	GO:0006886~intracellular protein transport	15	1.99203	0.0410436	ASPSCR1, KDELR2, VPS18, SNX6, SNX27, SNX8, SNX17, TBC1D16, STX12, AP3M2, TBC1D13, HGS, TNPO2, NSF, SEC23B	594	236	16792	1.79678	1	0.996645	51.9399
GOTERM_BP_DIRECT	GO:0016477~cell migration	12	1.59363	0.0418801	TMEM18, ITGB1BP1, PAK4, RHOA, DGKZ, RASGEF1A, ASAP3, CD63, EPHB3, ENG, PRSS37, CDC42BPB	594	172	16792	1.97228	1	0.995884	52.6677
GOTERM_BP_DIRECT	GO:0008285~negative regulation of cell proliferation	22	2.92165	0.0420366	ZBTB49, TP53I11, DAB2IP, CGRRF1, GNRH1, KLF13, CSNK2B, SOX4, AMBRA1, CDH5, WARS, CDH13, BTG2, CDKN2C, SPEG, SSTR1, ITGB1BP1, CD33, DIS3L2, HGS, PMP22, TES	594	396	16792	1.57052	1	0.994612	52.8027
GOTERM_BP_DIRECT	GO:0045944~positive regulation of transcription from RNA polymerase II promoter	46	6.1089	0.0432798	ZNF613, ELF3, TFR2, CRTC1, ONECUT3, E2F8, TFEB, NUFIP1, SOX4, ELK1, NFIX, MYBL2, SOX8, ADCYAP1, TMEM173, IL17A, POU3F2, RPRD1B, NFATC1, IHH, ZBTB49, TAF1, DAB2IP, EPAS1, CCNH, KLF13, GRIN1, TBX1, NCL, BRCA1, LPIN3, SMO, CDH13, ACVR2A, ADRB2, IRF5, ITGB1BP1, CSRNP1, IKBKG, MZF1, UBC, NEUROD1, APBB1, SLC40A1, ENG, MED1	594	981	16792	1.32558	1	0.993979	53.8622
GOTERM_BP_DIRECT	GO:0050770~regulation of axonogenesis	4	0.531208	0.0459225	GRIN1, POU3F2, EPHB3, CACNA1A	594	23	16792	4.91641	1	0.994335	56.0403
GOTERM_BP_DIRECT	GO:0022407~regulation of cell-cell adhesion	3	0.398406	0.0464281	MINK1, CELSR2, EPHB3	594	10	16792	8.48081	1	0.993221	56.4458
GOTERM_BP_DIRECT	GO:0007422~peripheral nervous system development	4	0.531208	0.0511511	EDNRB, ARTN, PMP22, SOX8	594	24	16792	4.71156	1	0.994886	60.0672
GOTERM_BP_DIRECT	GO:0071377~cellular response to glucagon stimulus	5	0.664011	0.0516627	ARG1, ASS1, GLP1R, GNG7, PCK1	594	40	16792	3.53367	1	0.993951	60.442
GOTERM_BP_DIRECT	GO:0070373~negative regulation of ERK1 and ERK2 cascade	6	0.796813	0.0534751	DUSP4, DAB2IP, EZR, ITGB1BP1, SYNJ2BP, DUSP6	594	58	16792	2.92442	1	0.993782	61.7431
GOTERM_BP_DIRECT	GO:0055078~sodium ion homeostasis	3	0.398406	0.0554459	CYP11B2, CYP4F12, SCNN1G	594	11	16792	7.70983	1	0.993719	63.1122
GOTERM_BP_DIRECT	GO:0002181~cytoplasmic translation	4	0.531208	0.0566543	RPL31, RPL26, RPLP0P6, EIF3J	594	25	16792	4.5231	1	0.993208	63.9286
GOTERM_BP_DIRECT	GO:0098609~cell-cell adhesion	16	2.12483	0.0578759	DBNL, DAB2IP, SLK, PAK4, LRRC59, OLA1, LYPLA2, RPL24, FAM129B, HIST1H3F, YKT6, PUF60, TES, MMP24, SPTAN1, LARP1	594	271	16792	1.66904	1	0.992706	64.7366
GOTERM_BP_DIRECT	GO:0050679~positive regulation of epithelial cell proliferation	6	0.796813	0.0602571	SMO, C5AR1, DLX6, TBX1, ESRP2, IHH	594	60	16792	2.82694	1	0.992935	66.2628
GOTERM_BP_DIRECT	GO:0060997~dendritic spine morphogenesis	3	0.398406	0.0650161	DLG4, EPHB3, EPHB2	594	12	16792	7.06734	1	0.994364	69.1284
GOTERM_BP_DIRECT	GO:0006351~transcription, DNA-templated	82	10.8898	0.0690242	ISX, POU6F1, ZNF536, ZNF17, TMEM18, ZNF823, E2F8, ZNF781, ZNF250, ZNF202, ZNF10, FERD3L, ZNF444, DMRTC1B, SCRT1, INO80E, ALX3, ZNF391, MCRS1, MBD3L3, LIN52, ZNF90, PCBD1, CCNH, ZNF646, ARID5B, ZNF287, ZNF501, IRF2BP2, ZNF792, MXD3, NOC2L, PRDM8, EYA3, BTG2, ZNF783, NCOA5, NAB2, ITGB1BP1, EDF1, CDCA7L, SPZ1, MAD2L2, ZNF740, PPP5C, ZNF613, ZFP62, TSHZ3, ZNF79, ZNF77, CRTC1, TFEB, CHCHD3, TGIF2LX, Z…	594	1955	16792	1.18572	1	0.995165	71.3622
GOTERM_BP_DIRECT	GO:0051650~establishment of vesicle localization	2	0.265604	0.0693838	IKBKG, RAB11A	594	2	16792	28.2694	1	0.994445	71.5549
GOTERM_BP_DIRECT	GO:0060996~dendritic spine development	3	0.398406	0.0750887	PAK4, EPHB3, EPHB2	594	13	16792	6.5237	1	0.995774	74.4543
GOTERM_BP_DIRECT	GO:0050885~neuromuscular process controlling balance	5	0.664011	0.0784422	RBFOX2, JPH4, ABR, DLG4, CACNA1A	594	46	16792	3.07276	1	0.996122	76.0262
GOTERM_BP_DIRECT	GO:0016197~endosomal transport	6	0.796813	0.0833818	SNX27, SNX17, UBC, HGS, VPS37C, TINAGL1	594	66	16792	2.56994	1	0.996813	78.1763
GOTERM_BP_DIRECT	GO:0010839~negative regulation of keratinocyte proliferation	3	0.398406	0.0856163	EPPK1, CD109, MED1	594	14	16792	6.05772	1	0.996804	79.0879
GOTERM_BP_DIRECT	GO:0019221~cytokine-mediated signaling pathway	9	1.19522	0.0927511	IL3, FLRT1, IRF5, IFNA6, IFNE, LRRTM1, IL15RA, IL13RA1, GREM2	594	131	16792	1.94217	1	0.997711	81.7645
GOTERM_BP_DIRECT	GO:0007628~adult walking behavior	4	0.531208	0.0950378	GLRA1, EFNB3, GBX1, CACNA1A	594	31	16792	3.64766	1	0.997696	82.5516
GOTERM_BP_DIRECT	GO:0001964~startle response	3	0.398406	0.0965543	KCNH1, GLRA1, KCNA1	594	15	16792	5.65387	1	0.997563	83.0558

## Sheet: PMN-MDSC NT vs TT Down pathways
Category	Term	Count	%	PValue	Genes	List Total	Pop Hits	Pop Total	Fold Enrichment	Bonferroni	Benjamini	FDR
KEGG_PATHWAY	hsa04360:Axon guidance	13	1.72643	0.00117619	DCC, SEMA5B, EFNB3, SEMA4G, ROCK2, LIMK1, EFNB1, PAK4, RHOA, PPP3CC, EPHB3, EPHA1, EPHB2	234	127	6879	3.00919	0.25049	0.25049	1.51246
KEGG_PATHWAY	hsa04724:Glutamatergic synapse	9	1.19522	0.0390851	JMJD7-PLA2G4B, GRIK1, GRM8, GRIN1, DLG4, PPP3CC, PLA2G4F, CACNA1A, GNG7	234	114	6879	2.32085	0.999943	0.992433	40.3273
KEGG_PATHWAY	hsa00564:Glycerophospholipid metabolism	8	1.06242	0.0416092	JMJD7-PLA2G4B, AGPAT5, PLA2G2A, PLA2G4F, DGKZ, LYPLA2, CHAT, LPIN3	234	95	6879	2.47557	0.99997	0.968908	42.3256
KEGG_PATHWAY	hsa04721:Synaptic vesicle cycle	6	0.796813	0.0613735	CPLX4, CPLX3, SLC18A3, ATP6V1G2, NSF, CACNA1A	234	63	6879	2.79976	1	0.979337	55.9657
Category	Term	Count	%	PValue	Genes	List Total	Pop Hits	Pop Total	Fold Enrichment	Bonferroni	Benjamini	FDR
BIOCARTA	h_uCalpainPathway:uCalpain and friends in Cell spread	4	0.531208	0.0187096	CAPNS1, EZR, RHOA, SPTAN1	57	17	1625	6.70795	0.909157	0.909157	19.6703
BIOCARTA	h_il17Pathway:IL 17 Signaling Pathway	3	0.398406	0.0919472	IL3, IL17A, CD4	57	15	1625	5.70175	0.999995	0.997812	67.3253

## Sheet: I-MDSC NT vs TT Up Keyword
Category	Term	Count	%	PValue	Genes	List Total	Pop Hits	Pop Total	Fold Enrichment	Bonferroni	Benjamini	FDR
UP_KEYWORDS	Alternative splicing	422	0.423457	9.33958e-06	MEF2C, HRAS, SLC52A1, LTBP1, USE1, MED24, ITSN2, CIAPIN1, ZNF778, TMEM144, USP54, PQBP1, ZNF396, SMOX, DHX32, RAB27A, KRR1, BCL2L14, CYP1A1, MYH2, MECOM, WDR90, SARS2, NME4, ZNF236, UNC13D, EIF2AK1, HNF4A, ZNF783, NLE1, ADSL, TMPRSS11A, MAPK7, TRIML2, ZNF613, CRTC3, ZNF133, MIR17HG, SYPL2, ALCAM, SYBU, ARNTL2, PPP2R2B, C19ORF25, ZC3H14, ASXL3, DNMT3A, ZNF625, CCDC153, PCNP, PCDH18, PRPSAP2, FNBP1…	710	10587	20581	1.15544	0.00380331	0.00380331	0.0130636
UP_KEYWORDS	Nucleus	232	0.232801	1.00191e-05	MEF2C, HRAS, STAT5B, MED24, INTS2, CIAPIN1, ZNF778, H2AFV, PQBP1, ZNF396, SMOX, TIGD6, DHX32, KRR1, GTPBP4, ZNF792, MECOM, ZNF236, KRT18, SPAG7, HNF4A, ZNF783, SERBP1, TMEM170A, NLE1, ZNF383, MAPK7, ZNF613, CRTC3, KIF4B, ZNF517, ZNF133, CHCHD2, ARIH1, PPAN, NGRN, SUPT7L, SNRNP35, ARNTL2, ZC3H14, DNMT3A, ASXL3, ZNF625, OSBPL8, TP53BP1, ZNF121, ROGDI, PCNP, HN1L, ZNF629, SRSF6, PKP2, TRPS1, ZNF213,…	710	5244	20581	1.28243	0.00407945	0.00204181	0.014014
UP_KEYWORDS	Polymorphism	463	0.464598	0.00013245	SLC52A1, PLEKHM2, TUBB2B, USE1, MED24, INTS2, ITSN2, CIAPIN1, ZNF778, TMEM144, USP54, PPP1R1A, PGAM4, PLS1, PQBP1, ZNF396, SMOX, TIGD6, DHX32, RAB27A, KRR1, CYP1A1, MYH2, ZNF792, MECOM, WDR90, SARS2, SIRPD, ZNF236, EIF2AK1, UNC13D, HNF4A, ZNF783, ST14, NLE1, TMPRSS11A, MAPK7, ASPRV1, ZNF613, CRTC3, KIF4B, ZNF517, ZNF133, SERPINA12, PABPC5, CHCHD2, ALCAM, RCCD1, FGL2, ARNTL2, PPP2R2B, ASXL3, DNMT3…	710	12043	20581	1.11443	0.0526088	0.0178531	0.185115
UP_KEYWORDS	Zinc-finger	91	0.0913141	0.000142515	ZBTB32, ZNF488, GTF3A, ZNF823, RNF217, ZNF154, CBFA2T3, RNF181, WBP4, ZNF678, ZKSCAN4, ZNF778, GTF2E1, RNF103, NSMCE1, RABGEF1, ZNF396, ZNF490, RFPL4A, ZFP30, ZNF813, ZNF7, ZNF792, MECOM, MBD1, MORC2, ZNF335, ZNF236, EP300, HNF4A, ZNF135, ZMIZ1, NBR1, ZNF383, SLU7, ZNF550, ZNF589, ZNF276, ZNF613, TSHZ3, ZNF517, USP3, ZNF133, WRNIP1, FHL2, CXXC5, RIMS1, KIN, ZNF780A, ZMYND8, NR2C2, RBX1, ARIH1, ZN…	710	1781	20581	1.4811	0.056492	0.0144324	0.19917
UP_KEYWORDS	Phosphoprotein	332	0.333146	0.000160634	MEF2C, ALAD, SC5D, LTBP1, PLEKHM2, TUBB2B, IL6ST, STAT5B, MED24, ITSN2, VPS33B, CIAPIN1, BBOX1, USP54, PGAM4, PPP1R1A, PLS1, PQBP1, RAPGEF6, RAB27A, KRR1, GTPBP4, BCL2L14, RRP7A, MYH2, VTI1B, ZNF792, MECOM, WDR90, EEPD1, KRT18, EIF2AK1, UNC13D, SPAG7, HNF4A, SERBP1, CCR2, NLE1, ADSL, MAPK7, MPST, CRTC3, KIF4B, HMGCS1, AFAP1L2, AFAP1L1, BDKRB2, AKAP11, TMCC3, RIMS1, PPAN, R3HCC1L, NGRN, SYBU, SUPT…	710	8246	20581	1.16709	0.0634422	0.0130233	0.224465
UP_KEYWORDS	DNA-binding	100	0.100345	0.000339586	MEF2C, ZNF823, STAT5B, ZNF778, H2AFV, ZNF396, TIGD6, FOXN1, ZNF813, ZNF7, ZNF792, MECOM, FOXN4, ZNF236, NABP2, HNF4A, ZNF783, ZNF383, ZNF589, DNTTIP1, ZNF613, KIF4B, TSHZ3, ZNF517, ZNF133, CERS6, CERS5, NR2C2, ZNF322, PEG10, POLE3, ZNF697, ZNF599, ARNTL2, BHLHE40, RUNX1, DNMT3A, ZNF625, TP53BP1, ZNF121, RFX7, ZNF629, SALL2, GCM1, ZNF417, TRPS1, ZIC5, ZNF213, H3F3A, ZIK1, KLF3, E2F1, GTF3A, ZNF488…	710	2050	20581	1.41402	0.129402	0.0228311	0.473975
UP_KEYWORDS	Ubl conjugation	84	0.08429	0.000822526	MEF2C, SNCAIP, TUBB2B, EZH2, PAX6, FER, RNF181, ZKSCAN4, ATCAY, H2AFV, NSMCE1, MAPT, PLS1, RABGEF1, BRD4, MX1, DDX39A, RAP2A, ARID5B, MYH2, ZNF7, MECOM, MBD1, MORC2, UBE2O, KRT18, HOXC11, EP300, HNF4A, HIPK1, ARRB1, ZMIZ1, SERBP1, ADSL, USP25, KCNH5, MAVS, WRNIP1, BLK, FHL2, NFYB, ZMYND8, FAN1, SET, KRT5, TRIM68, SAFB, PPP2CB, ZSCAN25, SUPT7L, ARNTL2, BHLHE40, ETV6, POTEF, NEFL, ZC3H14, DNMT3A, G…	710	1705	20581	1.42811	0.285183	0.0468293	1.14444
UP_KEYWORDS	Zinc	109	0.109376	0.00103876	ALAD, ZNF823, RNF217, BBOX1, GTF2E1, ZNF778, RABGEF1, ERAP1, ZNF396, ZNF813, ZNF7, ZNF792, MECOM, ZNF236, EP300, HNF4A, NBR1, ZNF383, SLU7, ZNF589, RNF20, ZNF613, TSHZ3, ZNF517, ZNF133, CXXC5, RIMS1, ZMYND8, NR2C2, RBX1, ARIH1, ZNF322, PEG10, TRIM68, ALB, ZNF697, ZNF599, RUNX1, ZC3H14, ASXL3, DNMT3A, ZNF625, ZNF121, ZMYM5, ZNF629, HDAC5, SALL2, GCM1, ZNF417, TRPS1, ZIC5, ZNF213, CARS2, ZIK1, KLF3…	710	2348	20581	1.34566	0.3456	0.0516243	1.44329
UP_KEYWORDS	Acetylation	150	0.150518	0.00109776	MEF2C, HRAS, PLEKHM2, TUBB2B, CNDP2, SNRPD3, ALDH1L2, VPS33B, TCEAL4, GTF2E1, KLHL8, H2AFV, PPP1R1A, PGAM4, RABGEF1, RAPGEF6, PLS1, DAP, MX1, FBXO22, DHX32, RAB27A, DDX39A, ALDH6A1, KRR1, GTPBP4, PTPRN2, VTI1B, MECOM, PPP1CC, STK4, FAM118B, SARS2, KRT18, SPAG7, EP300, HNF4A, ZNF783, PSMA5, SERBP1, TIAL1, NLE1, SDCBP, SNRPA, SLU7, ADSL, MAPK7, RNF20, SEPT9, MPST, MYL6, CAV1, ACTR3B, SLC38A6, HMGCS…	710	3424	20581	1.26989	0.36118	0.0485731	1.52468
UP_KEYWORDS	Transcription regulation	108	0.108373	0.00116728	MEF2C, ZNF823, STAT5B, MED24, TCEAL4, GTF2E1, ZNF778, CSNK2A1, PQBP1, ZNF396, MBD3L3, FOXN1, ZNF813, ZNF7, ZNF792, MECOM, FOXN4, ZNF236, EP300, HNF4A, ZNF783, ARRB1, ZNF383, DNTTIP1, ZNF613, CRTC3, TSHZ3, ZNF517, ZNF133, NR2C2, ZNF322, ZNF697, SUPT7L, BHLHE40, ZNF599, ARNTL2, RUNX1, ASXL3, ZNF625, ZNF121, TP53BP1, ZMYM5, ZNF629, HDAC5, SALL2, GCM1, ZNF417, TRPS1, ZNF213, ZIK1, KLF3, E2F1, GTF3A, …	710	2332	20581	1.34247	0.379066	0.0465354	1.62051
UP_KEYWORDS	Transcription	110	0.11038	0.00141937	MEF2C, ZNF823, STAT5B, MED24, TCEAL4, GTF2E1, ZNF778, CSNK2A1, PQBP1, ZNF396, MBD3L3, FOXN1, ZNF813, ZNF7, ZNF792, MECOM, FOXN4, ZNF236, EP300, HNF4A, ZNF783, ARRB1, ZNF383, DNTTIP1, ZNF613, CRTC3, TSHZ3, ZNF517, ZNF133, CHCHD2, CXXC5, NR2C2, ZNF322, ZNF697, SUPT7L, BHLHE40, ZNF599, ARNTL2, RUNX1, ASXL3, ZNF625, ZNF121, TP53BP1, ZMYM5, ZNF629, HDAC5, SALL2, GCM1, ZNF417, TRPS1, ZNF213, ZIK1, KLF3…	710	2398	20581	1.32969	0.439829	0.0513193	1.96725
UP_KEYWORDS	Metal-binding	153	0.153528	0.00527734	ALAD, ZNF823, CNDP2, RNF217, ITSN2, CIAPIN1, BBOX1, ZNF778, GTF2E1, PLOD1, RABGEF1, PLS1, ZNF396, ERAP1, CYP1A1, TRABD2B, ZNF813, CHP1, ZNF792, ZNF7, MECOM, PPP1CC, STK4, TATDN2, NME4, ZNF236, EP300, HNF4A, NBR1, ZNF383, SLU7, ZNF589, RNF20, ZNF613, TSHZ3, ZNF517, ZNF133, CXXC5, RIMS1, ZMYND8, NR2C2, RBX1, ZNF322, ARIH1, PEG10, FGA, TRIM68, ALB, ZNF697, LIAS, ZNF599, RUNX1, ZC3H14, ASXL3, DNMT3A,…	710	3640	20581	1.21842	0.884543	0.16465	7.13433
UP_KEYWORDS	Transport	89	0.0893072	0.00744433	CALHM2, SLC36A1, SLC52A1, CHMP4C, AP1G1, ANO1, USE1, SLC22A11, MFSD2A, VPS33B, RTN3, ATCAY, SLC23A1, DIRC2, STARD4, APOA5, SLC25A3, RABGEF1, SLC25A28, NIPAL1, ATP5O, LRRC55, SLC51A, SLC8B1, ATP6V0D1, ANO6, GPR89A, ATP8B4, GABRG2, PGAP1, CYCS, ABCC11, CHP1, VTI1B, DYNLT1, SLC34A2, NME4, UBE2O, SLC26A8, ARRB1, SLC26A7, EIF5AL1, ARCN1, TXNRD3, TOM1, SORT1, SLC41A1, SCN11A, KCNH2, SEC23B, SERP1, KCNH…	710	1978	20581	1.30428	0.952577	0.209043	9.92456
UP_KEYWORDS	Ion transport	35	0.0351208	0.00881573	CALHM2, ANO1, SLC38A6, SLC22A11, TMEM63B, KCNS3, SLC11A1, KCNS1, SLC23A1, TTYH1, SLC39A8, SLC25A28, ATP5O, NIPAL1, LRRC55, ATP6V0D1, SLC8B1, SLC31A1, ANO6, GPR89A, GABRE, GABRG2, SLC34A2, CACNA2D4, KCNJ5, KCNJ6, SLC26A8, SLC26A7, SLC41A1, CHRNB2, SCN11A, SCN8A, KCNH2, KCTD12, KCNH5	710	642	20581	1.58031	0.973023	0.227447	11.6499
UP_KEYWORDS	Isopeptide bond	55	0.0551899	0.00968588	MEF2C, TUBB2B, CBFA2T3, ZKSCAN4, MAPT, PLS1, BRD4, DDX39A, ARID5B, MYH2, ZNF7, MECOM, MBD1, MORC2, EP300, HOXC11, KRT18, HNF4A, HIPK1, SERBP1, ZMIZ1, ADSL, USP25, KCNH5, WRNIP1, FHL2, NFYB, ZMYND8, SET, FGA, KRT5, SAFB, ZSCAN25, SUPT7L, ARNTL2, BHLHE40, ETV6, POTEF, ZC3H14, GPR158, HIST1H2BE, TP53BP1, ZMYM5, TRIM28, ZNF629, RLF, SALL2, ATXN3, PLK1, TRPS1, RBAK, ZBTB5, SETD2, HIST1H2AL, KLF3	710	1132	20581	1.40839	0.981147	0.232595	12.7287
UP_KEYWORDS	Epilepsy	11	0.011038	0.0125039	MEF2C, GABRG2, TBC1D24, ST3GAL5, ADSL, ROGDI, CHRNB2, QARS, SCN8A, LGI1, BRAT1	710	127	20581	2.51071	0.994106	0.274474	16.139
UP_KEYWORDS	Host-virus interaction	23	0.0230794	0.0145628	CRTC3, MAVS, PACS2, CFLAR, TLN1, CAV1, IL6ST, BTRC, YWHAB, DYNLT1, KIN, RTN3, RBX1, STAT2, PSMB9, GTF2E1, ANKRD17, EP300, KRT18, SET, CD80, CCR2, BRD4	710	385	20581	1.73171	0.997485	0.296774	18.552
UP_KEYWORDS	Nuclease	11	0.011038	0.0176502	FAN1, ERCC5, ENDOV, AEN, ENDOU, MEIOB, EXO5, TATDN2, DXO, MRPL44, PXDNL	710	134	20581	2.37956	0.999301	0.332118	22.0498
UP_KEYWORDS	Methylation	47	0.0471622	0.0286168	MAVS, HRAS, TUBB2B, ATL2, SNRPD3, KIN, NECAB2, BAG4, ANKRD17, PEG10, USP54, SET, CDYL, ALB, SAFB, MAPT, PPP2CB, SLC25A3, RUNX1, NEFL, RAB27A, RAP2A, DNMT3A, HIST1H2BE, SNRPN, TP53BP1, ARID5B, SMG8, ZFP30, MYH2, VTI1B, ARMC4, TAF10, SLC25A13, EP300, KRT18, HNRNPUL2, DACT3, PKP2, SERBP1, TXNRD3, H3F3A, SNRPA, BEGAIN, PABPC1L, KCNH2, HIST1H2AL	710	1001	20581	1.36104	0.999993	0.46392	33.3782
UP_KEYWORDS	Voltage-gated channel	11	0.011038	0.035018	KCNS3, KCNJ5, KCNS1, KCNJ6, SCN11A, SCN8A, KCNH2, ANO6, GPR89A, KCNH5, CACNA2D4	710	150	20581	2.12574	1	0.516728	39.2634
UP_KEYWORDS	Chloride	7	0.00702416	0.0397901	GABRG2, GABRE, TTYH1, ANO1, NPR3, RUNX1, ANO6	710	73	20581	2.77961	1	0.54564	43.3326
UP_KEYWORDS	Ion channel	20	0.020069	0.0432423	CALHM2, GABRE, GABRG2, ANO1, TMEM63B, CACNA2D4, KCNS3, KCNJ5, KCNS1, KCNJ6, TTYH1, CHRNB2, SCN11A, LRRC55, SCN8A, KCNH2, ANO6, GPR89A, KCTD12, KCNH5	710	359	20581	1.61489	1	0.559482	46.1169
UP_KEYWORDS	Iron	18	0.0180621	0.0575889	ALKBH6, SC5D, CYP1A1, CYCS, EXO5, CIAPIN1, BBOX1, PXDNL, ADI1, SLC11A1, AMDHD1, CYB561D1, PLOD1, SLC25A28, LIAS, CDK5RAP1, BCO2, ALKBH4	710	324	20581	1.61041	1	0.650822	56.3817
UP_KEYWORDS	Biological rhythms	9	0.00903107	0.0674217	CSNK2A1, EP300, BTRC, EZH2, NLGN1, BHLHE40, ARNTL2, PPP1CC, CDK5	710	125	20581	2.08709	1	0.694754	62.3339
UP_KEYWORDS	SH2 domain	8	0.00802761	0.0795223	SH2D2A, SH2D1A, DAPP1, BLK, STAT5B, FER, SOCS5, STAT2	710	108	20581	2.14721	1	0.741359	68.6232
UP_KEYWORDS	RNA-binding	31	0.031107	0.0807171	GTF3A, ENDOV, SNRPD3, PABPC5, ENDOU, KIN, NSUN5P1, YBX2, ANKRD17, SAFB, PABPC3, SNRNP35, DXO, DDX39A, ZC3H14, KRR1, SNRPN, RRP7A, MEX3B, RPS9, ERAL1, THUMPD2, TARBP2, SRSF6, SERBP1, EIF5AL1, TIAL1, SNRPA, PAPOLG, PABPC1L, MRPL44	710	665	20581	1.35129	1	0.733048	69.1881
UP_KEYWORDS	Repressor	28	0.0280967	0.0842913	ZBTB32, TSHZ3, ZNF133, EZH2, PAX6, PAX4, CXXC5, CBFA2T3, NR2C2, MAX, CDYL, SAFB, ZNF396, BHLHE40, ETV6, RUNX1, BAHD1, DNMT3A, ASXL3, MBD3L3, TRIM28, HDAC5, SRSF6, TRPS1, RBAK, ZIK1, ZNF589, KLF3	710	592	20581	1.37102	1	0.735692	70.8222
UP_KEYWORDS	Chloride channel	5	0.00501726	0.0982048	GABRG2, GABRE, TTYH1, ANO1, ANO6	710	51	20581	2.84189	1	0.778253	76.4474
UP_KEYWORDS	Exonuclease	5	0.00501726	0.0982048	FAN1, AEN, MEIOB, EXO5, DXO	710	51	20581	2.84189	1	0.778253	76.4474

## Sheet: I-MDSC NT vs TT Up GO
Category	Term	Count	%	PValue	Genes	List Total	Pop Hits	Pop Total	Fold Enrichment	Bonferroni	Benjamini	FDR
GOTERM_MF_DIRECT	GO:0003676~nucleic acid binding	56	7.36842	0.00175371	GTF3A, ZBTB32, HELQ, ZNF823, ZNF154, WBP4, ZNF678, ZKSCAN4, ZNF778, RNASE9, AEN, ZNF490, DDX39A, METTL5, ZFP30, ZNF813, ZNF7, ZNF792, MECOM, ZNF335, ZNF236, NABP2, SPAG7, ZNF135, TIAL1, ZNF383, ZNF589, ZNF550, ZNF276, ZNF613, ZNF517, ZNF133, PABPC5, ZNF780A, ZNF322, PEG10, SAFB, ZNF697, ZSCAN25, ZNF599, SNRNP35, RNASE13, ZNF625, ZNF28, ZNF568, ZNF121, ZNF669, SALL2, ZNF865, ZNF417, RBAK, ZNF213, …	630	985	16881	1.52338	0.751836	0.751836	2.65575
GOTERM_MF_DIRECT	GO:0003677~DNA binding	85	11.1842	0.00282933	MEF2C, E2F1, ZBTB32, ZNF488, GTF3A, ZNF823, EZH2, PAX6, PAX4, ZNF678, YBX2, ZNF778, H2AFV, PQBP1, RABGEF1, ZNF490, TIGD6, ZFP30, ARID5B, PAPD7, TTF1, ZNF813, ZNF7, MECOM, HMGA2, MBD1, EEPD1, ZNF236, EP300, HNF4A, HIPK1, ZNF783, ZNF135, ZNF383, ZNF550, ZNF589, DNTTIP1, ZNF276, KIF4B, TSHZ3, ZNF517, ZNF133, WRNIP1, CERS6, CERS5, NOSTRIN, NFYB, ZNF780A, KIN, NR2C2, ZNF322, FAN1, PEG10, SET, ALB, POL…	630	1674	16881	1.36057	0.894567	0.675295	4.25186
GOTERM_MF_DIRECT	GO:0001047~core promoter binding	8	1.05263	0.00952493	E2F1, HDAC5, IRF9, EP300, SAFB, EZH2, RUNX1, HMGA2	630	64	16881	3.3494	0.999499	0.920581	13.6502
GOTERM_MF_DIRECT	GO:0003700~transcription factor activity, sequence-specific DNA binding	50	6.57895	0.0159411	E2F1, MEF2C, FOXA3, STAT5B, PAX6, ZNF154, CBFA2T3, ZKSCAN4, MAX, ZNF396, ZNF490, ZFP30, ZNF792, ZNF7, MECOM, FOXN4, TAF10, PFDN1, HNF4A, ZNF135, ZNF383, ZNF613, ZNF133, NFYB, ZNF780A, NR2C2, ZNF322, ZSCAN25, BHLHE40, ARNTL2, ETV6, RUNX1, ZNF28, ZNF568, TRIM29, ZNF121, TRIM28, RFX7, ZFP3, MSRB2, ZNF629, STAT2, IRF9, SALL2, GCM1, TRPS1, ZNF213, ZIK1, ZNF571, KLF3	630	961	16881	1.39413	0.999997	0.95882	21.8409
GOTERM_MF_DIRECT	GO:0000979~RNA polymerase II core promoter sequence-specific DNA binding	7	0.921053	0.0189581	EP300, HNF4A, STAT5B, EZH2, PAX6, H3F3A, ZNF335	630	57	16881	3.29064	1	0.952138	25.4358
GOTERM_MF_DIRECT	GO:0003682~chromatin binding	24	3.15789	0.0214391	MEF2C, DNMT3A, TSHZ3, SHMT2, USP3, TRIM28, EZH2, STAT5B, PAX6, MEIOB, TTF1, MBD1, ZMYND8, FOXN4, HDAC5, ANKRD17, EP300, UBTF, TRPS1, SAFB, MSL1, BRD4, RNF20, BAHD1	630	391	16881	1.64472	1	0.943185	28.2757
GOTERM_MF_DIRECT	GO:0004842~ubiquitin-protein transferase activity	21	2.76316	0.0224355	BTRC, TRIM28, PAX6, RNF217, PDZRN3, UBE3C, RNF181, RBX1, ARIH1, KLHL8, UBE2D4, UBE2O, TRIM68, RNF103, FBXL8, KBTBD6, NSMCE1, KLHL9, KCTD13, RNF20, FBXO22	630	329	16881	1.71033	1	0.923755	29.3875
GOTERM_MF_DIRECT	GO:0005138~interleukin-6 receptor binding	3	0.394737	0.0257012	IL6ST, ERAP1, IL6R	630	7	16881	11.4837	1	0.924543	32.9195
GOTERM_MF_DIRECT	GO:0008157~protein phosphatase 1 binding	4	0.526316	0.02768	PPP1R9A, FER, AKAP11, PPP1CC	630	18	16881	5.9545	1	0.915957	34.9786
GOTERM_MF_DIRECT	GO:0003924~GTPase activity	16	2.10526	0.0298378	RAP2A, GTPBP4, HRAS, TUBB2B, ATL2, ATL3, EIF5, ERAL1, TUBA8, RAB31, MX1, GBP3, GNL1, TUBA1C, SEPT9, RAB27A	630	234	16881	1.83215	1	0.909751	37.1565
GOTERM_MF_DIRECT	GO:0097110~scaffold protein binding	6	0.789474	0.0323942	KRT18, KRT5, MAP2K2, NLGN1, KCNH2, LRP4	630	48	16881	3.3494	1	0.90717	39.6485
GOTERM_MF_DIRECT	GO:0004402~histone acetyltransferase activity	6	0.789474	0.0323942	TAF10, CDYL, EP300, ARRB1, MED24, SUPT7L	630	48	16881	3.3494	1	0.90717	39.6485
GOTERM_MF_DIRECT	GO:0003712~transcription cofactor activity	7	0.921053	0.0486679	ZNF865, MAX, EP300, BTG1, ZNF783, MED24, ZMYND8	630	71	16881	2.64178	1	0.963161	53.4707
GOTERM_MF_DIRECT	GO:0046872~metal ion binding	92	12.1053	0.0502607	ZBTB32, ZNF488, GTF3A, ALAD, ZNF823, RNF217, ZNF154, CBFA2T3, CIAPIN1, ZNF678, ZKSCAN4, ZNF778, GTF2E1, ZNF396, ZNF490, CDK5RAP1, ANGPT2, ZFP30, TRABD2B, CYCS, PAPD7, ZNF813, ZNF7, ZNF792, MECOM, PPP1CC, TATDN2, ZNF335, NME4, ZNF236, CHSY3, ZNF135, USP21, ZNF383, ZNF550, ZNF589, GALNT9, ZNF276, ZNF613, VPS29, TSHZ3, ZNF517, ZNF133, WRNIP1, COL2A1, RIMS1, ZNF780A, KIN, ADAT1, ARIH1, ZNF322, ERCC5,…	630	2069	16881	1.19148	1	0.957131	54.6511
GOTERM_MF_DIRECT	GO:0005200~structural constituent of cytoskeleton	9	1.18421	0.0531265	TLN1, TUBA8, EPB41L1, TUBB2B, KRT5, MAPT, PLS1, NEFL, TUBA1C	630	110	16881	2.19234	1	0.954771	56.7047
GOTERM_MF_DIRECT	GO:0015485~cholesterol binding	5	0.657895	0.0653046	SOAT1, CAV1, STARD4, OSBPL8, APOA5	630	41	16881	3.26771	1	0.97198	64.4998
GOTERM_MF_DIRECT	GO:0047485~protein N-terminus binding	8	1.05263	0.0701121	TARBP2, ERCC5, CSNK2A1, YWHAQ, SDCBP, EXOC5, PPP1CC, ZMYND8	630	97	16881	2.20992	1	0.972875	67.1989
GOTERM_MF_DIRECT	GO:0000975~regulatory region DNA binding	3	0.394737	0.0714583	IRF9, RUNX1, HMGA2	630	12	16881	6.69881	1	0.968657	67.9196
GOTERM_MF_DIRECT	GO:0005137~interleukin-5 receptor binding	2	0.263158	0.0731354	IL5, SDCBP	630	2	16881	26.7952	1	0.964921	68.7968
GOTERM_MF_DIRECT	GO:0004915~interleukin-6 receptor activity	2	0.263158	0.0731354	IL6ST, IL6R	630	2	16881	26.7952	1	0.964921	68.7968
GOTERM_MF_DIRECT	GO:0019981~interleukin-6 binding	2	0.263158	0.0731354	IL6ST, IL6R	630	2	16881	26.7952	1	0.964921	68.7968
GOTERM_MF_DIRECT	GO:0008514~organic anion transmembrane transporter activity	3	0.394737	0.0938667	ABCC3, ABCC11, SLC22A11	630	14	16881	5.74184	1	0.983741	77.943
GOTERM_MF_DIRECT	GO:0034185~apolipoprotein binding	3	0.394737	0.0938667	LPL, MAPT, LRP4	630	14	16881	5.74184	1	0.983741	77.943
Category	Term	Count	%	PValue	Genes	List Total	Pop Hits	Pop Total	Fold Enrichment	Bonferroni	Benjamini	FDR
GOTERM_CC_DIRECT	GO:0005634~nucleus	241	31.7105	0.000147768	MEF2C, HRAS, ALAD, TUBB2B, STAT5B, MED24, ZNF778, H2AFV, PGAM4, PQBP1, ZNF396, SMOX, TIGD6, KRR1, GTPBP4, ZNF792, MECOM, CD38, ZNF236, SPAG7, HNF4A, ZNF783, SERBP1, NLE1, ZNF383, MAPK7, MRPL44, ZNF613, CRTC3, ZNF517, ZNF133, HMGCS1, CHCHD2, AFAP1L1, PPAN, NGRN, SUPT7L, SNRNP35, ARNTL2, ZC3H14, DNMT3A, ASXL3, ZNF625, MAP2K2, TP53BP1, ZNF121, RPS9, PCNP, HN1L, ZNF629, PKP2, TRPS1, ZNF213, H3F3A, ZI…	664	5415	18224	1.2215	0.066961	0.066961	0.21067
GOTERM_CC_DIRECT	GO:0005622~intracellular	65	8.55263	0.0131353	FGF5, HRAS, NRG3, ZNF823, RASGEF1B, ZNF154, INTS2, GDNF, SENP7, ZNF678, ZKSCAN4, ZNF778, PGLYRP3, RAPGEF6, ZNF490, ANO6, RAB27A, RAP2A, ZFP30, PIK3C2B, ZNF813, ZNF7, SERPINB9, ASB8, CD80, ZNF135, C1ORF204, ZNF383, TOM1, SDCBP, ZNF550, ZNF589, MAPK7, KCNH2, KCNH5, ZNF613, CAV1, ZNF517, ZNF133, UBE3C, ZNF780A, PLCL2, TRIM68, ZSCAN25, ZNF599, ZNF625, IL5, ZNF28, ZNF568, TRIM29, TRIM28, EXPH5, ROGDI,…	664	1332	18224	1.33932	0.997973	0.95498	17.1959
GOTERM_CC_DIRECT	GO:0031463~Cul3-RING ubiquitin ligase complex	7	0.921053	0.0347406	ARIH1, KLHL8, KBTBD6, KLHL9, KCTD2, KCTD13, RBX1	664	67	18224	2.86747	1	0.996025	39.6248
GOTERM_CC_DIRECT	GO:0005737~cytoplasm	212	27.8947	0.0374308	MEF2C, HRAS, TUBB2B, STAT5B, RNF217, ITSN2, CLLU1, VPS33B, CIAPIN1, NOV, ATCAY, PPP1R1A, PQBP1, PLS1, ZNF396, SMOX, DHX32, KRR1, GTPBP4, BCL2L14, RRP7A, VTI1B, MECOM, SARS2, EIF2AK1, KRT18, HNF4A, SERBP1, CCR2, ZNF383, MAPK7, CRTC3, HMGCS1, AFAP1L2, AFAP1L1, GPR142, ARIH1, RCCD1, PABPC3, ARNTL2, ZC3H14, DNMT3A, MAP2K2, TP53BP1, RPS9, HN1L, PXDNL, BEGAIN, BCAR1, EZH2, FERMT2, TTLL4, QARS, NAP1L4, …	664	5222	18224	1.11423	1	0.988587	41.9822
GOTERM_CC_DIRECT	GO:0005758~mitochondrial intermembrane space	7	0.921053	0.0523295	UQCC2, NME4, SHMT2, CYCS, BLOC1S1, CHCHD2, CIAPIN1	664	74	18224	2.59622	1	0.993537	53.561
GOTERM_CC_DIRECT	GO:0005770~late endosome	9	1.18421	0.0771438	VPS29, SLC11A1, UNC13D, MAP2K2, NBR1, RASGEF1B, VPS33B, SLC31A1, RAB27A	664	122	18224	2.02469	1	0.998118	68.1994
GOTERM_CC_DIRECT	GO:0005654~nucleoplasm	115	15.1316	0.0930564	MEF2C, CNDP2, SNRPD3, BTRC, STAT5B, MED24, INTS2, CIAPIN1, KLHL8, GTF2E1, CSNK2A1, PQBP1, DDX39A, KRR1, ALDH6A1, RRP7A, PRKAB1, MECOM, TATDN2, EP300, NABP2, HNF4A, PSMA5, ARRB1, TIAL1, BMP2K, SNRPA, SLU7, MAPK7, DNTTIP1, RNF20, CRTC3, KIF4B, TSHZ3, HMGCS1, CXXC5, NR2C2, RBX1, SYBU, SNRNP35, RUNX1, ZC3H14, DNMT3A, TP53BP1, ZMYM5, RPS9, ARMC4, PSMB9, NDUFV3, HDAC5, PSMC4, PLK1, PKP2, SRSF6, MSL1, T…	664	2784	18224	1.13372	1	0.998562	75.1894
GOTERM_CC_DIRECT	GO:0005789~endoplasmic reticulum membrane	40	5.26316	0.0960721	CAV1, SC5D, ATL2, MRAP, ATL3, ALG3, USE1, CERS6, CERS5, MFSD2A, RTN3, SEC16B, RNF103, PLOD1, ELOVL2, ERAP1, SLC51A, MX1, SOAT1, CYP1A1, OSBPL8, PGAP1, VTI1B, ICMT, DHRS3, ATXN3, ALG10B, EIF5AL1, FAAH, ARCN1, TMEM170A, ERN1, SPCS3, SORT1, SDCBP, PROS1, SEC23B, SSR3, SEL1L, SERP1	664	862	18224	1.27359	1	0.997319	76.3411
Category	Term	Count	%	PValue	Genes	List Total	Pop Hits	Pop Total	Fold Enrichment	Bonferroni	Benjamini	FDR
GOTERM_BP_DIRECT	GO:0006355~regulation of transcription, DNA-templated	80	10.5263	0.00133777	MEF2C, E2F1, GTF3A, ZNF823, EZH2, PAX6, ZNF154, PAX4, ZNF678, YBX2, ZKSCAN4, ZNF778, MAX, GTF2E1, CSNK2A1, PQBP1, ZNF490, ZFP30, TTF1, ZNF813, ZNF7, ZNF792, MECOM, HMGA2, ZNF335, FOXN4, TAF10, ZNF236, PFDN1, EP300, HIPK1, ZNF135, BTG1, ERN1, ZNF383, ZNF589, ZNF550, DNTTIP1, RNF20, ZNF276, ZNF613, ZNF517, ZNF133, NFYB, ZNF780A, ZMYND8, NR2C2, ZNF322, CDYL, ZNF697, ZSCAN25, SUPT7L, ZNF599, ARNTL2, …	631	1504	16792	1.41552	0.963356	0.963356	2.33071
GOTERM_BP_DIRECT	GO:0010212~response to ionizing radiation	8	1.05263	0.00220825	DNMT3A, ALAD, NABP2, FAM175A, AEN, BABAM1, BRAT1, LZIC	631	49	16792	4.34477	0.995748	0.934794	3.81968
GOTERM_BP_DIRECT	GO:0051291~protein heterooligomerization	9	1.18421	0.00348386	BAG4, HRAS, PRKAB1, YWHAB, MED24, CHRNB2, CAB39, TRADD, SEPT9	631	67	16792	3.57471	0.99982	0.943493	5.96298
GOTERM_BP_DIRECT	GO:0031175~neuron projection development	11	1.44737	0.00429104	ATCAY, TBC1D24, PPP1R9A, BLOC1S1, UBE4B, PQBP1, USP21, NLGN1, LGI1, GDNF, CDK5	631	100	16792	2.92729	0.999976	0.92973	7.29586
GOTERM_BP_DIRECT	GO:0007519~skeletal muscle tissue development	7	0.921053	0.011695	MYL6, MEF2C, CFLAR, CAV1, EP300, ELN, CDK5	631	51	16792	3.65259	1	0.997007	18.7177
GOTERM_BP_DIRECT	GO:0051260~protein homooligomerization	14	1.84211	0.0161683	KCNS3, TAF10, ALAD, KCNS1, CAV1, ATL2, ATL3, PRND, NLGN1, KCTD2, ATG16L1, LGI1, KCTD13, KCTD12	631	177	16792	2.10488	1	0.998782	24.9609
GOTERM_BP_DIRECT	GO:0006821~chloride transport	6	0.789474	0.0162711	GABRG2, SLC26A8, SLC26A7, TTYH1, ANO1, ANO6	631	40	16792	3.99176	1	0.996938	25.0989
GOTERM_BP_DIRECT	GO:0000165~MAPK cascade	18	2.36842	0.020401	MEF2C, FGF5, CAV1, HRAS, IL5, PDGFA, MAP2K2, IL18, YWHAB, GDNF, RBX1, PSMB9, PSMD13, PSMC4, PSMA5, MAPK13, MAPK7, NEFL	631	262	16792	1.82829	1	0.998277	30.4495
GOTERM_BP_DIRECT	GO:0043161~proteasome-mediated ubiquitin-dependent protein catabolic process	15	1.97368	0.0211137	BTRC, UBE4B, PCNP, KCTD2, RNF181, RBX1, PSMB9, ATXN3, AMER1, PSMD13, PSMC4, ARRB1, PSMA5, PPP2CB, KCTD13	631	203	16792	1.96638	1	0.997139	31.3355
GOTERM_BP_DIRECT	GO:0000209~protein polyubiquitination	14	1.84211	0.0215544	BTRC, UBE4B, RNF217, UBE3C, RNF181, PSMB9, RBX1, ARIH1, PSMD13, PSMC4, FBXL8, PSMA5, RNF20, FBXO22	631	184	16792	2.02481	1	0.995402	31.8782
GOTERM_BP_DIRECT	GO:0016567~protein ubiquitination	22	2.89474	0.0298511	TRIML2, BTRC, TRIM28, PAX6, MED24, PDZRN3, PCNP, SOCS5, RBX1, ARIH1, KLHL8, UBE2D4, DCAF13, ASB8, RNF103, ARRB1, PLK1, KBTBD6, NSMCE1, KLHL9, RABGEF1, KCTD13	631	359	16792	1.6308	1	0.998892	41.3681
GOTERM_BP_DIRECT	GO:0009267~cellular response to starvation	6	0.789474	0.030677	MAX, CAV1, FOXA3, ALB, PIK3C2B, FBXO22	631	47	16792	3.39724	1	0.99836	42.2412
GOTERM_BP_DIRECT	GO:0032436~positive regulation of proteasomal ubiquitin-dependent protein catabolic process	7	0.921053	0.0324884	ARIH1, PLK1, RNF217, SOCS5, CBFA2T3, FBXO22, TRIB2	631	64	16792	2.91066	1	0.998118	44.1134
GOTERM_BP_DIRECT	GO:0042632~cholesterol homeostasis	7	0.921053	0.0324884	SOAT1, LPL, CAV1, MALL, IL18, APOA5, LIPG	631	64	16792	2.91066	1	0.998118	44.1134
GOTERM_BP_DIRECT	GO:0016032~viral process	19	2.5	0.0329961	CRTC3, CFLAR, PACS2, TLN1, IL6ST, BTRC, YWHAB, NUP93, KIN, RTN3, RBX1, PSMB9, GTF2E1, ANKRD17, EP300, KRT18, SET, CCR2, BRD4	631	299	16792	1.69105	1	0.997314	44.6278
GOTERM_BP_DIRECT	GO:1901380~negative regulation of potassium ion transmembrane transport	3	0.394737	0.0338609	CAV1, CAB39, KCNH2	631	8	16792	9.9794	1	0.99656	45.4938
GOTERM_BP_DIRECT	GO:0051963~regulation of synapse assembly	3	0.394737	0.0338609	MEF2C, PPP1R9A, CHRNB2	631	8	16792	9.9794	1	0.99656	45.4938
GOTERM_BP_DIRECT	GO:0045663~positive regulation of myoblast differentiation	4	0.526316	0.0422868	MEF2C, BTG1, BOC, NR2C2	631	21	16792	5.0689	1	0.998732	53.288
GOTERM_BP_DIRECT	GO:0045921~positive regulation of exocytosis	4	0.526316	0.0422868	UNC13D, FGA, EXPH5, RAB27A	631	21	16792	5.0689	1	0.998732	53.288
GOTERM_BP_DIRECT	GO:0070102~interleukin-6-mediated signaling pathway	3	0.394737	0.0424707	IL6ST, FER, IL6R	631	9	16792	8.87058	1	0.998174	53.4457
GOTERM_BP_DIRECT	GO:0006351~transcription, DNA-templated	88	11.5789	0.0496281	MEF2C, E2F1, ZNF488, ZNF823, FOXA3, EZH2, PAX6, ZNF154, PAX4, CBFA2T3, TCEAL4, ZNF678, ZKSCAN4, ZNF778, CSNK2A1, PQBP1, ZNF396, BRD4, ZNF490, MBD3L3, ZFP30, ELP6, ARID5B, ZNF813, ZNF7, ZNF792, MECOM, ZNF335, FOXN4, ZNF236, HNF4A, HIPK1, ZNF783, ZNF135, NCOA4, ZMIZ1, ERN1, USP21, ZNF383, ZNF550, DNTTIP1, ZNF276, ZNF613, CRTC3, ABLIM2, TSHZ3, ZNF517, ZNF133, FHL2, CHCHD2, NFYB, CXXC5, ZNF780A, NR2C…	631	1955	16792	1.19787	1	0.999074	59.2099
GOTERM_BP_DIRECT	GO:0070536~protein K63-linked deubiquitination	4	0.526316	0.0533107	SHMT2, ATXN3, BABAM1, USP25	631	23	16792	4.62813	1	0.999193	61.9064
GOTERM_BP_DIRECT	GO:0009617~response to bacterium	4	0.526316	0.0533107	SERPINB9, SLC11A1, CAV1, ERAP1	631	23	16792	4.62813	1	0.999193	61.9064
GOTERM_BP_DIRECT	GO:0035725~sodium ion transmembrane transport	7	0.921053	0.0559137	SLC23A1, SLC41A1, SCN11A, SCN8A, SLC8B1, ANO6, SLC34A2	631	73	16792	2.55181	1	0.99918	63.7101
GOTERM_BP_DIRECT	GO:0002062~chondrocyte differentiation	5	0.657895	0.057323	MEF2C, NOV, COL2A1, RUNX1, HMGA2	631	39	16792	3.41176	1	0.999035	64.6527
GOTERM_BP_DIRECT	GO:0009887~organ morphogenesis	8	1.05263	0.0574932	HRAS, EP300, PDGFA, TRPS1, ELN, FOXN1, PAX6, PAX4	631	92	16792	2.31406	1	0.998703	64.765
GOTERM_BP_DIRECT	GO:0033197~response to vitamin E	3	0.394737	0.0617661	MEF2C, ALAD, HMGCS1	631	11	16792	7.25774	1	0.998937	67.4756
GOTERM_BP_DIRECT	GO:0090305~nucleic acid phosphodiester bond hydrolysis	7	0.921053	0.0622105	PGAP1, AEN, MEIOB, EXO5, TATDN2, DXO, PXDNL	631	75	16792	2.48376	1	0.998654	67.7458
GOTERM_BP_DIRECT	GO:0019433~triglyceride catabolic process	4	0.526316	0.0655649	LPL, APOA5, PNPLA4, LIPE	631	25	16792	4.25788	1	0.998769	69.719
GOTERM_BP_DIRECT	GO:0030182~neuron differentiation	8	1.05263	0.0660455	MEF2C, HDAC5, DNMT3A, HIPK1, NGRN, PPP1CC, MBD1, CDK5	631	95	16792	2.24099	1	0.998483	69.9922
GOTERM_BP_DIRECT	GO:0031397~negative regulation of protein ubiquitination	5	0.657895	0.0666313	CAV1, GTPBP4, ARRB1, CHP1, CDK5	631	41	16792	3.24533	1	0.998179	70.3221
GOTERM_BP_DIRECT	GO:0070328~triglyceride homeostasis	4	0.526316	0.0721324	LPL, HNF4A, IL18, APOA5	631	26	16792	4.09411	1	0.998645	73.2572
GOTERM_BP_DIRECT	GO:0006346~methylation-dependent chromatin silencing	3	0.394737	0.0723247	DNMT3A, MBD3L3, MBD1	631	12	16792	6.65293	1	0.998329	73.3546
GOTERM_BP_DIRECT	GO:0035984~cellular response to trichostatin A	2	0.263158	0.0736303	MEF2C, EZH2	631	2	16792	26.6117	1	0.998158	74.0076
GOTERM_BP_DIRECT	GO:0006897~endocytosis	10	1.31579	0.0782608	C9ORF72, FNBP1, HRAS, DNER, RABGEF1, SORT1, TOM1, NOSTRIN, ITSN2, LRP4	631	139	16792	1.91451	1	0.998486	76.2039
GOTERM_BP_DIRECT	GO:0097284~hepatocyte apoptotic process	3	0.394737	0.083412	DNMT3A, KRT18, STK4	631	13	16792	6.14117	1	0.998797	78.441
GOTERM_BP_DIRECT	GO:0002479~antigen processing and presentation of exogenous peptide antigen via MHC class I, TAP-dependent	6	0.789474	0.0871278	PSMD13, CD207, PSMC4, PSMA5, HLA-G, PSMB9	631	63	16792	2.53445	1	0.998912	79.9299
GOTERM_BP_DIRECT	GO:0045892~negative regulation of transcription, DNA-templated	26	3.42105	0.0877693	E2F1, TSHZ3, ZNF488, BTRC, EZH2, FHL2, ZNF154, NOSTRIN, CBFA2T3, SET, ZNF396, BHLHE40, DAP, RUNX1, BAHD1, ARID5B, TRIM28, YWHAB, MECOM, HMGA2, MBD1, CDK5, HDAC5, CD38, RBAK, YWHAQ	631	499	16792	1.38658	1	0.998736	80.1769
GOTERM_BP_DIRECT	GO:0043488~regulation of mRNA stability	8	1.05263	0.0924046	ZC3H14, PSMD13, SET, PSMC4, PSMA5, SERBP1, YWHAB, PSMB9	631	103	16792	2.06693	1	0.998932	81.8784
GOTERM_BP_DIRECT	GO:0048008~platelet-derived growth factor receptor signaling pathway	4	0.526316	0.0934823	PDGFA, BCAR1, ARID5B, FER	631	29	16792	3.67058	1	0.99881	82.2538
GOTERM_BP_DIRECT	GO:0016055~Wnt signaling pathway	12	1.57895	0.0943725	VPS29, AMER1, SPIN1, CSNK2A1, DACT3, BTRC, FERMT2, TRABD2B, MESDC2, LRP4, RBX1, CPZ	631	187	16792	1.7077	1	0.998663	82.5583
GOTERM_BP_DIRECT	GO:0071425~hematopoietic stem cell proliferation	3	0.394737	0.0949737	MECOM, RUNX1, ETV6	631	14	16792	5.70251	1	0.998476	82.7611
GOTERM_BP_DIRECT	GO:0000380~alternative mRNA splicing, via spliceosome	3	0.394737	0.0949737	SRSF6, PQBP1, SLU7	631	14	16792	5.70251	1	0.998476	82.7611
GOTERM_BP_DIRECT	GO:0016578~histone deubiquitination	3	0.394737	0.0949737	TAF10, USP3, USP21	631	14	16792	5.70251	1	0.998476	82.7611

## Sheet: I-MDSC NT vs TT Up Pathways
Category	Term	Count	%	PValue	Genes	List Total	Pop Hits	Pop Total	Fold Enrichment	Bonferroni	Benjamini	FDR
KEGG_PATHWAY	hsa04921:Oxytocin signaling pathway	11	1.44737	0.0597408	MYL6, MEF2C, KCNJ5, CD38, HRAS, KCNJ6, MAP2K2, PRKAB1, MAPK7, PPP1CC, CACNA2D4	263	150	6879	1.9181	1	1	54.9169
KEGG_PATHWAY	hsa04950:Maturity onset diabetes of the young	4	0.526316	0.0745372	HNF4A, FOXA3, PAX6, PAX4	263	26	6879	4.02398	1	0.999918	63.2782
KEGG_PATHWAY	hsa04071:Sphingolipid signaling pathway	9	1.18421	0.0866249	HRAS, MAPK13, MAP2K2, PPP2CB, CERS6, CERS5, BDKRB2, PPP2R2B, TRADD	263	120	6879	1.96169	1	0.99935	69.0201
KEGG_PATHWAY	hsa05203:Viral carcinogenesis	13	1.71053	0.090088	IRF9, HDAC5, GTF2E1, HRAS, EP300, HIST1H2BE, IL6ST, STAT5B, YWHAB, YWHAQ, ATP6V0D1, HLA-G, TRADD	263	205	6879	1.65867	1	0.99677	70.5054

## Sheet: I-MDSC NT vs TT Down Keyword
Category	Term	Count	%	PValue	Genes	List Total	Pop Hits	Pop Total	Fold Enrichment	Bonferroni	Benjamini	FDR
UP_SEQ_FEATURE	splice variant	247	40.0974	0.00152799	CDIPT, RUSC1, ZNF781, NAA15, GGT1, VPS51, MXI1, ITSN1, IGHM, MOG, MVB12A, RTBDN, C1ORF109, CLPTM1L, PRRT1, INTS6, DHX33, PTBP3, EIF2B3, IZUMO4, MCRS1, RPUSD3, ADAMTS20, KIF5C, HMG20A, H2AFJ, MIIP, DCTN3, YIF1B, SIRPA, CCR9, ADAMTS7, BAZ1A, NANOGP8, MYO18A, CPSF3L, ZNF611, CRTC1, MYO9B, SEMA5B, LEO1, DNMT3B, TCF3, UNC45A, NR1H3, COL18A1, TMEM120A, IKZF4, SPNS3, ARFIP1, TRAPPC3L, SEPT12, SHOX2, ATP…	549	7760	20063	1.16321	0.914469	0.914469	2.52957
UP_SEQ_FEATURE	topological domain:Cytoplasmic	121	19.6429	0.00254158	B3GALT4, OR2J1, GGT1, SYT7, MOG, CDH22, CLPTM1L, HTR1B, HTR1A, SLC2A1, HTR1D, HTR1E, HIGD1B, F11R, PLXNB1, ABCB11, TMIE, HLA-A, TNFRSF14, MOGS, YIF1B, SIRPA, CCR9, OR8B3, BTN3A2, PLXNC1, PKHD1, CATSPERG, DRD5, PTK7, G6PC3, SEMA5B, PPP1R3F, HLA-DOA, B4GALT7, CSF1R, OR2C1, TMEM120A, GUCY2F, LMAN1L, OR7G2, B4GALT3, MAOA, CACNA1I, OR11H1, CD300C, OR6T1, ABCG4, OR56A3, ATP13A1, THSD1, ST8SIA5, CD79B, …	549	3456	20063	1.27948	0.983295	0.870753	4.17423
UP_SEQ_FEATURE	sequence variant	372	60.3896	0.00289932	CDIPT, TUBB2A, RUSC1, GFER, RCE1, GGT1, SYT7, IGHM, MXI1, MOG, HOXD11, MVB12A, CLPTM1L, RTBDN, HTR1B, CDCA8, MAP3K5, HTR1A, SEMA7A, PRRT1, VPS4B, DHX33, MRPL38, HTR1D, C15ORF56, EIF2B3, IZUMO4, HTR1E, HIGD1B, POLL, MCRS1, CAPNS1, CLCA4, RPUSD3, ABCB11, ADAMTS20, TMIE, GSTT1, LIG4, MIIP, YIF1B, SIRPA, ADAMTS7, CCR9, BAZ1A, KRT14, PDGFRL, EFNA5, OR8B3, NANOGP8, BTN3A2, MYO18A, MTFMT, ZNF611, TALDO1…	549	12443	20063	1.09255	0.990617	0.789083	4.74844
UP_SEQ_FEATURE	glycosylation site:N-linked (GlcNAc...)	143	23.2143	0.00355444	FGF18, B3GALT4, ENAM, OR2J1, GGT1, IGHM, MOG, PSG11, CDH22, CLPTM1L, RTBDN, HTR1B, OLFML3, HTR1A, SEMA7A, SLC2A1, LGI4, HTR1D, IZUMO4, HTR1E, F11R, CLCA4, ADAMTS20, PLXNB1, ABCB11, HLA-A, COLEC10, TNFRSF14, MOGS, SIRPA, CCR9, ADAMTS7, ADAMTS8, PDGFRL, EFNA5, OR8B3, BTN3A2, PLXNC1, SERPINA10, PKHD1, CATSPERG, DRD5, MST1, PTK7, PPT1, SEMA5B, PPP1R3F, TMEM30B, HLA-DOA, B4GALT7, CSF1R, CTRL, OR2C1, C…	549	4234	20063	1.23427	0.996739	0.761033	5.79161
UP_SEQ_FEATURE	topological domain:Extracellular	97	15.7468	0.0086304	OR2J1, GGT1, MOG, CDH22, CLPTM1L, HTR1B, HTR1A, SLC2A1, HTR1D, HIGD1B, HTR1E, F11R, PLXNB1, ABCB11, TMIE, HLA-A, TNFRSF14, YIF1B, SIRPA, CCR9, OR8B3, BTN3A2, PLXNC1, PKHD1, DRD5, CATSPERG, PTK7, SEMA5B, PPP1R3F, HLA-DOA, OR2C1, CSF1R, TMEM120A, GUCY2F, LMAN1L, OR7G2, CACNA1I, OR11H1, CD300C, OR6T1, ABCG4, OR56A3, ATP13A1, THSD1, CACNA1E, CD79B, SYT15, CHRNB1, CACNA1A, CHRNG, GJA9, GYPC, MCHR1, MS…	549	2787	20063	1.27192	0.999999	0.93843	13.5177
UP_SEQ_FEATURE	transmembrane region	163	26.461	0.0107096	CDIPT, B3GALT4, OR2J1, PDE3B, GGT1, RCE1, SYT7, MOG, CDH22, CLPTM1L, HTR1B, HTR1A, SLC25A23, SLC2A1, PRRT1, HTR1D, FAM87A, HTR1E, HIGD1B, TMEM205, F11R, CLCA4, ABCB11, PLXNB1, TMIE, HLA-A, TNFRSF14, MOGS, YIF1B, SIRPA, CCR9, TMEM106C, SLC25A32, LCLAT1, OR8B3, BTN3A2, TMEM211, PLXNC1, PKHD1, CATSPERG, DRD5, C3ORF18, PTK7, G6PC3, SYNDIG1L, SEMA5B, PPP1R3F, OTOP2, TMEM30B, TSR3, HLA-DOA, B4GALT7, CS…	549	5056	20063	1.17816	1	0.944182	16.5071
UP_SEQ_FEATURE	DNA-binding region:Homeobox	12	1.94805	0.0161459	SHOX2, MSX2, NANOG, DLX1, HOXD8, HOXB5, POU2F2, SIX2, VAX1, NANOGP8, HOXD11, CRX	549	191	20063	2.296	1	0.976227	23.8704
UP_SEQ_FEATURE	domain:Guanylate cyclase	3	0.487013	0.0186946	GUCY2F, GUCY1B3, NPR2	549	8	20063	13.7042	1	0.977476	27.1082
UP_SEQ_FEATURE	disulfide bond	98	15.9091	0.0211881	OR2J1, GFER, IGHM, MOG, PSG11, RTBDN, OLFML3, HTR1B, HTR1A, SEMA7A, HTR1D, HTR1E, F11R, ADAMTS20, COLEC10, HLA-A, TNFRSF14, SIRPA, ADAMTS7, CCR9, ADAMTS8, PDGFRL, OR8B3, EFNA5, BTN3A2, DRD5, PTK7, MST1, PPT1, CCL4, SEMA5B, HLA-DOA, OR2C1, CTRL, CSF1R, COL18A1, GUCY2F, OR7G2, B4GALT3, NTF3, OR11H1, CD300C, OR6T1, OR56A3, THSD1, ST8SIA5, PON1, CD79B, CHRNB1, CHRNG, MSR1, CRP, MAN1B1, PDIA5, BCAM, F…	549	2917	20063	1.22776	1	0.97821	30.1502
UP_SEQ_FEATURE	mutagenesis site	76	12.3377	0.0234766	HINT3, NUAK2, RUSC1, CRABP2, BCAM, GGT1, ITSN1, ZYG11B, MVB12A, AKT1, PECR, MAP3K5, CDCA8, CPOX, VPS4B, FBXO25, TOP2A, POLL, ARHGEF2, PLXNB1, PICK1, EIF4G3, RAB11FIP3, ATG4B, PSEN2, NCOA6, RIPK3, LCLAT1, CPSF3, TNFAIP3, MYO18A, CPSF3L, SERPINA10, TNFRSF25, HSD17B1, PKHD1, DRD5, CSF1, MKNK2, ELK1, ANLN, G6PC3, KARS, MSX2, IVD, PTK6, NPM1, POU2F2, GALE, SUCNR1, THBS2, TCF3, KCNE3, GBA, UNC45A, ECI1…	549	2191	20063	1.26764	1	0.978073	32.8366
UP_SEQ_FEATURE	region of interest:Spacer	4	0.649351	0.0267872	ADAMTS7, MSR1, ADAMTS8, ADAMTS20	549	24	20063	6.09077	1	0.981111	36.5515
UP_SEQ_FEATURE	site:Calcium ion selectivity and permeability	3	0.487013	0.0289804	CACNA1I, CACNA1E, CACNA1A	549	10	20063	10.9634	1	0.980567	38.9053
UP_SEQ_FEATURE	repeat:I	4	0.649351	0.0330642	CACNA1I, CACNA1E, CACNA1A, SCN4A	549	26	20063	5.62225	1	0.984376	43.0706
UP_SEQ_FEATURE	repeat:IV	4	0.649351	0.0330642	CACNA1I, CACNA1E, CACNA1A, SCN4A	549	26	20063	5.62225	1	0.984376	43.0706
UP_SEQ_FEATURE	repeat:III	4	0.649351	0.0330642	CACNA1I, CACNA1E, CACNA1A, SCN4A	549	26	20063	5.62225	1	0.984376	43.0706
UP_SEQ_FEATURE	repeat:II	4	0.649351	0.0330642	CACNA1I, CACNA1E, CACNA1A, SCN4A	549	26	20063	5.62225	1	0.984376	43.0706
UP_SEQ_FEATURE	domain:TSP type-1 2	5	0.811688	0.0339587	ADAMTS7, SEMA5B, ADAMTS8, ADAMTS20, THBS2	549	45	20063	4.06051	1	0.981092	43.9466
UP_SEQ_FEATURE	domain:TSP type-1 1	5	0.811688	0.0339587	ADAMTS7, SEMA5B, ADAMTS8, ADAMTS20, THBS2	549	45	20063	4.06051	1	0.981092	43.9466
UP_SEQ_FEATURE	domain:PP2C-like	3	0.487013	0.0476025	PPM1J, PPM1H, TAB1	549	13	20063	8.43338	1	0.994638	55.833
UP_SEQ_FEATURE	domain:Sema	4	0.649351	0.0517632	SEMA5B, PLXNC1, PLXNB1, SEMA7A	549	31	20063	4.71544	1	0.995212	58.9569
UP_SEQ_FEATURE	chain:Homeobox protein NANOGP8	2	0.324675	0.0538832	NANOG, NANOGP8	549	2	20063	36.5446	1	0.994695	60.4676
UP_SEQ_FEATURE	chain:Homeobox protein NANOG	2	0.324675	0.0538832	NANOG, NANOGP8	549	2	20063	36.5446	1	0.994695	60.4676
UP_SEQ_FEATURE	compositionally biased region:Trp-rich (By similarity)	2	0.324675	0.0538832	NANOG, NANOGP8	549	2	20063	36.5446	1	0.994695	60.4676
UP_SEQ_FEATURE	compositionally biased region:Poly-Gly	14	2.27273	0.0593304	CAPNS1, ZC3H10, CCM2L, SMAD7, CACNA1I, ZNF687, ZSWIM8, FZD2, HOXD11, SHOX2, KCNN2, SNRNP70, PPP2R2D, CACNA1A	549	292	20063	1.75214	1	0.995763	64.113
UP_SEQ_FEATURE	metal ion-binding site:Manganese	4	0.649351	0.0649518	POLL, B4GALT3, GALNTL6, B4GALT7	549	34	20063	4.29937	1	0.996599	67.542
UP_SEQ_FEATURE	domain:EF-hand 2	10	1.62338	0.0679587	NUCB1, CAPNS1, RAB11FIP3, S100A16, MYL6B, SLC25A23, RPTN, VSNL1, NINL, ITSN1	549	185	20063	1.97539	1	0.996512	69.2473
UP_SEQ_FEATURE	domain:TSP type-1 3	4	0.649351	0.0795161	ADAMTS7, SEMA5B, ADAMTS20, THBS2	549	37	20063	3.95077	1	0.998243	75.0489
UP_SEQ_FEATURE	domain:Collagen-like	4	0.649351	0.0795161	MSR1, C1QTNF3, EMID1, COLEC10	549	37	20063	3.95077	1	0.998243	75.0489
UP_SEQ_FEATURE	region of interest:Sufficient for strong transactivation activity	2	0.324675	0.079728	NANOG, NANOGP8	549	3	20063	24.3631	1	0.997695	75.145
UP_SEQ_FEATURE	region of interest:Sufficient for transactivation activity	2	0.324675	0.079728	NANOG, NANOGP8	549	3	20063	24.3631	1	0.997695	75.145
UP_SEQ_FEATURE	region of interest:8 X repeats starting with a Trp in each unit	2	0.324675	0.079728	NANOG, NANOGP8	549	3	20063	24.3631	1	0.997695	75.145
UP_SEQ_FEATURE	domain:PDZ	7	1.13636	0.0894735	CARD14, SHROOM3, SIPA1, PICK1, LIN7C, MYO18A, PDZD4	549	113	20063	2.26383	1	0.998574	79.2057
UP_SEQ_FEATURE	active site:4-aspartylphosphate intermediate	4	0.649351	0.0953569	ATP13A1, ATP4A, ATP1A3, ATP8B3	549	40	20063	3.65446	1	0.998787	81.3459

[truncated: 22 more sheets: I-MDSC NT vs TT Down GO, I-MDSC NT vs TT Down Pathways, PMN-MDSc vs APC Up Disease, PMN-MDSc vs APC Up keyword, PMN- MDSC vs APC Up GO, PMN-MDSc vs APC Up Pathways, PMN-MDSc vs APC Down keywords, PMN-MDSc vs APC Down GO, PMN-MDSc vs APC Down Pathways, I-MDSC vs APC Up disease, I-MDSC vs APC Up Keywords, I-MDSC vs APC Up GO, I-MDSC vs APC Up Pathways, I-MDSC vs APC Down Keywords, I-MDSC vs APC Down GO, I-MDSC vs APC Down Pathways, PMN- vs I-MDSC Up Keyword, PMN- vs I-MDSC Up GO, PMN- vs I-MDSC Up Pathways, PMN- vs I-MDSC Down Keywords …]
